# Supplementary material for: The influence of geostrophic strain on oceanic ageostrophic motion and surface chlorophyll
Source: Nat Commun. 2019 Jun 28;10:2838. doi: 10.1038/s41467-019-10883-w (PMC6599054; doi:10.1038/s41467-019-10883-w)
Supplement: Supplementary file 3 — source data [file 41467_2019_10883_MOESM3_ESM.xlsx]

## Sheet: Figure 1
Figure 1	parameters
	Longitude	0	2	4	6	8	10	12	14	16	18	20	22	24	26	28	30	32	34	36	38	40	42	44	46	48	50	52	54	56	58	60	62	64	66	68	70	72	74	76	78	80	82	84	86	88	90	92	94
	Latitude	-80	-78	-76	-74	-72	-70	-68	-66	-64	-62	-60	-58	-56	-54	-52	-50	-48	-46	-44	-42	-40	-38	-36	-34	-32	-30	-28	-26	-24	-22	-20	-18	-16	-14	-12	-10	-8	-6	-4	-2	0	2	4	6	8	10	12	14
Figure 1a	Ea	NaN	NaN	NaN	NaN	NaN	NaN	NaN	NaN	NaN	NaN	NaN	NaN	NaN	NaN	NaN	NaN	NaN	NaN	NaN	NaN	NaN	NaN	NaN	NaN	NaN	NaN	NaN	NaN	NaN	NaN	NaN	NaN	NaN	NaN	NaN	NaN	NaN	NaN	NaN	NaN	NaN	NaN	NaN	NaN	NaN	NaN	NaN	NaN
		NaN	NaN	NaN	NaN	NaN	NaN	NaN	NaN	NaN	NaN	NaN	NaN	NaN	NaN	NaN	NaN	NaN	NaN	NaN	NaN	NaN	NaN	NaN	NaN	NaN	NaN	NaN	NaN	NaN	NaN	NaN	NaN	NaN	NaN	NaN	NaN	NaN	NaN	NaN	NaN	NaN	NaN	NaN	NaN	NaN	NaN	NaN	NaN
		NaN	NaN	NaN	NaN	NaN	NaN	NaN	NaN	NaN	NaN	NaN	NaN	NaN	NaN	NaN	NaN	NaN	NaN	NaN	NaN	NaN	NaN	NaN	NaN	NaN	NaN	NaN	NaN	NaN	NaN	NaN	NaN	NaN	NaN	NaN	NaN	NaN	NaN	NaN	NaN	NaN	NaN	NaN	NaN	NaN	NaN	NaN	NaN
		NaN	NaN	NaN	NaN	NaN	NaN	NaN	NaN	NaN	NaN	NaN	NaN	NaN	NaN	NaN	NaN	NaN	NaN	NaN	NaN	NaN	NaN	NaN	NaN	NaN	NaN	NaN	NaN	NaN	NaN	NaN	NaN	NaN	NaN	NaN	NaN	NaN	NaN	NaN	NaN	NaN	NaN	NaN	NaN	NaN	NaN	NaN	NaN
		NaN	NaN	NaN	NaN	NaN	NaN	NaN	NaN	NaN	NaN	NaN	NaN	NaN	NaN	NaN	NaN	NaN	NaN	NaN	NaN	NaN	NaN	NaN	NaN	NaN	NaN	NaN	NaN	NaN	NaN	NaN	NaN	NaN	NaN	NaN	NaN	NaN	NaN	NaN	NaN	NaN	NaN	NaN	NaN	NaN	NaN	NaN	NaN
		NaN	NaN	NaN	NaN	NaN	NaN	NaN	NaN	NaN	NaN	NaN	NaN	NaN	NaN	NaN	NaN	NaN	NaN	NaN	NaN	NaN	NaN	NaN	NaN	NaN	NaN	NaN	NaN	NaN	NaN	NaN	NaN	NaN	NaN	NaN	NaN	NaN	NaN	NaN	NaN	NaN	NaN	NaN	NaN	NaN	NaN	NaN	NaN
		NaN	0.00280415	NaN	NaN	NaN	NaN	NaN	NaN	NaN	NaN	NaN	NaN	NaN	NaN	NaN	NaN	0.00117818	NaN	0.000427907	0.000409182	NaN	NaN	NaN	NaN	NaN	NaN	NaN	NaN	NaN	NaN	NaN	NaN	NaN	NaN	NaN	NaN	NaN	NaN	NaN	NaN	NaN	NaN	NaN	NaN	NaN	NaN	NaN	NaN
		NaN	0.00387612	0.00397476	0.0395147	NaN	NaN	NaN	NaN	NaN	NaN	NaN	NaN	NaN	NaN	NaN	NaN	0.00117818	0.000702019	0.000427907	0.000409182	0.000472525	0.0131471	0.0216203	0.025517	0.0494073	NaN	NaN	NaN	NaN	NaN	NaN	NaN	NaN	NaN	NaN	NaN	NaN	NaN	NaN	NaN	NaN	NaN	NaN	NaN	NaN	NaN	NaN	NaN
		NaN	0.0112703	0.00766497	0.00768955	0.0599202	0.0792507	0.094274	0.10653	0.114195	0.0932731	0.00105354	NaN	NaN	NaN	NaN	NaN	NaN	0.0284048	0.0249718	0.0159779	0.0159779	NaN	NaN	0.0341549	0.0493527	0.0355888	0.0180948	0.0152155	NaN	NaN	NaN	NaN	NaN	NaN	NaN	NaN	NaN	NaN	0.00232776	0.00395463	0.00494804	0.00818514	NaN	0.00370882	0.00413308	0.00500703	NaN	NaN
		NaN	0.00857913	0.0129609	0.01905	0.0709024	0.0840963	0.0963769	0.10943	0.111776	0.0751011	0.0574586	0.0403928	0.0223105	0.0594384	0.0750952	0.0809788	0.0832071	0.0725044	0.0686188	0.0427496	0.0381853	0.0303837	0.0175699	0.0165679	0.0399346	0.0328136	0.0181756	0.0199057	0.0492445	0.0373889	0.0420335	0.0592883	0.0549429	0.0213596	0.0330824	0.00312921	0.00350381	0.0049893	0.00693181	0.00915382	0.00671532	0.00543001	0.00690608	0.00727761	0.00615549	0.0100053	0.0137516	0.00952447
		NaN	0.00676316	0.037726	0.054919	0.0569257	0.0503559	0.0661321	0.0702429	0.0700252	0.0545351	0.0614206	0.0444721	0.0335109	0.0432782	0.0498477	0.0537029	0.0533748	0.0610459	0.0686188	0.0568367	0.0547824	0.065271	0.0644989	0.0495597	0.0487045	0.057301	0.0619991	0.060146	0.0506377	0.0473171	0.051846	0.0578716	0.0620664	0.0645282	0.0533565	0.0219314	0.0119922	0.0187875	0.0196769	0.011447	0.007239	0.00641741	0.00887329	0.012212	0.018711	0.0252445	0.0263599	0.0238853
		NaN	0.0152927	0.0225986	0.0261245	0.0237609	0.0248309	0.0401692	0.052341	0.048994	0.0475269	0.0528365	0.05074	0.050475	0.0577894	0.060239	0.0607337	0.0521639	0.0463579	0.05271	0.0529249	0.0517614	0.059985	0.0561191	0.0546662	0.057327	0.0551087	0.0534838	0.0511605	0.0501943	0.0516671	0.0548692	0.05728	0.0584916	0.0594365	0.0499368	0.0448383	0.0443372	0.0471696	0.0467998	0.0283724	0.0179858	0.0243512	0.0492476	0.0523082	0.0488587	0.037076	0.0369414	0.0350207
		NaN	0.0229199	0.0232925	0.0226537	0.0231646	0.0267328	0.032704	0.0383007	0.0412339	0.042818	0.045155	0.0426683	0.0419004	0.0487068	0.0572012	0.0661647	0.0578429	0.0475588	0.0504048	0.0514454	0.0484921	0.0473532	0.0448446	0.0497633	0.0524293	0.0511787	0.0477497	0.0437728	0.0446323	0.0477631	0.0477734	0.04668	0.0457769	0.0469221	0.0464216	0.0450637	0.0457621	0.0492381	0.0587354	0.0522599	0.0404176	0.0479779	0.0623723	0.0624974	0.0590099	0.0468267	0.0454174	0.0493205
		NaN	0.0246176	0.0260282	0.0257682	0.0260771	0.0290189	0.0293257	0.0302045	0.0304616	0.0290044	0.0308536	0.0297175	0.0304004	0.0402011	0.0565551	0.0596486	0.0544851	0.0470052	0.0443591	0.0410345	0.0350027	0.0362356	0.0319663	0.0330922	0.0416131	0.0430159	0.0410665	0.0378371	0.036846	0.0391911	0.0390366	0.0362157	0.0371421	0.0397001	0.0397984	0.0354795	0.0357683	0.0381059	0.0399198	0.0544241	0.064315	0.0669183	0.0741089	0.0695594	0.0631804	0.0566998	0.0571759	0.0636902
		NaN	0.0221763	0.0239662	0.0242156	0.022652	0.0215227	0.0240963	0.0276366	0.0262876	0.0249965	0.0262098	0.0272114	0.0304946	0.0358204	0.0457545	0.0507262	0.0488742	0.0439075	0.0393985	0.0356477	0.027503	0.0283904	0.0278141	0.0296828	0.0356338	0.035203	0.0328942	0.0305191	0.0274208	0.027814	0.0306397	0.0314319	0.0292542	0.0287106	0.0316932	0.026278	0.0235936	0.0263476	0.0282174	0.0372954	0.0514597	0.0650636	0.0705117	0.064265	0.0615827	0.0556612	0.0565162	0.0582515
		NaN	0.0216604	0.0208367	0.0197651	0.0190185	0.0185338	0.0185271	0.0206968	0.0225805	0.0215658	0.0221516	0.0228244	0.0254258	0.0296224	0.0320559	0.0335666	0.0373552	0.0394749	0.0414578	0.0362311	0.0296673	0.0289898	0.0284423	0.0281614	0.0298257	0.0299966	0.0303457	0.0293997	0.0257848	0.0253668	0.0272644	0.0273664	0.0243367	0.0253224	NaN	NaN	0.0136678	0.0170111	0.0249621	0.0333062	0.0409123	0.0478734	0.0488039	0.0491816	0.0477977	0.0418835	0.0411445	0.0443125
		NaN	0.0200254	0.0183913	0.0180124	0.0187197	0.018995	0.0181946	0.0184135	0.0195869	0.0193588	0.0191759	0.0191412	0.0211923	0.0249122	0.0251656	0.0238238	0.0248371	0.0274562	0.0309683	0.0305239	0.0296493	0.031135	0.0293565	0.0271444	0.0255572	0.0252891	0.0264034	0.026556	0.0244938	0.0250525	0.0265474	0.0252207	0.0239024	0.0267794	0.0295569	0.0220613	0.0175132	0.0205941	0.0304164	0.037804	0.0381974	0.0399222	0.039977	0.0376047	0.0388338	0.0361727	0.0339996	0.0321819
		NaN	0.0179952	0.017942	0.0168168	0.0176144	0.0196393	0.0198937	0.0190827	0.0191722	0.0186033	0.018717	0.0193602	0.0200497	0.0203197	0.0204611	0.0204761	0.0191649	0.0185802	0.0201989	0.0221991	0.0226096	0.0245241	0.0266935	0.0278959	0.0259226	0.0228972	0.0214061	0.0217058	0.0247498	0.0294996	0.0336557	0.03491	0.0330334	0.0337411	0.0360164	0.0356878	0.0350264	0.0366093	0.0396922	0.0409202	0.0387748	0.0384107	0.0370688	0.0340079	0.033442	0.0322934	0.0315745	0.0285587
		NaN	0.0183833	0.0186618	0.0178055	0.0170484	0.0185045	0.0207158	0.0232268	0.0252282	0.0251776	0.0253149	0.0269175	0.0273112	0.0252785	0.0232288	0.0230393	0.0202237	0.0182071	0.0175909	0.0172184	0.0176259	0.020094	0.0232825	0.0260232	0.0261879	0.0230321	0.0221294	0.0253265	0.0342684	0.0438965	0.0478348	0.0468508	0.0448332	0.0438089	0.0423284	0.0410879	0.0402699	0.0404359	0.0383952	0.0367001	0.0347008	0.031282	0.0310425	0.032333	0.0307043	0.0287715	0.0285723	0.0283606
		NaN	0.0191526	0.0189729	0.0201867	0.0201627	0.0211582	0.0260848	0.0333974	0.0432373	0.0547671	0.0533533	0.0491203	0.0437471	0.0364177	0.0339503	0.0375926	0.0334049	0.0275932	0.0254287	0.0229633	0.0216953	0.0247811	0.0289977	0.0319149	0.0333341	0.035026	0.0393494	0.0432529	0.0497862	0.051903	0.0486356	0.0454367	0.0430293	0.0420321	0.0368666	0.0336493	0.0343585	0.0344159	0.0320013	0.0312863	0.0292053	0.0275313	0.02861	0.0285891	0.0270517	0.0261464	0.0264339	0.0267676
		NaN	0.0220532	0.0209472	0.0222343	0.0255498	0.0304884	0.0379714	0.0505749	0.076329	0.10909	0.114422	0.0997962	0.0799932	0.0571272	0.0583627	0.0743239	0.0596502	0.0493657	0.0479178	0.0443114	0.0399326	0.0419853	0.0447616	0.0461927	0.0479562	0.0533982	0.0559841	0.0527288	0.0508089	0.0474038	0.0424148	0.0391229	0.0360625	0.0342462	0.0304166	0.0270229	0.0275994	0.0282164	0.0270505	0.0251247	0.0233944	0.0241639	0.0257138	0.024883	0.0240394	0.0245809	0.0249673	0.0247527
		NaN	0.0239115	0.0238466	0.023776	0.0266682	0.035639	0.0482159	0.0615406	0.0889099	0.110091	0.137596	0.140214	0.109197	0.0903005	0.0879876	0.094083	0.0882397	0.08189	0.0708683	0.0609462	0.0536799	0.0512504	0.0484509	0.0463585	0.045156	0.0446686	0.0447475	0.0404514	0.0379358	0.0373656	0.0322865	0.0290676	0.0298665	0.0285183	0.0247244	0.0215745	0.0209258	0.0238321	0.0244676	0.0221522	0.0213204	0.0222343	0.0216849	0.019478	0.0196559	0.0208131	0.0216499	0.0223716
		NaN	0.0216607	0.0226076	0.0242668	0.0273061	0.033552	0.0417636	0.0508878	0.0606274	0.0640108	0.0699482	0.11315	0.119192	0.117125	0.0856256	0.0664605	0.0656893	0.0540358	0.0442247	0.0436133	0.0419341	0.0385955	0.037252	0.0367921	0.0343229	0.0330824	0.0315655	0.0304582	0.0315858	0.0317176	0.0269482	0.0241915	0.0240567	0.0226025	0.0216081	0.020953	0.0192987	0.0189082	0.019614	0.0187867	0.0193569	0.0223702	0.0209159	0.0181262	0.0180537	0.0196692	0.0198862	0.0203858
		NaN	0.0215389	0.0214904	0.023434	0.0254086	0.0278176	0.0340386	0.0385819	0.0437021	NaN	NaN	NaN	NaN	NaN	NaN	0.0657321	0.0549921	0.0447259	0.0386539	0.0381164	0.0384883	0.0364643	0.034093	0.0334541	0.0338974	0.0324676	0.0301558	0.0306529	0.0313167	0.0298039	0.0267988	0.0243857	0.0211327	0.0190842	0.0202303	0.0230585	0.021811	0.0189131	0.0185467	0.0173627	0.0179056	0.020052	0.0189	0.0184718	0.0191441	0.0203937	0.0209838	0.0192535
		NaN	0.0216594	0.0215007	0.0221206	0.0225608	0.0229702	0.0255916	0.0302763	0.0323183	NaN	NaN	NaN	NaN	NaN	NaN	NaN	0.0640505	0.0482799	0.0421505	0.0431569	0.042155	0.0413001	0.0387047	0.0358605	0.0357432	0.0324032	0.0304579	0.0328498	0.0331338	0.0316818	0.0289173	0.0267628	0.0228913	0.0211519	0.0208523	0.0216792	0.0218521	0.0219779	0.0209293	0.0186003	0.0195401	0.019569	0.017645	0.0183463	0.0194236	0.0207358	0.0226379	0.0202141
		NaN	0.0187663	0.0190713	0.0205745	0.0214792	0.0215197	0.0230968	0.0250931	0.0215937	NaN	NaN	NaN	NaN	NaN	NaN	NaN	NaN	0.0577058	0.0476101	0.0465804	0.0463375	0.0508446	0.0529267	0.0434062	0.0378116	0.0336218	0.033368	0.03491	0.0329891	0.0320882	0.0307316	0.03022	0.0273285	0.0245724	0.0213719	0.0206099	0.0218433	0.024151	0.0233499	0.0210379	0.0231949	0.0235826	0.0205618	0.0203276	0.0215562	0.0227876	0.0243815	0.0242541
		NaN	0.0153747	0.0161548	0.017449	0.0190028	0.0202238	0.0213608	0.0207336	NaN	NaN	NaN	NaN	NaN	NaN	NaN	NaN	NaN	0.0677714	0.053773	0.0427285	0.0422604	0.0553127	0.0693341	0.0588936	0.0440072	0.0371955	0.0354063	0.0338923	0.0302129	0.0294151	0.0322821	0.0338808	0.0307418	0.0261179	0.0211637	0.0210756	0.023403	0.0260173	0.0268121	0.025769	0.0267884	0.0262073	0.0257601	0.0268741	0.0260219	0.0260172	0.0283977	0.0290263
		NaN	0.0132717	0.0144402	0.0148773	0.0167527	0.0184017	0.0184744	NaN	NaN	NaN	NaN	NaN	NaN	NaN	NaN	NaN	NaN	NaN	0.0565652	0.0429118	0.0389816	0.0504517	NaN	NaN	0.0616091	0.0458762	0.0387006	0.0345967	0.0298885	0.0307578	0.0336646	0.0330744	0.0300876	0.0277998	0.0260875	0.0260996	0.0267063	0.027707	0.0278862	0.0265799	0.0268206	0.0283199	0.029288	0.0288036	0.0266098	0.0264257	0.0288066	0.0289546
		NaN	0.0122266	0.0130432	0.0134386	0.0153673	0.0154589	0.0151834	NaN	NaN	NaN	NaN	NaN	NaN	NaN	NaN	NaN	NaN	NaN	NaN	0.0504133	0.0403052	0.0441862	NaN	NaN	NaN	0.0435565	0.0346324	0.032763	0.030127	0.030864	0.031154	0.0305349	0.0295013	0.0280873	0.0302356	0.0301536	0.0288639	0.0289336	0.0260663	0.0239352	0.026642	0.0304679	0.028898	0.0256499	0.0252484	0.0240723	0.0244307	0.0280228
		NaN	0.0111432	0.0116336	0.0132593	0.0144394	0.0129223	0.0125683	NaN	NaN	NaN	NaN	NaN	NaN	NaN	NaN	NaN	NaN	NaN	NaN	0.0572124	0.0477162	0.0489051	NaN	NaN	NaN	0.0340499	0.0284519	0.0290362	NaN	0.0277877	0.0285117	0.0295468	0.0280689	0.0270742	0.0289802	0.028202	0.0268929	0.0277517	0.0255641	0.0240033	0.0253745	0.0269175	0.0270687	0.0267772	0.0281453	0.02599	0.0245918	0.0262294
		NaN	0.0104494	0.0106031	0.0108637	0.0114535	0.0121786	NaN	NaN	NaN	NaN	NaN	NaN	NaN	NaN	NaN	NaN	NaN	NaN	NaN	0.062689	0.0622726	0.0615174	NaN	NaN	NaN	0.0289184	0.0247489	0.0252694	0.0273351	NaN	0.0287398	0.029041	0.0275585	0.0250828	0.0239906	0.0252278	0.0268929	0.0261096	0.0250358	0.0251584	0.0239574	0.0243856	0.0253394	0.0262424	0.0284319	0.0275341	0.0264714	0.0255213
		NaN	0.00885155	0.00871564	0.00943221	0.0107724	0.0137617	NaN	NaN	NaN	NaN	NaN	NaN	NaN	NaN	NaN	NaN	NaN	NaN	NaN	NaN	0.0825094	0.0803882	NaN	NaN	NaN	NaN	0.024534	0.0225673	0.0240499	0.0268162	0.0267712	0.0258073	0.0241007	0.0223473	0.0222887	0.0233901	0.0262893	0.0275689	0.0261117	0.0250956	0.0262244	0.0260309	0.0250828	0.0266913	0.0267949	0.0260641	0.0262462	0.0263792
		NaN	0.00753181	0.00748283	0.00839269	0.0101457	0.0153375	NaN	NaN	NaN	NaN	NaN	NaN	NaN	NaN	NaN	NaN	NaN	NaN	NaN	NaN	NaN	0.0984877	NaN	NaN	NaN	NaN	0.0260482	0.0232904	0.0222156	0.0241827	0.0256305	0.0235541	0.0209708	0.0202023	0.0222341	0.0236628	0.0254268	0.0267707	0.0245384	0.0230916	0.0253122	0.0265375	0.0234367	0.02265	0.023737	0.0233195	0.0226832	0.0230895
		NaN	0.00672659	0.00703747	0.00717892	0.00837057	0.0135186	NaN	NaN	NaN	NaN	NaN	NaN	NaN	NaN	NaN	NaN	NaN	NaN	NaN	NaN	NaN	0.0965403	0.0786659	0.0705848	NaN	NaN	0.0263122	0.0243851	0.0251136	0.027203	0.0322746	0.0295945	0.0230394	0.0204448	0.0208702	0.0223274	0.0225648	0.0221678	0.0213419	0.0206647	0.021943	0.0244018	0.0214133	0.018805	0.0210384	0.0231278	0.0227049	0.0200126
		NaN	0.00774496	0.00904829	0.00865415	0.00969599	0.0152028	0.0181727	NaN	NaN	NaN	NaN	NaN	NaN	NaN	NaN	NaN	NaN	NaN	NaN	NaN	NaN	0.0785922	0.0903883	0.103142	0.109422	NaN	0.0342054	0.0298978	0.0323608	0.0369741	0.0439992	0.0361661	0.0261816	0.0243624	0.0233512	0.0220971	0.0213602	0.0219874	0.0229357	0.0219796	0.0220177	0.0235494	0.0228686	0.0216764	0.0226904	0.0234254	0.0227085	0.0188455
		NaN	0.0115183	0.0121156	0.012482	0.0137164	0.017279	0.0204833	NaN	NaN	NaN	NaN	NaN	NaN	NaN	NaN	NaN	NaN	NaN	NaN	NaN	NaN	0.0551867	0.0624568	0.0862717	0.097509	0.0652859	0.0436983	0.0384279	0.0379493	0.0427516	0.0433563	0.0315372	0.0274664	0.0281792	0.0278735	0.0265181	0.025782	0.0275342	0.0287982	0.0254443	0.0242375	0.0268668	0.028393	0.0291355	0.0255605	0.024528	0.0253563	0.0219611
		NaN	0.0158221	0.0161364	0.0178012	0.0186714	0.0244548	NaN	NaN	NaN	NaN	NaN	NaN	NaN	NaN	NaN	NaN	NaN	NaN	NaN	NaN	NaN	0.0436076	0.0450347	0.0552636	0.0577466	0.0524134	0.0483579	0.0468195	0.0450681	0.0508841	0.0500805	0.0375436	0.034407	0.0331792	0.0335643	0.0348182	0.0354195	0.0358217	0.0358264	0.0324833	0.0301952	0.033205	0.036104	0.0347315	0.0304605	0.029808	0.0311647	0.031453
		NaN	0.0239997	0.0231303	0.0262553	0.0307105	0.0320443	NaN	NaN	NaN	NaN	NaN	NaN	NaN	NaN	NaN	NaN	NaN	NaN	NaN	NaN	NaN	0.0487096	0.0487791	0.0607257	0.0605875	0.0553959	0.0555866	0.0594853	0.0569682	0.0575277	0.0573637	0.0528205	0.0521651	0.0518107	0.0482703	0.0477937	0.0520201	0.0513028	0.0508634	0.0492834	0.0453861	0.0465245	0.0527962	0.0476673	0.0422352	0.0402132	0.0412848	0.0448415
		NaN	NaN	NaN	NaN	NaN	NaN	NaN	NaN	NaN	NaN	NaN	NaN	NaN	NaN	NaN	NaN	NaN	NaN	NaN	NaN	NaN	NaN	NaN	NaN	NaN	NaN	NaN	NaN	NaN	NaN	NaN	NaN	NaN	NaN	NaN	NaN	NaN	NaN	NaN	NaN	NaN	NaN	NaN	NaN	NaN	NaN	NaN	NaN
		NaN	NaN	NaN	NaN	NaN	NaN	NaN	NaN	NaN	NaN	NaN	NaN	NaN	NaN	NaN	NaN	NaN	NaN	NaN	NaN	NaN	NaN	NaN	NaN	NaN	NaN	NaN	NaN	NaN	NaN	NaN	NaN	NaN	NaN	NaN	NaN	NaN	NaN	NaN	NaN	NaN	NaN	NaN	NaN	NaN	NaN	NaN	NaN
		NaN	NaN	NaN	NaN	NaN	NaN	NaN	NaN	NaN	NaN	NaN	NaN	NaN	NaN	NaN	NaN	NaN	NaN	NaN	NaN	NaN	NaN	NaN	NaN	NaN	NaN	NaN	NaN	NaN	NaN	NaN	NaN	NaN	NaN	NaN	NaN	NaN	NaN	NaN	NaN	NaN	NaN	NaN	NaN	NaN	NaN	NaN	NaN
		NaN	NaN	NaN	NaN	NaN	NaN	NaN	NaN	NaN	NaN	NaN	NaN	NaN	NaN	NaN	NaN	NaN	NaN	NaN	NaN	NaN	NaN	NaN	NaN	NaN	NaN	NaN	NaN	NaN	NaN	NaN	NaN	NaN	NaN	NaN	NaN	NaN	NaN	NaN	NaN	NaN	NaN	NaN	NaN	NaN	NaN	NaN	NaN
		NaN	NaN	NaN	NaN	NaN	NaN	NaN	NaN	NaN	NaN	NaN	NaN	NaN	NaN	NaN	NaN	NaN	NaN	NaN	NaN	NaN	NaN	NaN	NaN	NaN	NaN	NaN	NaN	NaN	NaN	NaN	NaN	NaN	NaN	NaN	NaN	NaN	NaN	NaN	NaN	NaN	NaN	NaN	NaN	NaN	NaN	NaN	NaN
		NaN	NaN	NaN	NaN	NaN	NaN	NaN	NaN	NaN	NaN	NaN	NaN	NaN	NaN	NaN	NaN	NaN	NaN	NaN	NaN	NaN	NaN	NaN	NaN	NaN	NaN	0.0870005	0.0954874	0.0727729	0.0507779	0.048224	0.0419534	0.0437546	0.0467858	0.0461316	0.0434748	0.0441756	0.0629034	0.07521	0.0883046	NaN	NaN	0.0930765	0.0830302	0.0762613	0.0765365	0.088286	0.0993836
		NaN	NaN	NaN	NaN	NaN	NaN	NaN	NaN	NaN	NaN	NaN	NaN	NaN	NaN	NaN	NaN	NaN	NaN	NaN	NaN	NaN	NaN	NaN	NaN	NaN	NaN	0.0993138	0.103547	0.0697652	0.0440262	0.0368365	0.0282159	0.0279555	0.0313809	0.03349	0.0314313	0.0306994	0.0437408	NaN	NaN	NaN	NaN	0.0654816	0.0629902	0.059068	0.0571949	0.0661829	0.0762694
		NaN	NaN	NaN	NaN	NaN	NaN	NaN	NaN	NaN	NaN	NaN	NaN	NaN	NaN	NaN	NaN	NaN	NaN	NaN	NaN	NaN	NaN	NaN	NaN	NaN	NaN	NaN	0.08813	0.0656794	0.0474404	0.0356441	0.0281116	0.0260993	0.025184	0.0249241	0.0246868	0.0256672	0.0333559	NaN	NaN	NaN	0.046372	0.0415741	0.037543	0.0366232	0.0405148	0.0529772	0.0650477
		NaN	NaN	NaN	NaN	NaN	NaN	NaN	NaN	NaN	NaN	NaN	NaN	NaN	NaN	NaN	NaN	NaN	NaN	NaN	NaN	NaN	NaN	NaN	0.0520015	NaN	NaN	NaN	NaN	0.0596001	0.0407581	0.0317202	0.0263695	0.0235879	0.0206088	0.0197777	0.0199766	0.0229886	0.0313641	NaN	NaN	NaN	0.0400518	0.0342354	0.031394	0.0302037	0.0293796	0.0295859	0.0439289
		NaN	NaN	NaN	NaN	NaN	NaN	NaN	NaN	NaN	NaN	NaN	NaN	NaN	NaN	NaN	NaN	NaN	NaN	NaN	NaN	NaN	NaN	NaN	NaN	NaN	NaN	0.056223	0.058261	0.0461554	0.0302922	0.0243144	0.0208423	0.0194149	0.0200019	0.0186857	0.0184494	0.0234312	NaN	NaN	NaN	NaN	0.0471336	0.0351581	0.0302224	0.0299444	0.027789	0.0280823	0.0383561
		NaN	NaN	NaN	NaN	NaN	NaN	NaN	NaN	NaN	NaN	NaN	NaN	NaN	NaN	NaN	NaN	NaN	NaN	NaN	NaN	NaN	NaN	NaN	NaN	NaN	NaN	NaN	NaN	0.032487	0.0274339	0.025027	0.0196488	0.0180983	0.0182471	0.0176036	0.0186774	0.0213025	NaN	NaN	NaN	NaN	NaN	0.047659	0.0388665	0.035383	0.0301349	0.027452	NaN
		NaN	NaN	NaN	NaN	NaN	NaN	NaN	NaN	NaN	NaN	NaN	NaN	NaN	NaN	NaN	NaN	NaN	NaN	NaN	NaN	0.0809937	NaN	NaN	NaN	NaN	NaN	NaN	NaN	NaN	NaN	0.0281958	0.0184843	0.0162834	0.0158698	0.0162315	0.018834	0.0206483	NaN	NaN	NaN	NaN	NaN	NaN	0.0548013	0.042583	0.0306242	0.0270394	NaN
		NaN	NaN	NaN	NaN	NaN	NaN	NaN	NaN	NaN	NaN	NaN	NaN	NaN	NaN	NaN	NaN	NaN	NaN	NaN	NaN	NaN	NaN	NaN	NaN	NaN	NaN	NaN	NaN	NaN	NaN	0.0272744	0.0194006	0.0154848	0.0158017	0.0188146	NaN	NaN	NaN	NaN	NaN	NaN	NaN	NaN	NaN	0.0485481	0.0363333	NaN	NaN
		NaN	NaN	NaN	NaN	NaN	NaN	NaN	NaN	NaN	NaN	NaN	NaN	NaN	NaN	NaN	NaN	NaN	NaN	NaN	0.0426373	NaN	NaN	NaN	NaN	NaN	NaN	NaN	NaN	NaN	NaN	NaN	0.0223955	0.0157118	0.0161551	0.0245783	NaN	NaN	NaN	NaN	NaN	NaN	NaN	NaN	NaN	NaN	NaN	NaN	NaN
		NaN	NaN	NaN	NaN	NaN	NaN	NaN	NaN	NaN	NaN	NaN	NaN	NaN	NaN	NaN	NaN	NaN	NaN	NaN	NaN	NaN	NaN	NaN	NaN	NaN	NaN	NaN	NaN	NaN	NaN	0.0487465	0.0236224	0.0150444	0.0167147	NaN	NaN	NaN	NaN	NaN	NaN	NaN	NaN	NaN	NaN	NaN	NaN	NaN	NaN
		NaN	NaN	NaN	NaN	NaN	NaN	NaN	NaN	NaN	NaN	NaN	NaN	NaN	NaN	NaN	NaN	NaN	NaN	NaN	NaN	NaN	NaN	NaN	NaN	NaN	NaN	NaN	NaN	NaN	NaN	NaN	NaN	NaN	NaN	NaN	NaN	NaN	NaN	NaN	NaN	NaN	NaN	NaN	NaN	NaN	NaN	NaN	NaN
		NaN	NaN	NaN	NaN	NaN	NaN	NaN	NaN	NaN	NaN	NaN	NaN	NaN	NaN	NaN	NaN	NaN	NaN	NaN	NaN	NaN	NaN	NaN	NaN	NaN	NaN	NaN	NaN	NaN	NaN	NaN	NaN	NaN	NaN	NaN	NaN	NaN	NaN	NaN	NaN	NaN	NaN	NaN	NaN	NaN	NaN	NaN	NaN
		NaN	NaN	NaN	NaN	NaN	NaN	NaN	NaN	NaN	NaN	NaN	NaN	NaN	NaN	NaN	NaN	NaN	NaN	NaN	NaN	NaN	NaN	NaN	NaN	NaN	NaN	NaN	NaN	NaN	NaN	NaN	NaN	NaN	NaN	NaN	NaN	NaN	NaN	NaN	NaN	NaN	NaN	NaN	NaN	NaN	NaN	NaN	NaN
		NaN	NaN	NaN	NaN	NaN	NaN	NaN	NaN	NaN	0.0178846	NaN	NaN	NaN	NaN	NaN	0.023685	0.0162947	NaN	NaN	NaN	NaN	NaN	NaN	NaN	NaN	NaN	NaN	NaN	NaN	NaN	NaN	NaN	NaN	NaN	NaN	NaN	NaN	NaN	NaN	NaN	NaN	NaN	NaN	NaN	NaN	NaN	NaN	NaN
		NaN	NaN	NaN	NaN	NaN	NaN	0.0143479	0.0160225	0.0152101	0.0149742	0.0187555	0.0250266	0.0254503	0.0266643	0.0265847	0.0214925	NaN	NaN	NaN	NaN	NaN	NaN	NaN	NaN	NaN	NaN	NaN	NaN	NaN	NaN	NaN	NaN	NaN	NaN	NaN	NaN	NaN	NaN	NaN	NaN	NaN	NaN	NaN	NaN	NaN	NaN	NaN	NaN
		NaN	NaN	NaN	NaN	NaN	NaN	0.0206331	NaN	0.0210096	0.0171594	0.0167133	NaN	NaN	NaN	NaN	NaN	NaN	NaN	NaN	NaN	NaN	NaN	NaN	NaN	NaN	NaN	NaN	NaN	NaN	NaN	NaN	NaN	NaN	NaN	NaN	NaN	NaN	NaN	NaN	NaN	NaN	NaN	NaN	NaN	NaN	NaN	NaN	NaN
		NaN	0.0240513	0.0337728	0.0217677	0.0162823	NaN	NaN	NaN	NaN	0.0231494	NaN	NaN	NaN	NaN	NaN	NaN	NaN	NaN	NaN	NaN	NaN	NaN	NaN	NaN	NaN	NaN	NaN	NaN	NaN	NaN	NaN	NaN	NaN	NaN	NaN	NaN	NaN	NaN	NaN	NaN	NaN	NaN	NaN	NaN	NaN	NaN	NaN	NaN
		NaN	NaN	NaN	0.0180344	NaN	NaN	0.014591	NaN	NaN	NaN	NaN	NaN	NaN	NaN	NaN	NaN	NaN	NaN	NaN	NaN	NaN	NaN	NaN	NaN	NaN	NaN	NaN	NaN	NaN	NaN	NaN	NaN	NaN	NaN	NaN	NaN	NaN	NaN	NaN	NaN	NaN	NaN	NaN	NaN	NaN	NaN	NaN	NaN
		NaN	NaN	0.0287799	0.0177418	NaN	NaN	NaN	NaN	NaN	NaN	NaN	NaN	NaN	NaN	NaN	NaN	NaN	NaN	NaN	0.0159256	0.020454	NaN	NaN	NaN	NaN	NaN	NaN	NaN	NaN	NaN	NaN	NaN	NaN	NaN	NaN	NaN	NaN	NaN	NaN	NaN	NaN	NaN	NaN	NaN	NaN	NaN	NaN	NaN
		NaN	NaN	NaN	NaN	NaN	NaN	NaN	NaN	NaN	NaN	NaN	NaN	NaN	NaN	NaN	0.015563	0.0180402	NaN	0.016203	NaN	NaN	NaN	NaN	NaN	NaN	NaN	NaN	NaN	NaN	NaN	NaN	NaN	NaN	NaN	NaN	NaN	NaN	NaN	NaN	NaN	NaN	NaN	NaN	NaN	NaN	NaN	NaN	NaN
		NaN	NaN	NaN	NaN	NaN	NaN	NaN	NaN	NaN	NaN	NaN	NaN	NaN	NaN	NaN	NaN	NaN	NaN	NaN	NaN	NaN	NaN	NaN	NaN	NaN	NaN	NaN	NaN	NaN	NaN	NaN	NaN	NaN	NaN	NaN	NaN	NaN	NaN	NaN	NaN	NaN	NaN	NaN	NaN	NaN	NaN	NaN	NaN
		NaN	NaN	NaN	NaN	NaN	NaN	NaN	NaN	NaN	NaN	NaN	NaN	NaN	NaN	NaN	NaN	NaN	NaN	NaN	NaN	NaN	NaN	NaN	NaN	NaN	NaN	NaN	NaN	NaN	NaN	NaN	NaN	NaN	NaN	NaN	NaN	NaN	NaN	NaN	NaN	NaN	NaN	NaN	NaN	NaN	NaN	NaN	NaN
		NaN	NaN	NaN	NaN	NaN	NaN	NaN	NaN	NaN	NaN	NaN	NaN	NaN	NaN	NaN	NaN	NaN	NaN	NaN	NaN	NaN	NaN	NaN	NaN	NaN	NaN	NaN	NaN	NaN	NaN	NaN	NaN	NaN	NaN	NaN	NaN	NaN	NaN	NaN	NaN	NaN	NaN	NaN	NaN	NaN	NaN	NaN	NaN
		NaN	NaN	NaN	NaN	NaN	NaN	NaN	NaN	NaN	NaN	NaN	NaN	NaN	NaN	NaN	NaN	NaN	NaN	NaN	NaN	NaN	NaN	NaN	NaN	NaN	NaN	NaN	NaN	NaN	NaN	NaN	NaN	NaN	NaN	NaN	NaN	NaN	NaN	NaN	NaN	NaN	NaN	NaN	NaN	NaN	NaN	NaN	NaN
		NaN	NaN	NaN	NaN	NaN	NaN	NaN	NaN	NaN	NaN	NaN	NaN	NaN	NaN	NaN	NaN	NaN	NaN	NaN	NaN	NaN	NaN	NaN	NaN	NaN	NaN	NaN	NaN	NaN	NaN	NaN	NaN	NaN	NaN	NaN	NaN	NaN	NaN	NaN	NaN	NaN	NaN	NaN	NaN	NaN	NaN	NaN	NaN
		NaN	0.0117341	0.00910411	0.0117865	NaN	NaN	NaN	NaN	NaN	0.00619397	0.00773125	NaN	NaN	NaN	NaN	NaN	NaN	NaN	NaN	NaN	NaN	NaN	NaN	NaN	NaN	NaN	NaN	NaN	NaN	NaN	NaN	NaN	NaN	NaN	NaN	NaN	NaN	NaN	NaN	NaN	NaN	NaN	NaN	NaN	NaN	NaN	NaN	NaN
		NaN	0.0144269	0.0124632	NaN	NaN	NaN	NaN	NaN	NaN	NaN	0.00785741	NaN	NaN	NaN	NaN	NaN	NaN	NaN	NaN	NaN	NaN	NaN	NaN	NaN	NaN	NaN	NaN	NaN	NaN	NaN	NaN	NaN	NaN	NaN	NaN	NaN	NaN	NaN	NaN	NaN	NaN	NaN	NaN	NaN	NaN	NaN	NaN	NaN
		NaN	0.0163323	0.0279742	NaN	NaN	NaN	NaN	NaN	NaN	NaN	0.00839725	NaN	NaN	NaN	NaN	NaN	NaN	NaN	NaN	NaN	NaN	NaN	NaN	NaN	NaN	NaN	NaN	NaN	NaN	NaN	NaN	NaN	NaN	NaN	NaN	NaN	NaN	NaN	NaN	NaN	NaN	NaN	NaN	NaN	NaN	NaN	NaN	NaN
		NaN	NaN	NaN	NaN	NaN	NaN	NaN	NaN	NaN	NaN	NaN	NaN	NaN	NaN	NaN	NaN	NaN	NaN	NaN	NaN	NaN	NaN	NaN	NaN	NaN	NaN	NaN	NaN	NaN	NaN	NaN	NaN	NaN	NaN	NaN	NaN	NaN	NaN	NaN	NaN	NaN	NaN	NaN	NaN	NaN	NaN	NaN	NaN
		NaN	NaN	NaN	NaN	NaN	NaN	NaN	NaN	NaN	NaN	NaN	NaN	NaN	NaN	NaN	NaN	NaN	NaN	NaN	NaN	NaN	NaN	NaN	NaN	NaN	NaN	NaN	NaN	NaN	NaN	NaN	NaN	NaN	NaN	NaN	NaN	NaN	NaN	NaN	NaN	NaN	NaN	NaN	NaN	NaN	NaN	NaN	NaN
		NaN	NaN	NaN	NaN	NaN	NaN	NaN	NaN	NaN	NaN	NaN	NaN	NaN	NaN	NaN	NaN	NaN	NaN	NaN	NaN	NaN	NaN	NaN	NaN	NaN	NaN	NaN	NaN	NaN	NaN	NaN	NaN	NaN	NaN	NaN	NaN	NaN	NaN	NaN	NaN	NaN	NaN	NaN	NaN	NaN	NaN	NaN	NaN
		NaN	NaN	NaN	NaN	NaN	NaN	NaN	NaN	NaN	NaN	NaN	NaN	NaN	NaN	NaN	NaN	NaN	NaN	NaN	NaN	NaN	NaN	NaN	NaN	NaN	NaN	NaN	NaN	NaN	NaN	NaN	NaN	NaN	NaN	NaN	NaN	NaN	NaN	NaN	NaN	NaN	NaN	NaN	NaN	NaN	NaN	NaN	NaN
		NaN	NaN	NaN	NaN	NaN	NaN	NaN	NaN	NaN	NaN	NaN	NaN	NaN	NaN	NaN	NaN	NaN	NaN	NaN	NaN	NaN	NaN	NaN	NaN	NaN	NaN	NaN	NaN	NaN	NaN	NaN	NaN	NaN	NaN	NaN	NaN	NaN	NaN	NaN	NaN	NaN	NaN	NaN	NaN	NaN	NaN	NaN	NaN
		NaN	NaN	NaN	NaN	NaN	NaN	NaN	NaN	NaN	NaN	NaN	NaN	NaN	NaN	NaN	NaN	NaN	NaN	NaN	NaN	NaN	NaN	NaN	NaN	NaN	NaN	NaN	NaN	NaN	NaN	NaN	NaN	NaN	NaN	NaN	NaN	NaN	NaN	NaN	NaN	NaN	NaN	NaN	NaN	NaN	NaN	NaN	NaN
		NaN	NaN	NaN	NaN	NaN	NaN	NaN	NaN	NaN	NaN	NaN	NaN	NaN	NaN	NaN	NaN	NaN	NaN	NaN	NaN	NaN	NaN	NaN	NaN	NaN	NaN	NaN	NaN	NaN	NaN	NaN	NaN	NaN	NaN	NaN	NaN	NaN	NaN	NaN	NaN	NaN	NaN	NaN	NaN	NaN	NaN	NaN	NaN
		NaN	NaN	NaN	NaN	NaN	NaN	NaN	NaN	NaN	NaN	NaN	NaN	NaN	NaN	NaN	NaN	NaN	NaN	NaN	NaN	NaN	NaN	NaN	NaN	NaN	NaN	NaN	NaN	NaN	NaN	NaN	NaN	NaN	NaN	NaN	NaN	NaN	NaN	NaN	NaN	NaN	NaN	NaN	NaN	NaN	NaN	NaN	NaN
		NaN	NaN	NaN	NaN	NaN	NaN	NaN	NaN	NaN	NaN	NaN	NaN	NaN	NaN	NaN	NaN	NaN	NaN	NaN	NaN	NaN	NaN	NaN	NaN	NaN	NaN	NaN	NaN	NaN	NaN	NaN	NaN	NaN	NaN	NaN	NaN	NaN	NaN	NaN	NaN	NaN	NaN	NaN	NaN	NaN	NaN	NaN	NaN
		NaN	NaN	NaN	NaN	NaN	NaN	NaN	NaN	NaN	NaN	NaN	NaN	NaN	NaN	NaN	NaN	NaN	NaN	NaN	NaN	NaN	NaN	NaN	NaN	NaN	NaN	NaN	NaN	NaN	NaN	NaN	NaN	NaN	NaN	NaN	NaN	NaN	NaN	NaN	NaN	NaN	NaN	NaN	NaN	NaN	NaN	NaN	NaN
Figure 1b	Eg	NaN	NaN	NaN	NaN	NaN	NaN	NaN	NaN	NaN	NaN	NaN	NaN	NaN	NaN	NaN	NaN	NaN	NaN	NaN	NaN	NaN	NaN	NaN	NaN	NaN	NaN	NaN	NaN	NaN	NaN	NaN	NaN	NaN	NaN	NaN	NaN	NaN	NaN	NaN	NaN	NaN	NaN	NaN	NaN	NaN	NaN	NaN	NaN
		NaN	NaN	NaN	NaN	NaN	NaN	NaN	NaN	NaN	NaN	NaN	NaN	NaN	NaN	NaN	NaN	NaN	NaN	NaN	NaN	NaN	NaN	NaN	NaN	NaN	NaN	NaN	NaN	NaN	NaN	NaN	NaN	NaN	NaN	NaN	NaN	NaN	NaN	NaN	NaN	NaN	NaN	NaN	NaN	NaN	NaN	NaN	NaN
		NaN	NaN	NaN	NaN	NaN	NaN	NaN	NaN	NaN	NaN	NaN	NaN	NaN	NaN	NaN	NaN	NaN	NaN	NaN	NaN	NaN	NaN	NaN	NaN	NaN	NaN	NaN	NaN	NaN	NaN	NaN	NaN	NaN	NaN	NaN	NaN	NaN	NaN	NaN	NaN	NaN	NaN	NaN	NaN	NaN	NaN	NaN	NaN
		NaN	NaN	NaN	NaN	NaN	NaN	NaN	NaN	NaN	NaN	NaN	NaN	NaN	NaN	NaN	NaN	NaN	NaN	NaN	NaN	NaN	NaN	NaN	NaN	NaN	NaN	NaN	NaN	NaN	NaN	NaN	NaN	NaN	NaN	NaN	NaN	NaN	NaN	NaN	NaN	NaN	NaN	NaN	NaN	NaN	NaN	NaN	NaN
		NaN	NaN	NaN	NaN	NaN	NaN	NaN	NaN	NaN	NaN	NaN	NaN	NaN	NaN	NaN	NaN	NaN	NaN	NaN	NaN	NaN	NaN	NaN	NaN	NaN	NaN	NaN	NaN	NaN	NaN	NaN	NaN	NaN	NaN	NaN	NaN	NaN	NaN	NaN	NaN	NaN	NaN	NaN	NaN	NaN	NaN	NaN	NaN
		NaN	NaN	NaN	NaN	NaN	NaN	NaN	NaN	NaN	NaN	NaN	NaN	NaN	NaN	NaN	NaN	NaN	NaN	NaN	NaN	NaN	NaN	NaN	NaN	NaN	NaN	NaN	NaN	NaN	NaN	NaN	NaN	NaN	NaN	NaN	NaN	NaN	NaN	NaN	NaN	NaN	NaN	NaN	NaN	NaN	NaN	NaN	NaN
		NaN	0.000155781	NaN	NaN	NaN	NaN	NaN	NaN	NaN	NaN	NaN	NaN	NaN	NaN	NaN	NaN	8.08071e-05	NaN	0.000264621	0.00028858	NaN	NaN	NaN	NaN	NaN	NaN	NaN	NaN	NaN	NaN	NaN	NaN	NaN	NaN	NaN	NaN	NaN	NaN	NaN	NaN	NaN	NaN	NaN	NaN	NaN	NaN	NaN	NaN
		NaN	9.71828e-05	7.74527e-05	0.000113413	NaN	NaN	NaN	NaN	NaN	NaN	NaN	NaN	NaN	NaN	NaN	NaN	8.08071e-05	0.000180803	0.000264621	0.00028858	0.000449167	0.000669342	0.00184469	0.00153432	0.000838427	NaN	NaN	NaN	NaN	NaN	NaN	NaN	NaN	NaN	NaN	NaN	NaN	NaN	NaN	NaN	NaN	NaN	NaN	NaN	NaN	NaN	NaN	NaN
		NaN	0.000132811	0.000177296	0.000215074	0.000343829	0.000286254	0.000205229	0.000255618	0.000328261	0.00061548	0.000437728	NaN	NaN	NaN	NaN	NaN	NaN	0.00664023	0.00680356	0.00619891	0.00364265	NaN	NaN	0.0014946	0.000818709	0.00121586	0.00122171	0.00108342	NaN	NaN	NaN	NaN	NaN	NaN	NaN	NaN	NaN	NaN	0.000492803	0.000500953	0.000316587	9.22786e-05	NaN	0.00287877	0.00250901	0.00166953	NaN	NaN
		NaN	0.000169512	0.000198773	0.00022695	0.000330999	0.000288867	0.00021786	0.000255786	0.000355262	0.00081666	0.0019787	0.00206784	0.00204906	0.00763962	0.0152734	0.0116277	0.0109917	0.00874715	0.00692376	0.0112236	0.0110124	0.00437733	0.00337788	0.0016938	0.00238959	0.00217499	0.00154827	0.00133244	0.00192633	0.00220111	0.00383668	0.00327438	0.00327407	0.00515333	0.00292455	0.00134822	0.00181812	0.00240277	0.000607767	0.000260171	0.000215415	0.000252616	0.00053445	0.00302038	0.004788	0.00691768	0.0144916	0.00921773
		NaN	0.000146102	0.000221619	0.00023657	0.000182661	0.000153046	0.000299674	0.000471811	0.000736241	0.000991254	0.00107251	0.0017757	0.00280989	0.0100096	0.0177705	0.016152	0.0163544	0.0126858	0.00751323	0.00653345	0.00343957	0.00409913	0.00516419	0.0045837	0.00420494	0.00333513	0.00250725	0.00247921	0.003663	0.00513522	0.00547229	0.005449	0.0105427	0.0130348	0.010871	0.00461204	0.00250673	0.00200656	0.000422904	0.00025018	0.000273672	0.000316071	0.000900241	0.0056796	0.0113761	0.0179458	0.0163367	0.0105721
		NaN	0.000873273	0.000941181	0.000511555	0.000285348	0.000257661	0.000386187	0.000633776	0.000887698	0.000685778	0.000643463	0.00127088	0.0044755	0.0107042	0.0177628	0.020077	0.017759	0.0145591	0.0102052	0.0058634	0.00324728	0.0022331	0.00203211	0.00230244	0.00322218	0.00499836	0.00419241	0.00415017	0.0052543	0.00670855	0.00685463	0.00763505	0.00779474	0.00414144	0.00386211	0.00379706	0.00319013	0.0031292	0.00174509	0.000659855	0.000744038	0.00180135	0.0148664	0.0259957	0.0197362	0.0107662	0.00667241	0.00798947
		NaN	0.00181005	0.0015711	0.000920586	0.000669913	0.00085747	0.00109679	0.00113506	0.00123869	0.00103114	0.000926899	0.00132011	0.00299475	0.00951807	0.0209337	0.0284052	0.0227096	0.0158407	0.0117993	0.00664494	0.00400825	0.0036115	0.00281608	0.00230575	0.00395873	0.00583034	0.00498597	0.00620061	0.00806416	0.00838736	0.00915013	0.00826917	0.00412928	0.00187604	0.00143858	0.00166002	0.00221693	0.00271492	0.0025882	0.00150559	0.0013672	0.00462527	0.0274126	0.0392423	0.0264802	0.0120596	0.00801329	0.0114717
		NaN	0.00138085	0.00154306	0.0016143	0.00231417	0.00369937	0.00358079	0.00293427	0.00302303	0.00295547	0.00203169	0.00147111	0.00197774	0.0103904	0.033279	0.0437207	0.0318235	0.0194648	0.0144833	0.00686008	0.00301713	0.00308231	0.00321493	0.0034446	0.00581402	0.00739432	0.00745044	0.00894835	0.0112754	0.0103712	0.00895244	0.00719869	0.00419643	0.0028558	0.00204889	0.00135992	0.00104639	0.000976934	0.00122628	0.00197422	0.00298393	0.0100137	0.051436	0.0683271	0.0501611	0.032594	0.0278735	0.029063
		NaN	0.0028124	0.00318959	0.00420058	0.0039969	0.00444305	0.00528613	0.00570216	0.00645184	0.0063658	0.00590129	0.00473582	0.00735303	0.0231842	0.0519261	0.0637856	0.0487429	0.0342445	0.0250558	0.0113474	0.00387876	0.00333303	0.00449864	0.00621205	0.00966432	0.0104471	0.00942	0.00891986	0.0091075	0.00682998	0.0044005	0.00473775	0.00344295	0.00272586	0.00182611	0.00095941	0.000578585	0.000737479	0.00162644	0.00909484	0.0266136	0.0520817	0.0856557	0.0878333	0.0797348	0.0689562	0.0668337	0.0589649
		NaN	0.00953526	0.00800861	0.00628643	0.00443473	0.00515271	0.00780077	0.0103031	0.0121263	0.0156499	0.0214479	0.024592	0.0329541	0.0484725	0.060039	0.0597487	0.0570564	0.0593058	0.0592769	0.0405327	0.0211731	0.0167673	0.0193962	0.0199804	0.0165322	0.0104813	0.00673818	0.00596117	0.00562053	0.00492492	0.00373346	0.00278708	0.00169768	0.0012218	NaN	NaN	0.00101378	0.00219819	0.0102132	0.031618	0.0413341	0.0489176	0.0588081	0.0602974	0.0594051	0.0566585	0.0532696	0.0482456
		NaN	0.0100363	0.00884432	0.00547627	0.00439525	0.00669849	0.0101898	0.0118533	0.0127942	0.0159518	0.0215821	0.0259829	0.0326004	0.041	0.0366147	0.0252483	0.0206517	0.0240142	0.028565	0.0280475	0.0249231	0.0224645	0.0178413	0.017495	0.0136898	0.00638925	0.0039162	0.00439199	0.00688893	0.010854	0.00985417	0.0074312	0.00329622	0.00141459	0.00133435	0.00161089	0.00245145	0.00722633	0.0248591	0.0380059	0.0392333	0.042858	0.0486733	0.0458379	0.0400525	0.0387257	0.0335664	0.0271967
		NaN	0.0110365	0.009887	0.00744875	0.00707813	0.00939094	0.0113548	0.012572	0.0135074	0.0128045	0.0134453	0.0162714	0.0184539	0.0190126	0.0192326	0.0141345	0.00919503	0.00673774	0.00740405	0.00893472	0.00805722	0.00683244	0.00661002	0.00877233	0.0075537	0.00452449	0.00514471	0.00699462	0.0151476	0.0284216	0.0338378	0.0342532	0.0262223	0.0108053	0.010468	0.0179104	0.0255708	0.0369088	0.0425976	0.0471693	0.0484301	0.0490931	0.0448249	0.0379476	0.0298766	0.0248464	0.0206419	0.020133
		NaN	0.0110749	0.00999901	0.00909822	0.0100723	0.0123797	0.0166668	0.0206446	0.0217024	0.0188556	0.0166934	0.0196068	0.0236034	0.0228772	0.0202444	0.016064	0.0116963	0.00728646	0.00607288	0.00639276	0.00588702	0.00586544	0.00707924	0.00891239	0.00838827	0.00858667	0.0137438	0.0240243	0.062557	0.110732	0.118572	0.0973576	0.0802508	0.0738571	0.0684558	0.063825	0.0614445	0.0526942	0.0428608	0.0412998	0.0408024	0.0361707	0.029833	0.025382	0.0227153	0.02089	0.0191858	0.0182603
		NaN	0.00660599	0.00691421	0.00775372	0.00986493	0.0159103	0.0304305	0.0491393	0.0651386	0.0715248	0.0568833	0.0561125	0.0606686	0.044781	0.0387628	0.0400987	0.0334031	0.0244622	0.0170981	0.0142785	0.0150349	0.0191873	0.0257935	0.0366929	0.0483732	0.0567893	0.0736994	0.10213	0.13199	0.121723	0.0972779	0.0774708	0.0745557	0.079538	0.0569873	0.0392471	0.0343088	0.0334945	0.0266267	0.0220144	0.0240866	0.0219732	0.019413	0.0183776	0.0151321	0.0135932	0.0135061	0.0121156
		NaN	0.00576463	0.00705041	0.0102048	0.015326	0.0266587	0.0536002	0.10575	0.17432	0.200504	0.169455	0.140704	0.129872	0.0890835	0.0851526	0.112086	0.0968316	0.0745245	0.065423	0.0642322	0.0683656	0.0765959	0.0843946	0.0901697	0.0946063	0.105556	0.114755	0.110785	0.0834519	0.0534418	0.0437097	0.0414971	0.0402284	0.0357166	0.027065	0.0182018	0.0173621	0.0185088	0.0151607	0.0121079	0.0126485	0.0124028	0.0117774	0.011693	0.0101241	0.00888428	0.00774677	0.00633083
		NaN	0.00880763	0.0116678	0.017026	0.024892	0.0432935	0.0822506	0.138602	0.196742	0.196946	0.164098	0.11843	0.1067	0.120096	0.135977	0.177693	0.181706	0.153663	0.1103	0.10978	0.100307	0.0800332	0.066154	0.0573348	0.057021	0.0592428	0.058661	0.0481859	0.0336549	0.0261183	0.0228458	0.0209523	0.0185878	0.0170626	0.0133889	0.0107453	0.0115725	0.0117539	0.00939844	0.00835558	0.00855687	0.00823904	0.00699242	0.00609797	0.00591053	0.00522841	0.00534413	0.005369
		NaN	0.0127644	0.018036	0.0268904	0.0331922	0.0481297	0.0745311	0.103705	0.109087	0.0777531	0.0305157	0.0424215	0.0618742	0.0756137	0.0775324	0.0796651	0.0837484	0.0477759	0.0366471	0.0418765	0.0375653	0.0286981	0.0242988	0.0245187	0.0264496	0.0260817	0.02453	0.0225598	0.0203648	0.0180547	0.0155538	0.0128163	0.0106852	0.00974124	0.00933235	0.00933593	0.00889476	0.00740396	0.00703232	0.00720714	0.00700956	0.00606361	0.00546558	0.0055307	0.00570946	0.00510095	0.00511219	0.00530054
		NaN	0.0149526	0.022944	0.0331545	0.0372981	0.0420308	0.0536005	0.0646421	0.0552248	NaN	NaN	NaN	NaN	NaN	NaN	0.050774	0.044577	0.0369603	0.0324444	0.029293	0.025558	0.0200581	0.0158176	0.0183892	0.0231093	0.0236115	0.0205378	0.0173793	0.0167036	0.0147165	0.0112802	0.00982492	0.00924426	0.00834431	0.00817165	0.00879445	0.00782641	0.00668516	0.00693207	0.00688743	0.00653864	0.0056956	0.00529222	0.00684643	0.00773312	0.00713784	0.00589444	0.00518199
		NaN	0.0162824	0.0216158	0.0301068	0.0336782	0.0327515	0.0312233	0.0284183	0.0183346	NaN	NaN	NaN	NaN	NaN	NaN	NaN	0.0559842	0.0598261	0.0544418	0.0483645	0.0367902	0.0268461	0.0210588	0.0230316	0.0278054	0.0242843	0.0196221	0.0159638	0.0141909	0.0122355	0.010652	0.00897419	0.00956809	0.0089821	0.00833659	0.0091133	0.00895057	0.00800153	0.00766661	0.0073077	0.0070063	0.00673518	0.00672198	0.00783597	0.00852966	0.00878204	0.00910269	0.00864204
		NaN	0.0141696	0.0166219	0.0230816	0.0258813	0.0246733	0.0232652	0.0129221	0.00438946	NaN	NaN	NaN	NaN	NaN	NaN	NaN	NaN	0.0745491	0.0934522	0.0932263	0.0736628	0.0669032	0.0560599	0.0404779	0.0342663	0.0274369	0.0224122	0.0188567	0.0155377	0.0136919	0.0122001	0.0102794	0.0115002	0.0112354	0.00989897	0.00976292	0.0116802	0.0125024	0.0103664	0.00941746	0.00909781	0.00948634	0.00988086	0.00963704	0.0107224	0.0134408	0.0158474	0.0182644
		NaN	0.0114084	0.0120547	0.0159426	0.0190007	0.0193446	0.017858	0.0086878	NaN	NaN	NaN	NaN	NaN	NaN	NaN	NaN	NaN	0.072396	0.104269	0.0927184	0.0965795	0.106384	0.0861074	0.0620979	0.0432818	0.0335743	0.0287926	0.0249701	0.0218261	0.0205281	0.0188004	0.0168433	0.0163182	0.0171805	0.0158326	0.0148976	0.0178618	0.0179173	0.0172509	0.0181408	0.0184778	0.0178651	0.0171431	0.0175043	0.0196911	0.0228839	0.0263526	0.026675
		NaN	0.00742243	0.00766199	0.0105414	0.0153729	0.0169117	0.0130631	NaN	NaN	NaN	NaN	NaN	NaN	NaN	NaN	NaN	NaN	NaN	0.0815089	0.075185	0.077061	0.0924774	NaN	NaN	0.0574005	0.0571203	0.0495891	0.0441182	0.0364434	0.0310882	0.0294157	0.0266674	0.0240381	0.0261654	0.0274034	0.0278445	0.0268646	0.0243036	0.0266001	0.0297141	0.0295419	0.031907	0.0308277	0.0294564	0.0297653	0.0268528	0.029386	0.0301409
		NaN	0.00466716	0.0049064	0.00568634	0.00878848	0.0112112	0.00597886	NaN	NaN	NaN	NaN	NaN	NaN	NaN	NaN	NaN	NaN	NaN	NaN	0.0648221	0.0404158	0.0420365	NaN	NaN	NaN	0.0522445	0.0499723	0.0457873	0.0414678	0.0341065	0.031883	0.030275	0.0283261	0.0290153	0.0306499	0.0312784	0.0311843	0.0289307	0.0281651	0.0303351	0.0338887	0.0349598	0.0328696	0.033438	0.0314324	0.0266696	0.0264115	0.0298317
		NaN	0.0043728	0.00418806	0.0038907	0.00496498	0.00693236	0.00308297	NaN	NaN	NaN	NaN	NaN	NaN	NaN	NaN	NaN	NaN	NaN	NaN	0.0897957	0.0519319	0.0473774	NaN	NaN	NaN	0.0320009	0.0390221	0.0318761	NaN	0.0248918	0.0287727	0.0291	0.0266763	0.0259963	0.0292977	0.0290696	0.0296685	0.0280801	0.024756	0.0266406	0.0339879	0.0319823	0.0286036	0.0311264	0.0318722	0.033096	0.0322722	0.0303362
		NaN	0.00375126	0.00436088	0.00469371	0.00475741	0.00612605	NaN	NaN	NaN	NaN	NaN	NaN	NaN	NaN	NaN	NaN	NaN	NaN	NaN	0.120919	0.140067	0.0933037	NaN	NaN	NaN	0.0228985	0.0276819	0.0245603	0.0176748	NaN	0.0249533	0.0249879	0.0235552	0.0232415	0.0237982	0.0249891	0.0266049	0.0235444	0.0203896	0.0213323	0.0233464	0.0255996	0.0272316	0.0265871	0.0284123	0.0301878	0.0297053	0.0251546
		NaN	0.00337535	0.00424722	0.00459221	0.00438797	0.00527492	NaN	NaN	NaN	NaN	NaN	NaN	NaN	NaN	NaN	NaN	NaN	NaN	NaN	NaN	0.178898	0.131181	NaN	NaN	NaN	NaN	0.0209372	0.0211986	0.0166505	0.0141559	0.0164001	0.018474	0.0180643	0.0176054	0.0194739	0.0219796	0.0223399	0.0197498	0.0183103	0.0195798	0.0205176	0.0241082	0.0251259	0.0247119	0.023219	0.021692	0.0235382	0.0221613
		NaN	0.00306417	0.00374088	0.00408942	0.00537672	0.00746947	NaN	NaN	NaN	NaN	NaN	NaN	NaN	NaN	NaN	NaN	NaN	NaN	NaN	NaN	NaN	0.141291	NaN	NaN	NaN	NaN	0.0213672	0.0212771	0.0159012	0.012119	0.0118795	0.0134566	0.017255	0.0161057	0.0164311	0.0202453	0.0211519	0.0193752	0.0186663	0.0170201	0.0173108	0.020483	0.019238	0.0199333	0.0202985	0.0193014	0.0200949	0.0205758
		NaN	0.00175115	0.00266445	0.00336823	0.00588825	0.0110076	NaN	NaN	NaN	NaN	NaN	NaN	NaN	NaN	NaN	NaN	NaN	NaN	NaN	NaN	NaN	0.103891	0.0842522	0.0569971	NaN	NaN	0.0235664	0.0233429	0.0200957	0.0189718	0.017305	0.0181754	0.0215791	0.0171003	0.0144455	0.01747	0.0204333	0.0201906	0.0186363	0.014975	0.0157297	0.019446	0.021065	0.0225108	0.0225548	0.0219382	0.0210504	0.0214203
		NaN	0.0023243	0.00322297	0.00417985	0.00553271	0.00780343	0.0132316	NaN	NaN	NaN	NaN	NaN	NaN	NaN	NaN	NaN	NaN	NaN	NaN	NaN	NaN	0.0703462	0.0776265	0.0630387	0.0429835	NaN	0.0249411	0.0282182	0.028438	0.0275024	0.0260065	0.0250064	0.0226311	0.0170886	0.0155544	0.0171545	0.0182492	0.0197433	0.0200626	0.0184814	0.0215084	0.0259173	0.0290625	0.0290625	0.0276822	0.0263395	0.025615	0.0261187
		NaN	0.00455578	0.00389387	0.00517641	0.00600074	0.005976	0.0117818	NaN	NaN	NaN	NaN	NaN	NaN	NaN	NaN	NaN	NaN	NaN	NaN	NaN	NaN	0.0457938	0.0529738	0.0515207	0.0366745	0.023972	0.0234155	0.0297438	0.0285269	0.0230956	0.0198725	0.0211277	0.0208651	0.0165013	0.0187655	0.0232934	0.0221555	0.0215836	0.0222007	0.0226029	0.0280852	0.0373298	0.0391671	0.0344199	0.0311532	0.0297166	0.0297088	0.031801
		NaN	0.00783446	0.00584295	0.0060463	0.00740884	0.0138603	NaN	NaN	NaN	NaN	NaN	NaN	NaN	NaN	NaN	NaN	NaN	NaN	NaN	NaN	NaN	0.0285632	0.0301526	0.0323109	0.0308667	0.0272729	0.0284797	0.0321455	0.0325869	0.0326012	0.0263451	0.0262804	0.0243069	0.0209201	0.0230326	0.0265022	0.0281842	0.0265982	0.0263638	0.0303105	0.0369669	0.0492118	0.0540145	0.0509601	0.0461792	0.0390337	0.0344325	0.0374217
		NaN	0.0130064	0.0114955	0.0110839	0.0218181	0.025466	NaN	NaN	NaN	NaN	NaN	NaN	NaN	NaN	NaN	NaN	NaN	NaN	NaN	NaN	NaN	0.0355822	0.047624	0.0582326	0.0506106	0.0422879	0.0393671	0.0369665	0.0397827	0.0484108	0.0453959	0.0397994	0.03968	0.0405998	0.0336926	0.0302046	0.0390464	0.0370877	0.0388752	0.045689	0.0479995	0.0570568	0.0595323	0.0545425	0.0556897	0.0523428	0.0429382	0.0438138
		NaN	NaN	NaN	NaN	NaN	NaN	NaN	NaN	NaN	NaN	NaN	NaN	NaN	NaN	NaN	NaN	NaN	NaN	NaN	NaN	NaN	NaN	NaN	NaN	NaN	NaN	NaN	NaN	NaN	NaN	NaN	NaN	NaN	NaN	NaN	NaN	NaN	NaN	NaN	NaN	NaN	NaN	NaN	NaN	NaN	NaN	NaN	NaN
		NaN	NaN	NaN	NaN	NaN	NaN	NaN	NaN	NaN	NaN	NaN	NaN	NaN	NaN	NaN	NaN	NaN	NaN	NaN	NaN	NaN	NaN	NaN	NaN	NaN	NaN	NaN	NaN	NaN	NaN	NaN	NaN	NaN	NaN	NaN	NaN	NaN	NaN	NaN	NaN	NaN	NaN	NaN	NaN	NaN	NaN	NaN	NaN
		NaN	NaN	NaN	NaN	NaN	NaN	NaN	NaN	NaN	NaN	NaN	NaN	NaN	NaN	NaN	NaN	NaN	NaN	NaN	NaN	NaN	NaN	NaN	NaN	NaN	NaN	NaN	NaN	NaN	NaN	NaN	NaN	NaN	NaN	NaN	NaN	NaN	NaN	NaN	NaN	NaN	NaN	NaN	NaN	NaN	NaN	NaN	NaN
		NaN	NaN	NaN	NaN	NaN	NaN	NaN	NaN	NaN	NaN	NaN	NaN	NaN	NaN	NaN	NaN	NaN	NaN	NaN	NaN	NaN	NaN	NaN	NaN	NaN	NaN	NaN	NaN	NaN	NaN	NaN	NaN	NaN	NaN	NaN	NaN	NaN	NaN	NaN	NaN	NaN	NaN	NaN	NaN	NaN	NaN	NaN	NaN
		NaN	NaN	NaN	NaN	NaN	NaN	NaN	NaN	NaN	NaN	NaN	NaN	NaN	NaN	NaN	NaN	NaN	NaN	NaN	NaN	NaN	NaN	NaN	NaN	NaN	NaN	NaN	NaN	NaN	NaN	NaN	NaN	NaN	NaN	NaN	NaN	NaN	NaN	NaN	NaN	NaN	NaN	NaN	NaN	NaN	NaN	NaN	NaN
		NaN	NaN	NaN	NaN	NaN	NaN	NaN	NaN	NaN	NaN	NaN	NaN	NaN	NaN	NaN	NaN	NaN	NaN	NaN	NaN	NaN	NaN	NaN	NaN	NaN	NaN	0.141115	0.151208	0.101533	0.0637047	0.0475262	0.0382033	0.0384021	0.0358	0.0309657	0.0321896	0.0382553	0.0621808	0.0794811	0.103428	NaN	NaN	0.108734	0.0894137	0.0726859	0.0676517	0.0765703	0.0773146
		NaN	NaN	NaN	NaN	NaN	NaN	NaN	NaN	NaN	NaN	NaN	NaN	NaN	NaN	NaN	NaN	NaN	NaN	NaN	NaN	NaN	NaN	NaN	NaN	NaN	NaN	0.213536	0.199399	0.13279	0.0704703	0.0491643	0.0364042	0.0323748	0.0269987	0.0269009	0.0251491	0.0224907	0.0427092	NaN	NaN	NaN	NaN	0.115488	0.0939727	0.0601033	0.0494127	0.0498069	0.0527338
		NaN	NaN	NaN	NaN	NaN	NaN	NaN	NaN	NaN	NaN	NaN	NaN	NaN	NaN	NaN	NaN	NaN	NaN	NaN	NaN	NaN	NaN	NaN	NaN	NaN	NaN	NaN	0.163096	0.101502	0.0679427	0.047844	0.0310196	0.0265674	0.0231445	0.0226606	0.0197217	0.0162925	0.0229461	NaN	NaN	NaN	0.080208	0.0680611	0.0539207	0.0389841	0.0320803	0.0340993	0.0434821
		NaN	NaN	NaN	NaN	NaN	NaN	NaN	NaN	NaN	NaN	NaN	NaN	NaN	NaN	NaN	NaN	NaN	NaN	NaN	NaN	NaN	NaN	NaN	0.099664	NaN	NaN	NaN	NaN	0.0887276	0.0597285	0.0396016	0.0201983	0.0170069	0.0179196	0.0170481	0.0155575	0.0138928	0.0175958	NaN	NaN	NaN	0.071096	0.0494167	0.036803	0.0320006	0.0252821	0.0189209	0.026619
		NaN	NaN	NaN	NaN	NaN	NaN	NaN	NaN	NaN	NaN	NaN	NaN	NaN	NaN	NaN	NaN	NaN	NaN	NaN	NaN	NaN	NaN	NaN	NaN	NaN	NaN	0.116222	0.124814	0.0929289	0.0570648	0.032819	0.0184247	0.0148944	0.0150398	0.0149627	0.0142662	0.0141665	NaN	NaN	NaN	NaN	0.0899854	0.0509943	0.0345839	0.0350254	0.0302666	0.0215772	0.0221049
		NaN	NaN	NaN	NaN	NaN	NaN	NaN	NaN	NaN	NaN	NaN	NaN	NaN	NaN	NaN	NaN	NaN	NaN	NaN	NaN	NaN	NaN	NaN	NaN	NaN	NaN	NaN	NaN	0.0592982	0.0483699	0.033342	0.0174141	0.0147237	0.0157508	0.0162671	0.01468	0.0149855	NaN	NaN	NaN	NaN	NaN	0.0717961	0.0534675	0.0436833	0.0353055	0.0266555	NaN
		NaN	NaN	NaN	NaN	NaN	NaN	NaN	NaN	NaN	NaN	NaN	NaN	NaN	NaN	NaN	NaN	NaN	NaN	NaN	NaN	0.00868312	NaN	NaN	NaN	NaN	NaN	NaN	NaN	NaN	NaN	0.0360455	0.0168076	0.0170567	0.0197408	0.0197637	0.0145799	0.0110462	NaN	NaN	NaN	NaN	NaN	NaN	0.0803795	0.0526135	0.0374614	0.0279912	NaN
		NaN	NaN	NaN	NaN	NaN	NaN	NaN	NaN	NaN	NaN	NaN	NaN	NaN	NaN	NaN	NaN	NaN	NaN	NaN	NaN	NaN	NaN	NaN	NaN	NaN	NaN	NaN	NaN	NaN	NaN	0.0409328	0.0192478	0.0200118	0.0227484	0.0200944	NaN	NaN	NaN	NaN	NaN	NaN	NaN	NaN	NaN	0.0628124	0.0416526	NaN	NaN
		NaN	NaN	NaN	NaN	NaN	NaN	NaN	NaN	NaN	NaN	NaN	NaN	NaN	NaN	NaN	NaN	NaN	NaN	NaN	0.0270481	NaN	NaN	NaN	NaN	NaN	NaN	NaN	NaN	NaN	NaN	NaN	0.0265324	0.0197473	0.0212969	0.0208701	NaN	NaN	NaN	NaN	NaN	NaN	NaN	NaN	NaN	NaN	NaN	NaN	NaN
		NaN	NaN	NaN	NaN	NaN	NaN	NaN	NaN	NaN	NaN	NaN	NaN	NaN	NaN	NaN	NaN	NaN	NaN	NaN	NaN	NaN	NaN	NaN	NaN	NaN	NaN	NaN	NaN	NaN	NaN	0.0817769	0.0424207	0.0233155	0.0219673	NaN	NaN	NaN	NaN	NaN	NaN	NaN	NaN	NaN	NaN	NaN	NaN	NaN	NaN
		NaN	NaN	NaN	NaN	NaN	NaN	NaN	NaN	NaN	NaN	NaN	NaN	NaN	NaN	NaN	NaN	NaN	NaN	NaN	NaN	NaN	NaN	NaN	NaN	NaN	NaN	NaN	NaN	NaN	NaN	NaN	NaN	NaN	NaN	NaN	NaN	NaN	NaN	NaN	NaN	NaN	NaN	NaN	NaN	NaN	NaN	NaN	NaN
		NaN	NaN	NaN	NaN	NaN	NaN	NaN	NaN	NaN	NaN	NaN	NaN	NaN	NaN	NaN	NaN	NaN	NaN	NaN	NaN	NaN	NaN	NaN	NaN	NaN	NaN	NaN	NaN	NaN	NaN	NaN	NaN	NaN	NaN	NaN	NaN	NaN	NaN	NaN	NaN	NaN	NaN	NaN	NaN	NaN	NaN	NaN	NaN
		NaN	NaN	NaN	NaN	NaN	NaN	NaN	NaN	NaN	NaN	NaN	NaN	NaN	NaN	NaN	NaN	NaN	NaN	NaN	NaN	NaN	NaN	NaN	NaN	NaN	NaN	NaN	NaN	NaN	NaN	NaN	NaN	NaN	NaN	NaN	NaN	NaN	NaN	NaN	NaN	NaN	NaN	NaN	NaN	NaN	NaN	NaN	NaN
		NaN	NaN	NaN	NaN	NaN	NaN	NaN	NaN	NaN	0.00657477	NaN	NaN	NaN	NaN	NaN	0.00744393	0.00463477	NaN	NaN	NaN	NaN	NaN	NaN	NaN	NaN	NaN	NaN	NaN	NaN	NaN	NaN	NaN	NaN	NaN	NaN	NaN	NaN	NaN	NaN	NaN	NaN	NaN	NaN	NaN	NaN	NaN	NaN	NaN
		NaN	NaN	NaN	NaN	NaN	NaN	0.00319984	0.00312424	0.00434343	0.00538889	0.00605749	0.0112531	0.0119178	0.0125912	0.0133622	0.00587802	NaN	NaN	NaN	NaN	NaN	NaN	NaN	NaN	NaN	NaN	NaN	NaN	NaN	NaN	NaN	NaN	NaN	NaN	NaN	NaN	NaN	NaN	NaN	NaN	NaN	NaN	NaN	NaN	NaN	NaN	NaN	NaN
		NaN	NaN	NaN	NaN	NaN	NaN	0.00454991	NaN	0.00397083	0.00343145	0.00327335	NaN	NaN	NaN	NaN	NaN	NaN	NaN	NaN	NaN	NaN	NaN	NaN	NaN	NaN	NaN	NaN	NaN	NaN	NaN	NaN	NaN	NaN	NaN	NaN	NaN	NaN	NaN	NaN	NaN	NaN	NaN	NaN	NaN	NaN	NaN	NaN	NaN
		NaN	0.00301089	0.0123259	0.0107854	0.00520186	NaN	NaN	NaN	NaN	0.00369849	NaN	NaN	NaN	NaN	NaN	NaN	NaN	NaN	NaN	NaN	NaN	NaN	NaN	NaN	NaN	NaN	NaN	NaN	NaN	NaN	NaN	NaN	NaN	NaN	NaN	NaN	NaN	NaN	NaN	NaN	NaN	NaN	NaN	NaN	NaN	NaN	NaN	NaN
		NaN	NaN	NaN	0.00440911	NaN	NaN	0.00188966	NaN	NaN	NaN	NaN	NaN	NaN	NaN	NaN	NaN	NaN	NaN	NaN	NaN	NaN	NaN	NaN	NaN	NaN	NaN	NaN	NaN	NaN	NaN	NaN	NaN	NaN	NaN	NaN	NaN	NaN	NaN	NaN	NaN	NaN	NaN	NaN	NaN	NaN	NaN	NaN	NaN
		NaN	NaN	0.00219024	0.00273193	NaN	NaN	NaN	NaN	NaN	NaN	NaN	NaN	NaN	NaN	NaN	NaN	NaN	NaN	NaN	0.00423289	0.00722043	NaN	NaN	NaN	NaN	NaN	NaN	NaN	NaN	NaN	NaN	NaN	NaN	NaN	NaN	NaN	NaN	NaN	NaN	NaN	NaN	NaN	NaN	NaN	NaN	NaN	NaN	NaN
		NaN	NaN	NaN	NaN	NaN	NaN	NaN	NaN	NaN	NaN	NaN	NaN	NaN	NaN	NaN	0.00333856	0.00258917	NaN	0.00332751	NaN	NaN	NaN	NaN	NaN	NaN	NaN	NaN	NaN	NaN	NaN	NaN	NaN	NaN	NaN	NaN	NaN	NaN	NaN	NaN	NaN	NaN	NaN	NaN	NaN	NaN	NaN	NaN	NaN
		NaN	NaN	NaN	NaN	NaN	NaN	NaN	NaN	NaN	NaN	NaN	NaN	NaN	NaN	NaN	NaN	NaN	NaN	NaN	NaN	NaN	NaN	NaN	NaN	NaN	NaN	NaN	NaN	NaN	NaN	NaN	NaN	NaN	NaN	NaN	NaN	NaN	NaN	NaN	NaN	NaN	NaN	NaN	NaN	NaN	NaN	NaN	NaN
		NaN	NaN	NaN	NaN	NaN	NaN	NaN	NaN	NaN	NaN	NaN	NaN	NaN	NaN	NaN	NaN	NaN	NaN	NaN	NaN	NaN	NaN	NaN	NaN	NaN	NaN	NaN	NaN	NaN	NaN	NaN	NaN	NaN	NaN	NaN	NaN	NaN	NaN	NaN	NaN	NaN	NaN	NaN	NaN	NaN	NaN	NaN	NaN
		NaN	NaN	NaN	NaN	NaN	NaN	NaN	NaN	NaN	NaN	NaN	NaN	NaN	NaN	NaN	NaN	NaN	NaN	NaN	NaN	NaN	NaN	NaN	NaN	NaN	NaN	NaN	NaN	NaN	NaN	NaN	NaN	NaN	NaN	NaN	NaN	NaN	NaN	NaN	NaN	NaN	NaN	NaN	NaN	NaN	NaN	NaN	NaN
		NaN	NaN	NaN	NaN	NaN	NaN	NaN	NaN	NaN	NaN	NaN	NaN	NaN	NaN	NaN	NaN	NaN	NaN	NaN	NaN	NaN	NaN	NaN	NaN	NaN	NaN	NaN	NaN	NaN	NaN	NaN	NaN	NaN	NaN	NaN	NaN	NaN	NaN	NaN	NaN	NaN	NaN	NaN	NaN	NaN	NaN	NaN	NaN
		NaN	NaN	NaN	NaN	NaN	NaN	NaN	NaN	NaN	NaN	NaN	NaN	NaN	NaN	NaN	NaN	NaN	NaN	NaN	NaN	NaN	NaN	NaN	NaN	NaN	NaN	NaN	NaN	NaN	NaN	NaN	NaN	NaN	NaN	NaN	NaN	NaN	NaN	NaN	NaN	NaN	NaN	NaN	NaN	NaN	NaN	NaN	NaN
		NaN	0.00176744	0.00176036	0.00469942	NaN	NaN	NaN	NaN	NaN	0.00128155	0.000769714	NaN	NaN	NaN	NaN	NaN	NaN	NaN	NaN	NaN	NaN	NaN	NaN	NaN	NaN	NaN	NaN	NaN	NaN	NaN	NaN	NaN	NaN	NaN	NaN	NaN	NaN	NaN	NaN	NaN	NaN	NaN	NaN	NaN	NaN	NaN	NaN	NaN
		NaN	0.0020314	0.00213716	NaN	NaN	NaN	NaN	NaN	NaN	NaN	0.000668221	NaN	NaN	NaN	NaN	NaN	NaN	NaN	NaN	NaN	NaN	NaN	NaN	NaN	NaN	NaN	NaN	NaN	NaN	NaN	NaN	NaN	NaN	NaN	NaN	NaN	NaN	NaN	NaN	NaN	NaN	NaN	NaN	NaN	NaN	NaN	NaN	NaN
		NaN	0.00228643	0.00358066	NaN	NaN	NaN	NaN	NaN	NaN	NaN	0.00062538	NaN	NaN	NaN	NaN	NaN	NaN	NaN	NaN	NaN	NaN	NaN	NaN	NaN	NaN	NaN	NaN	NaN	NaN	NaN	NaN	NaN	NaN	NaN	NaN	NaN	NaN	NaN	NaN	NaN	NaN	NaN	NaN	NaN	NaN	NaN	NaN	NaN
		NaN	NaN	NaN	NaN	NaN	NaN	NaN	NaN	NaN	NaN	NaN	NaN	NaN	NaN	NaN	NaN	NaN	NaN	NaN	NaN	NaN	NaN	NaN	NaN	NaN	NaN	NaN	NaN	NaN	NaN	NaN	NaN	NaN	NaN	NaN	NaN	NaN	NaN	NaN	NaN	NaN	NaN	NaN	NaN	NaN	NaN	NaN	NaN
		NaN	NaN	NaN	NaN	NaN	NaN	NaN	NaN	NaN	NaN	NaN	NaN	NaN	NaN	NaN	NaN	NaN	NaN	NaN	NaN	NaN	NaN	NaN	NaN	NaN	NaN	NaN	NaN	NaN	NaN	NaN	NaN	NaN	NaN	NaN	NaN	NaN	NaN	NaN	NaN	NaN	NaN	NaN	NaN	NaN	NaN	NaN	NaN
		NaN	NaN	NaN	NaN	NaN	NaN	NaN	NaN	NaN	NaN	NaN	NaN	NaN	NaN	NaN	NaN	NaN	NaN	NaN	NaN	NaN	NaN	NaN	NaN	NaN	NaN	NaN	NaN	NaN	NaN	NaN	NaN	NaN	NaN	NaN	NaN	NaN	NaN	NaN	NaN	NaN	NaN	NaN	NaN	NaN	NaN	NaN	NaN
		NaN	NaN	NaN	NaN	NaN	NaN	NaN	NaN	NaN	NaN	NaN	NaN	NaN	NaN	NaN	NaN	NaN	NaN	NaN	NaN	NaN	NaN	NaN	NaN	NaN	NaN	NaN	NaN	NaN	NaN	NaN	NaN	NaN	NaN	NaN	NaN	NaN	NaN	NaN	NaN	NaN	NaN	NaN	NaN	NaN	NaN	NaN	NaN
		NaN	NaN	NaN	NaN	NaN	NaN	NaN	NaN	NaN	NaN	NaN	NaN	NaN	NaN	NaN	NaN	NaN	NaN	NaN	NaN	NaN	NaN	NaN	NaN	NaN	NaN	NaN	NaN	NaN	NaN	NaN	NaN	NaN	NaN	NaN	NaN	NaN	NaN	NaN	NaN	NaN	NaN	NaN	NaN	NaN	NaN	NaN	NaN
		NaN	NaN	NaN	NaN	NaN	NaN	NaN	NaN	NaN	NaN	NaN	NaN	NaN	NaN	NaN	NaN	NaN	NaN	NaN	NaN	NaN	NaN	NaN	NaN	NaN	NaN	NaN	NaN	NaN	NaN	NaN	NaN	NaN	NaN	NaN	NaN	NaN	NaN	NaN	NaN	NaN	NaN	NaN	NaN	NaN	NaN	NaN	NaN
		NaN	NaN	NaN	NaN	NaN	NaN	NaN	NaN	NaN	NaN	NaN	NaN	NaN	NaN	NaN	NaN	NaN	NaN	NaN	NaN	NaN	NaN	NaN	NaN	NaN	NaN	NaN	NaN	NaN	NaN	NaN	NaN	NaN	NaN	NaN	NaN	NaN	NaN	NaN	NaN	NaN	NaN	NaN	NaN	NaN	NaN	NaN	NaN
		NaN	NaN	NaN	NaN	NaN	NaN	NaN	NaN	NaN	NaN	NaN	NaN	NaN	NaN	NaN	NaN	NaN	NaN	NaN	NaN	NaN	NaN	NaN	NaN	NaN	NaN	NaN	NaN	NaN	NaN	NaN	NaN	NaN	NaN	NaN	NaN	NaN	NaN	NaN	NaN	NaN	NaN	NaN	NaN	NaN	NaN	NaN	NaN
		NaN	NaN	NaN	NaN	NaN	NaN	NaN	NaN	NaN	NaN	NaN	NaN	NaN	NaN	NaN	NaN	NaN	NaN	NaN	NaN	NaN	NaN	NaN	NaN	NaN	NaN	NaN	NaN	NaN	NaN	NaN	NaN	NaN	NaN	NaN	NaN	NaN	NaN	NaN	NaN	NaN	NaN	NaN	NaN	NaN	NaN	NaN	NaN
		NaN	NaN	NaN	NaN	NaN	NaN	NaN	NaN	NaN	NaN	NaN	NaN	NaN	NaN	NaN	NaN	NaN	NaN	NaN	NaN	NaN	NaN	NaN	NaN	NaN	NaN	NaN	NaN	NaN	NaN	NaN	NaN	NaN	NaN	NaN	NaN	NaN	NaN	NaN	NaN	NaN	NaN	NaN	NaN	NaN	NaN	NaN	NaN
Figure 1c	Sg	NaN	NaN	NaN	NaN	NaN	NaN	NaN	NaN	NaN	NaN	NaN	NaN	NaN	NaN	NaN	NaN	NaN	NaN	NaN	NaN	NaN	NaN	NaN	NaN	NaN	NaN	NaN	NaN	NaN	NaN	NaN	NaN	NaN	NaN	NaN	NaN	NaN	NaN	NaN	NaN	NaN	NaN	NaN	NaN	NaN	NaN	NaN	NaN
		NaN	NaN	NaN	NaN	NaN	NaN	NaN	NaN	NaN	NaN	NaN	NaN	NaN	NaN	NaN	NaN	NaN	NaN	NaN	NaN	NaN	NaN	NaN	NaN	NaN	NaN	NaN	NaN	NaN	NaN	NaN	NaN	NaN	NaN	NaN	NaN	NaN	NaN	NaN	NaN	NaN	NaN	NaN	NaN	NaN	NaN	NaN	NaN
		NaN	NaN	NaN	NaN	NaN	NaN	NaN	NaN	NaN	NaN	NaN	NaN	NaN	NaN	NaN	NaN	NaN	NaN	NaN	NaN	NaN	NaN	NaN	NaN	NaN	NaN	NaN	NaN	NaN	NaN	NaN	NaN	NaN	NaN	NaN	NaN	NaN	NaN	NaN	NaN	NaN	NaN	NaN	NaN	NaN	NaN	NaN	NaN
		NaN	NaN	NaN	NaN	NaN	NaN	NaN	NaN	NaN	NaN	NaN	NaN	NaN	NaN	NaN	NaN	NaN	NaN	NaN	NaN	NaN	NaN	NaN	NaN	NaN	NaN	NaN	NaN	NaN	NaN	NaN	NaN	NaN	NaN	NaN	NaN	NaN	NaN	NaN	NaN	NaN	NaN	NaN	NaN	NaN	NaN	NaN	NaN
		NaN	NaN	NaN	NaN	NaN	NaN	NaN	NaN	NaN	NaN	NaN	NaN	NaN	NaN	NaN	NaN	NaN	NaN	NaN	NaN	NaN	NaN	NaN	NaN	NaN	NaN	NaN	NaN	NaN	NaN	NaN	NaN	NaN	NaN	NaN	NaN	NaN	NaN	NaN	NaN	NaN	NaN	NaN	NaN	NaN	NaN	NaN	NaN
		NaN	NaN	NaN	NaN	NaN	NaN	NaN	NaN	NaN	NaN	NaN	NaN	NaN	NaN	NaN	NaN	NaN	NaN	NaN	NaN	NaN	NaN	NaN	NaN	NaN	NaN	NaN	NaN	NaN	NaN	NaN	NaN	NaN	NaN	NaN	NaN	NaN	NaN	NaN	NaN	NaN	NaN	NaN	NaN	NaN	NaN	NaN	NaN
		NaN	2.45719e-07	NaN	NaN	NaN	NaN	NaN	NaN	NaN	NaN	NaN	NaN	NaN	NaN	NaN	NaN	1.34231e-06	NaN	8.63459e-07	7.99138e-07	NaN	NaN	NaN	NaN	NaN	NaN	NaN	NaN	NaN	NaN	NaN	NaN	NaN	NaN	NaN	NaN	NaN	NaN	NaN	NaN	NaN	NaN	NaN	NaN	NaN	NaN	NaN	NaN
		NaN	3.04814e-07	2.52941e-07	2.79006e-07	NaN	NaN	NaN	NaN	NaN	NaN	NaN	NaN	NaN	NaN	NaN	NaN	1.34231e-06	1.31049e-06	8.63459e-07	7.99138e-07	8.52066e-07	1.44033e-06	1.97638e-06	1.93738e-06	1.34419e-06	NaN	NaN	NaN	NaN	NaN	NaN	NaN	NaN	NaN	NaN	NaN	NaN	NaN	NaN	NaN	NaN	NaN	NaN	NaN	NaN	NaN	NaN	NaN
		NaN	4.54197e-07	4.34566e-07	4.90281e-07	5.93838e-07	5.17258e-07	4.2894e-07	3.94922e-07	4.62142e-07	4.69623e-07	5.98927e-07	NaN	NaN	NaN	NaN	NaN	NaN	4.45618e-06	4.14862e-06	3.75905e-06	5.09767e-06	NaN	NaN	1.99233e-06	1.32679e-06	1.10529e-06	9.86026e-07	8.07511e-07	NaN	NaN	NaN	NaN	NaN	NaN	NaN	NaN	NaN	NaN	5.25104e-07	1.36585e-06	1.88486e-06	9.32961e-07	NaN	1.59986e-06	1.2962e-06	7.43677e-07	NaN	NaN
		NaN	4.11622e-07	4.05448e-07	4.83596e-07	5.94077e-07	5.18757e-07	4.63439e-07	4.62056e-07	4.95786e-07	6.63636e-07	1.37703e-06	1.31009e-06	1.22947e-06	2.14905e-06	2.63361e-06	3.15905e-06	2.83546e-06	3.76366e-06	3.34997e-06	2.57748e-06	3.00587e-06	3.24055e-06	2.47378e-06	1.61012e-06	1.36966e-06	1.3224e-06	1.12599e-06	1.0311e-06	2.113e-06	2.02374e-06	2.2357e-06	2.09881e-06	2.15588e-06	2.78659e-06	1.94552e-06	1.55264e-06	1.71347e-06	1.85571e-06	8.30467e-07	7.08182e-07	6.1389e-07	6.30269e-07	1.12327e-06	2.22292e-06	2.67533e-06	3.34479e-06	3.59987e-06	4.34468e-06
		NaN	4.36887e-07	4.32566e-07	4.65156e-07	4.85754e-07	4.40361e-07	5.43473e-07	5.56905e-07	6.82646e-07	8.68122e-07	1.00977e-06	1.68445e-06	2.22963e-06	3.03196e-06	3.39595e-06	3.47759e-06	3.73387e-06	3.76736e-06	3.21888e-06	2.48826e-06	2.17608e-06	2.16813e-06	2.45676e-06	2.48891e-06	2.10348e-06	1.79589e-06	1.76625e-06	2.1138e-06	2.49016e-06	2.7096e-06	3.29624e-06	3.42453e-06	3.81463e-06	3.96122e-06	3.59928e-06	2.64019e-06	2.02695e-06	1.79541e-06	8.08205e-07	7.01564e-07	6.55696e-07	7.26796e-07	1.32824e-06	3.10481e-06	4.15266e-06	5.22047e-06	5.07918e-06	4.34938e-06
		NaN	1.26805e-06	1.21628e-06	9.35958e-07	6.50224e-07	5.86562e-07	7.07124e-07	8.59133e-07	1.06175e-06	1.00064e-06	9.83847e-07	1.36488e-06	2.89916e-06	4.03933e-06	4.55093e-06	4.35541e-06	3.98075e-06	4.1022e-06	4.17376e-06	3.27616e-06	2.37782e-06	1.69702e-06	1.64229e-06	1.83868e-06	2.10282e-06	2.40787e-06	2.35852e-06	2.64566e-06	3.05026e-06	3.32404e-06	3.71022e-06	3.7903e-06	3.4062e-06	2.4028e-06	2.24835e-06	2.28282e-06	2.09286e-06	2.34601e-06	1.82222e-06	1.16482e-06	1.24125e-06	1.97363e-06	5.28138e-06	6.43558e-06	5.29541e-06	4.06678e-06	3.31876e-06	3.42084e-06
		NaN	1.89786e-06	1.74278e-06	1.36859e-06	1.11233e-06	1.09821e-06	1.29366e-06	1.46267e-06	1.56072e-06	1.48448e-06	1.24934e-06	1.49829e-06	2.45812e-06	4.31535e-06	5.86262e-06	6.01889e-06	5.0727e-06	4.54226e-06	4.67952e-06	3.81393e-06	2.58253e-06	2.29482e-06	1.99671e-06	1.84778e-06	2.52521e-06	3.32031e-06	2.94432e-06	3.17971e-06	3.72231e-06	3.78519e-06	3.89341e-06	3.70565e-06	2.50804e-06	1.73877e-06	1.45406e-06	1.48431e-06	1.76317e-06	2.1382e-06	2.08662e-06	1.73827e-06	1.89065e-06	3.61052e-06	6.50775e-06	7.18925e-06	6.10875e-06	4.6243e-06	3.71506e-06	3.90771e-06
		NaN	1.58811e-06	1.74706e-06	1.74255e-06	2.02646e-06	2.45751e-06	2.58376e-06	2.52379e-06	2.52852e-06	2.4737e-06	2.00903e-06	1.72876e-06	2.11334e-06	4.41565e-06	7.44547e-06	8.05022e-06	7.00629e-06	5.69212e-06	4.9917e-06	3.42238e-06	2.12176e-06	1.98149e-06	1.96431e-06	2.22573e-06	3.16266e-06	3.70787e-06	3.57416e-06	3.69866e-06	4.12737e-06	4.02701e-06	3.65662e-06	3.3241e-06	2.61905e-06	2.0227e-06	1.62125e-06	1.24977e-06	1.17915e-06	1.25569e-06	1.3952e-06	1.83996e-06	2.41314e-06	4.88393e-06	8.00963e-06	8.83364e-06	8.17111e-06	7.27495e-06	6.79825e-06	6.36821e-06
		NaN	2.21538e-06	2.47218e-06	2.59814e-06	2.54246e-06	2.6518e-06	2.93804e-06	3.22949e-06	3.29997e-06	3.30039e-06	3.26051e-06	3.0999e-06	3.76327e-06	5.88044e-06	8.10805e-06	8.92751e-06	7.878e-06	7.00406e-06	6.16732e-06	4.31496e-06	2.48498e-06	2.11834e-06	2.47477e-06	2.95079e-06	3.68163e-06	3.92343e-06	3.91771e-06	3.61635e-06	3.52443e-06	3.13648e-06	2.65666e-06	2.62935e-06	2.09419e-06	1.72365e-06	1.42028e-06	1.00618e-06	8.33555e-07	1.06071e-06	1.6671e-06	3.75334e-06	6.35964e-06	8.12666e-06	9.73759e-06	1.03738e-05	1.01508e-05	9.45761e-06	8.536e-06	8.07111e-06
		NaN	3.47819e-06	3.44326e-06	3.00558e-06	2.58167e-06	2.7244e-06	3.24219e-06	3.48974e-06	3.68373e-06	4.03586e-06	4.58102e-06	5.13702e-06	5.94064e-06	6.93662e-06	7.54712e-06	7.13057e-06	6.83375e-06	7.4069e-06	7.615e-06	6.90753e-06	5.65891e-06	4.73729e-06	4.77751e-06	4.5165e-06	4.00313e-06	3.54e-06	3.20428e-06	2.96274e-06	2.76286e-06	2.37882e-06	2.09851e-06	1.82414e-06	1.37126e-06	1.18599e-06	NaN	NaN	1.14418e-06	1.83692e-06	3.92968e-06	6.23165e-06	7.13941e-06	7.7497e-06	8.01748e-06	8.1465e-06	8.05696e-06	7.58671e-06	7.12853e-06	6.98356e-06
		NaN	3.43872e-06	3.23299e-06	2.71876e-06	2.42617e-06	2.63545e-06	3.09095e-06	3.30744e-06	3.47906e-06	3.70255e-06	4.02357e-06	4.51949e-06	5.11418e-06	5.77058e-06	5.75709e-06	4.78597e-06	4.30734e-06	4.7556e-06	5.24706e-06	5.37914e-06	5.38995e-06	4.98745e-06	4.49896e-06	4.09895e-06	3.65603e-06	2.86767e-06	2.45149e-06	2.53505e-06	2.9102e-06	3.14828e-06	3.16547e-06	2.90916e-06	2.01327e-06	1.44301e-06	1.40267e-06	1.51324e-06	1.9766e-06	3.3278e-06	5.63464e-06	6.69785e-06	6.52569e-06	6.51057e-06	6.71852e-06	6.16051e-06	5.94054e-06	5.981e-06	5.75482e-06	5.41737e-06
		NaN	3.39993e-06	3.15247e-06	2.7872e-06	2.63465e-06	2.75839e-06	3.03475e-06	3.26181e-06	3.41641e-06	3.50656e-06	3.71799e-06	4.04335e-06	4.18417e-06	4.28219e-06	4.3859e-06	3.73707e-06	3.17855e-06	2.97975e-06	3.01998e-06	3.50201e-06	3.27234e-06	2.81464e-06	2.86222e-06	3.18695e-06	3.04403e-06	2.40345e-06	2.46152e-06	2.94811e-06	3.93256e-06	5.09027e-06	5.51544e-06	5.34524e-06	4.65766e-06	3.33126e-06	3.09931e-06	4.07259e-06	4.66159e-06	5.487e-06	6.08878e-06	6.6929e-06	6.74565e-06	6.21598e-06	5.88143e-06	5.46645e-06	5.20187e-06	4.98289e-06	4.65674e-06	4.28537e-06
		NaN	3.31733e-06	3.1435e-06	3.08069e-06	3.09053e-06	3.33791e-06	3.90064e-06	4.52632e-06	4.75327e-06	4.45806e-06	4.45664e-06	4.72037e-06	4.7575e-06	4.48468e-06	4.37969e-06	3.99055e-06	3.4046e-06	2.94455e-06	2.78023e-06	2.84501e-06	2.73217e-06	2.56262e-06	2.7397e-06	3.13077e-06	3.12477e-06	2.97703e-06	3.52694e-06	4.53071e-06	6.51584e-06	8.25309e-06	8.9343e-06	8.09324e-06	7.42241e-06	7.10254e-06	6.51923e-06	6.43014e-06	6.5484e-06	6.02147e-06	5.52859e-06	5.69636e-06	6.04123e-06	5.44113e-06	4.80109e-06	4.58598e-06	4.36248e-06	4.02578e-06	3.98602e-06	3.79853e-06
		NaN	2.62287e-06	2.73059e-06	2.94713e-06	3.30772e-06	3.93304e-06	5.3768e-06	7.18282e-06	7.9193e-06	7.99481e-06	6.85796e-06	6.82879e-06	7.09874e-06	6.11117e-06	5.9397e-06	6.07561e-06	5.46231e-06	4.56228e-06	4.03871e-06	3.8265e-06	3.89608e-06	4.19548e-06	4.63087e-06	5.14183e-06	5.24855e-06	5.71966e-06	6.37703e-06	7.4303e-06	8.52039e-06	8.6173e-06	8.1502e-06	7.24466e-06	6.98949e-06	6.91915e-06	6.05476e-06	5.3807e-06	4.82193e-06	4.81561e-06	4.55378e-06	4.36787e-06	4.33442e-06	4.04469e-06	3.7315e-06	3.55902e-06	3.46396e-06	3.31065e-06	3.42468e-06	3.17547e-06
		NaN	2.37664e-06	2.69059e-06	3.19805e-06	3.81298e-06	4.70432e-06	6.68202e-06	8.87566e-06	1.08311e-05	1.13672e-05	1.03811e-05	9.94133e-06	1.00484e-05	8.41802e-06	7.99819e-06	8.67661e-06	8.37712e-06	7.44757e-06	6.69211e-06	6.70231e-06	6.74539e-06	6.70553e-06	7.17402e-06	7.21171e-06	7.04101e-06	7.46021e-06	7.7307e-06	7.99694e-06	7.70115e-06	6.39696e-06	5.50354e-06	5.09867e-06	5.16221e-06	4.92039e-06	4.28071e-06	3.70838e-06	3.51323e-06	3.54814e-06	3.46498e-06	3.37854e-06	3.32252e-06	3.20301e-06	3.12022e-06	2.99646e-06	2.91787e-06	2.92729e-06	2.82447e-06	2.56332e-06
		NaN	2.85511e-06	3.15913e-06	3.86955e-06	4.38271e-06	5.22699e-06	7.2013e-06	8.78153e-06	1.06027e-05	1.11509e-05	1.07647e-05	9.77139e-06	9.5197e-06	9.39141e-06	9.35076e-06	1.01436e-05	1.05582e-05	9.85128e-06	8.13534e-06	7.83817e-06	7.49831e-06	6.57177e-06	6.01579e-06	5.52189e-06	5.62735e-06	5.79109e-06	5.8982e-06	5.76369e-06	4.96639e-06	4.33346e-06	3.86589e-06	3.75815e-06	3.76807e-06	3.45008e-06	3.15107e-06	2.97628e-06	2.95595e-06	2.88458e-06	2.79395e-06	2.84681e-06	2.91048e-06	2.84314e-06	2.68817e-06	2.51331e-06	2.47471e-06	2.46035e-06	2.4117e-06	2.22615e-06
		NaN	3.38349e-06	3.91432e-06	4.43857e-06	4.67302e-06	5.16219e-06	6.40689e-06	7.51645e-06	8.17464e-06	7.91922e-06	6.35185e-06	7.08971e-06	8.09345e-06	7.94757e-06	7.48323e-06	7.83313e-06	7.64266e-06	6.01678e-06	5.19915e-06	4.72265e-06	4.4204e-06	4.31061e-06	4.00098e-06	3.95717e-06	4.00323e-06	3.93102e-06	3.91145e-06	3.81426e-06	3.69712e-06	3.43517e-06	3.19962e-06	3.05542e-06	3.00763e-06	2.84183e-06	2.69548e-06	2.67939e-06	2.59759e-06	2.39401e-06	2.31591e-06	2.43664e-06	2.48894e-06	2.42782e-06	2.36061e-06	2.36584e-06	2.35322e-06	2.34143e-06	2.3027e-06	2.16227e-06
		NaN	3.48363e-06	4.0223e-06	4.51658e-06	4.62778e-06	4.76165e-06	5.51895e-06	6.35083e-06	6.5039e-06	NaN	NaN	NaN	NaN	NaN	NaN	6.23676e-06	6.01053e-06	5.32235e-06	4.63793e-06	4.20603e-06	4.04212e-06	3.77852e-06	3.30154e-06	3.35126e-06	3.46508e-06	3.35923e-06	3.33564e-06	3.29122e-06	3.33027e-06	3.2385e-06	2.82226e-06	2.607e-06	2.60162e-06	2.5662e-06	2.47824e-06	2.43086e-06	2.40298e-06	2.27461e-06	2.18947e-06	2.27239e-06	2.31526e-06	2.31289e-06	2.34168e-06	2.46749e-06	2.57199e-06	2.59382e-06	2.50388e-06	2.36866e-06
		NaN	3.34733e-06	3.61131e-06	4.05266e-06	4.2618e-06	4.20961e-06	4.50676e-06	4.70008e-06	4.23393e-06	NaN	NaN	NaN	NaN	NaN	NaN	NaN	6.451e-06	5.97086e-06	5.16627e-06	5.11353e-06	4.9055e-06	4.25194e-06	3.69484e-06	3.59191e-06	3.68031e-06	3.426e-06	3.23785e-06	3.12436e-06	3.08621e-06	3.00919e-06	2.74247e-06	2.58904e-06	2.5746e-06	2.5816e-06	2.51165e-06	2.40158e-06	2.45817e-06	2.48492e-06	2.37834e-06	2.38512e-06	2.54398e-06	2.53184e-06	2.47788e-06	2.60525e-06	2.74837e-06	2.8198e-06	2.86756e-06	2.95023e-06
		NaN	3.00784e-06	3.24043e-06	3.4679e-06	3.59577e-06	3.61885e-06	3.79136e-06	3.35801e-06	2.61011e-06	NaN	NaN	NaN	NaN	NaN	NaN	NaN	NaN	6.54283e-06	6.24048e-06	6.32355e-06	6.13724e-06	6.02894e-06	5.73096e-06	4.89301e-06	4.50331e-06	3.89759e-06	3.50303e-06	3.27878e-06	3.05599e-06	3.00589e-06	2.99132e-06	2.8576e-06	2.76496e-06	2.93549e-06	2.83201e-06	2.54964e-06	2.65968e-06	2.93609e-06	2.81e-06	2.67923e-06	2.83353e-06	2.83914e-06	2.71039e-06	2.81994e-06	2.95339e-06	3.16238e-06	3.3887e-06	3.75492e-06
		NaN	2.56414e-06	2.73215e-06	2.94028e-06	3.06706e-06	3.26439e-06	3.5383e-06	2.94991e-06	NaN	NaN	NaN	NaN	NaN	NaN	NaN	NaN	NaN	6.85264e-06	6.69982e-06	6.58364e-06	6.63366e-06	7.31491e-06	7.53404e-06	6.75477e-06	5.76699e-06	4.7161e-06	4.22768e-06	3.9198e-06	3.56673e-06	3.38965e-06	3.39059e-06	3.41693e-06	3.28671e-06	3.33839e-06	3.24315e-06	2.97862e-06	3.1788e-06	3.36321e-06	3.42529e-06	3.48195e-06	3.50634e-06	3.36102e-06	3.2501e-06	3.34375e-06	3.46176e-06	3.66414e-06	3.88204e-06	4.12986e-06
		NaN	2.21428e-06	2.17018e-06	2.31771e-06	2.69485e-06	3.09443e-06	3.07042e-06	NaN	NaN	NaN	NaN	NaN	NaN	NaN	NaN	NaN	NaN	NaN	6.64395e-06	6.51602e-06	6.43934e-06	7.19991e-06	NaN	NaN	6.67121e-06	5.8456e-06	5.18473e-06	4.74422e-06	4.22178e-06	3.83385e-06	3.64507e-06	3.65791e-06	3.61445e-06	3.49555e-06	3.53774e-06	3.68263e-06	3.75158e-06	3.65344e-06	3.8216e-06	3.91438e-06	3.81585e-06	3.9755e-06	3.9047e-06	3.88344e-06	3.89531e-06	3.95125e-06	4.01295e-06	4.14188e-06
		NaN	1.79345e-06	1.8271e-06	1.89702e-06	2.25801e-06	2.61728e-06	2.36901e-06	NaN	NaN	NaN	NaN	NaN	NaN	NaN	NaN	NaN	NaN	NaN	NaN	6.52376e-06	5.6968e-06	5.68686e-06	NaN	NaN	NaN	5.41587e-06	5.10085e-06	4.81242e-06	4.3635e-06	4.07885e-06	3.81053e-06	3.58023e-06	3.46326e-06	3.39262e-06	3.61904e-06	3.80017e-06	3.75041e-06	3.60441e-06	3.61274e-06	3.68669e-06	3.77189e-06	4.01145e-06	3.9009e-06	3.96865e-06	3.9898e-06	3.79118e-06	3.90957e-06	4.19114e-06
		NaN	1.64034e-06	1.74207e-06	1.75945e-06	2.00342e-06	2.35625e-06	1.81068e-06	NaN	NaN	NaN	NaN	NaN	NaN	NaN	NaN	NaN	NaN	NaN	NaN	7.42609e-06	6.22655e-06	5.74991e-06	NaN	NaN	NaN	4.31957e-06	4.53356e-06	4.20605e-06	NaN	3.58248e-06	3.78645e-06	3.75039e-06	3.55845e-06	3.47859e-06	3.64139e-06	3.70131e-06	3.64551e-06	3.51891e-06	3.45337e-06	3.60967e-06	3.86332e-06	3.94232e-06	3.72531e-06	3.82396e-06	4.01946e-06	3.81521e-06	3.90651e-06	4.12926e-06
		NaN	1.59898e-06	1.55843e-06	1.60015e-06	2.10192e-06	2.41127e-06	NaN	NaN	NaN	NaN	NaN	NaN	NaN	NaN	NaN	NaN	NaN	NaN	NaN	7.57615e-06	7.62006e-06	7.29224e-06	NaN	NaN	NaN	3.68027e-06	3.81176e-06	3.64519e-06	3.26964e-06	NaN	3.51113e-06	3.65713e-06	3.4603e-06	3.23069e-06	3.39735e-06	3.43447e-06	3.38398e-06	3.30251e-06	3.26101e-06	3.45158e-06	3.46445e-06	3.45142e-06	3.46793e-06	3.65944e-06	3.87666e-06	3.8969e-06	3.83683e-06	3.70361e-06
		NaN	1.37751e-06	1.37112e-06	1.54551e-06	2.01697e-06	2.1209e-06	NaN	NaN	NaN	NaN	NaN	NaN	NaN	NaN	NaN	NaN	NaN	NaN	NaN	NaN	8.02979e-06	7.89626e-06	NaN	NaN	NaN	NaN	3.54004e-06	3.39073e-06	3.12259e-06	3.00322e-06	3.03592e-06	3.10389e-06	2.97918e-06	2.81363e-06	2.97186e-06	2.9553e-06	2.97569e-06	2.97483e-06	2.93291e-06	3.12163e-06	3.09943e-06	3.10642e-06	3.17761e-06	3.29545e-06	3.38403e-06	3.40998e-06	3.4618e-06	3.40931e-06
		NaN	1.23896e-06	1.27244e-06	1.34829e-06	1.58743e-06	2.14035e-06	NaN	NaN	NaN	NaN	NaN	NaN	NaN	NaN	NaN	NaN	NaN	NaN	NaN	NaN	NaN	8.10349e-06	NaN	NaN	NaN	NaN	3.48774e-06	3.32407e-06	3.0131e-06	2.8467e-06	2.79147e-06	2.90256e-06	2.90509e-06	2.58994e-06	2.5501e-06	2.55538e-06	2.60605e-06	2.80294e-06	2.83955e-06	2.83067e-06	2.78429e-06	3.01723e-06	3.04387e-06	2.80229e-06	2.82162e-06	2.9159e-06	2.99588e-06	3.07454e-06
		NaN	1.12837e-06	1.19898e-06	1.3199e-06	1.57202e-06	2.19926e-06	NaN	NaN	NaN	NaN	NaN	NaN	NaN	NaN	NaN	NaN	NaN	NaN	NaN	NaN	NaN	7.11114e-06	6.45122e-06	5.39417e-06	NaN	NaN	3.198e-06	3.20867e-06	3.12621e-06	3.25344e-06	3.49873e-06	3.52969e-06	3.12574e-06	2.4726e-06	2.30289e-06	2.481e-06	2.55431e-06	2.54384e-06	2.51516e-06	2.41386e-06	2.4983e-06	2.73934e-06	2.57588e-06	2.42053e-06	2.69872e-06	2.79019e-06	2.78315e-06	2.76294e-06
		NaN	1.10603e-06	1.38685e-06	1.50428e-06	1.73541e-06	2.27912e-06	2.76536e-06	NaN	NaN	NaN	NaN	NaN	NaN	NaN	NaN	NaN	NaN	NaN	NaN	NaN	NaN	5.37754e-06	5.62093e-06	5.13149e-06	4.60878e-06	NaN	3.40662e-06	3.5738e-06	3.66285e-06	3.94208e-06	4.08207e-06	3.57593e-06	2.99806e-06	2.6159e-06	2.47392e-06	2.57745e-06	2.59059e-06	2.40766e-06	2.40155e-06	2.29227e-06	2.42174e-06	2.65798e-06	2.44674e-06	2.33086e-06	2.58951e-06	2.59686e-06	2.54402e-06	2.60066e-06
		NaN	1.25142e-06	1.50646e-06	1.59095e-06	1.63237e-06	2.17696e-06	2.73216e-06	NaN	NaN	NaN	NaN	NaN	NaN	NaN	NaN	NaN	NaN	NaN	NaN	NaN	NaN	3.76762e-06	4.17384e-06	4.28052e-06	4.00603e-06	3.59976e-06	3.44538e-06	3.59226e-06	3.53357e-06	3.4492e-06	2.98223e-06	2.6186e-06	2.55562e-06	2.52967e-06	2.48922e-06	2.57963e-06	2.61171e-06	2.59061e-06	2.6096e-06	2.39665e-06	2.36998e-06	2.47296e-06	2.41838e-06	2.36273e-06	2.24528e-06	2.18479e-06	2.3679e-06	2.56615e-06
		NaN	1.62073e-06	1.59189e-06	1.57624e-06	1.55056e-06	2.13258e-06	NaN	NaN	NaN	NaN	NaN	NaN	NaN	NaN	NaN	NaN	NaN	NaN	NaN	NaN	NaN	3.17083e-06	3.25788e-06	3.27886e-06	3.2557e-06	3.30173e-06	3.28586e-06	3.09524e-06	3.03648e-06	3.04462e-06	2.69752e-06	2.42005e-06	2.43284e-06	2.39785e-06	2.41038e-06	2.59092e-06	2.66835e-06	2.7363e-06	2.74027e-06	2.74928e-06	2.63407e-06	2.30495e-06	2.41132e-06	2.50656e-06	2.40249e-06	2.45426e-06	2.61676e-06	2.75269e-06
		NaN	1.92012e-06	1.83616e-06	1.75596e-06	1.76278e-06	2.18856e-06	NaN	NaN	NaN	NaN	NaN	NaN	NaN	NaN	NaN	NaN	NaN	NaN	NaN	NaN	NaN	3.56608e-06	3.59535e-06	3.65767e-06	3.68133e-06	3.56538e-06	3.4197e-06	3.26551e-06	3.25681e-06	3.25528e-06	2.99738e-06	2.85732e-06	2.88381e-06	2.87844e-06	2.8188e-06	2.76914e-06	2.78652e-06	2.83746e-06	3.09611e-06	3.29007e-06	3.11631e-06	2.89617e-06	2.83576e-06	2.81607e-06	2.84198e-06	3.04943e-06	3.01935e-06	2.97905e-06
		NaN	NaN	NaN	NaN	NaN	NaN	NaN	NaN	NaN	NaN	NaN	NaN	NaN	NaN	NaN	NaN	NaN	NaN	NaN	NaN	NaN	NaN	NaN	NaN	NaN	NaN	NaN	NaN	NaN	NaN	NaN	NaN	NaN	NaN	NaN	NaN	NaN	NaN	NaN	NaN	NaN	NaN	NaN	NaN	NaN	NaN	NaN	NaN
		NaN	NaN	NaN	NaN	NaN	NaN	NaN	NaN	NaN	NaN	NaN	NaN	NaN	NaN	NaN	NaN	NaN	NaN	NaN	NaN	NaN	NaN	NaN	NaN	NaN	NaN	NaN	NaN	NaN	NaN	NaN	NaN	NaN	NaN	NaN	NaN	NaN	NaN	NaN	NaN	NaN	NaN	NaN	NaN	NaN	NaN	NaN	NaN
		NaN	NaN	NaN	NaN	NaN	NaN	NaN	NaN	NaN	NaN	NaN	NaN	NaN	NaN	NaN	NaN	NaN	NaN	NaN	NaN	NaN	NaN	NaN	NaN	NaN	NaN	NaN	NaN	NaN	NaN	NaN	NaN	NaN	NaN	NaN	NaN	NaN	NaN	NaN	NaN	NaN	NaN	NaN	NaN	NaN	NaN	NaN	NaN
		NaN	NaN	NaN	NaN	NaN	NaN	NaN	NaN	NaN	NaN	NaN	NaN	NaN	NaN	NaN	NaN	NaN	NaN	NaN	NaN	NaN	NaN	NaN	NaN	NaN	NaN	NaN	NaN	NaN	NaN	NaN	NaN	NaN	NaN	NaN	NaN	NaN	NaN	NaN	NaN	NaN	NaN	NaN	NaN	NaN	NaN	NaN	NaN
		NaN	NaN	NaN	NaN	NaN	NaN	NaN	NaN	NaN	NaN	NaN	NaN	NaN	NaN	NaN	NaN	NaN	NaN	NaN	NaN	NaN	NaN	NaN	NaN	NaN	NaN	NaN	NaN	NaN	NaN	NaN	NaN	NaN	NaN	NaN	NaN	NaN	NaN	NaN	NaN	NaN	NaN	NaN	NaN	NaN	NaN	NaN	NaN
		NaN	NaN	NaN	NaN	NaN	NaN	NaN	NaN	NaN	NaN	NaN	NaN	NaN	NaN	NaN	NaN	NaN	NaN	NaN	NaN	NaN	NaN	NaN	NaN	NaN	NaN	5.3546e-06	5.42497e-06	4.8741e-06	3.88267e-06	3.35013e-06	3.0894e-06	2.97364e-06	2.89311e-06	2.82252e-06	2.74144e-06	2.93082e-06	3.74559e-06	3.89335e-06	3.99914e-06	NaN	NaN	5.18784e-06	4.58942e-06	4.19369e-06	4.25808e-06	4.80614e-06	4.98168e-06
		NaN	NaN	NaN	NaN	NaN	NaN	NaN	NaN	NaN	NaN	NaN	NaN	NaN	NaN	NaN	NaN	NaN	NaN	NaN	NaN	NaN	NaN	NaN	NaN	NaN	NaN	6.74908e-06	6.53426e-06	5.71009e-06	4.36385e-06	3.54766e-06	2.89637e-06	2.60609e-06	2.56086e-06	2.54645e-06	2.44608e-06	2.74284e-06	3.55043e-06	NaN	NaN	NaN	NaN	4.98222e-06	4.59669e-06	4.02404e-06	3.78854e-06	4.26496e-06	4.72448e-06
		NaN	NaN	NaN	NaN	NaN	NaN	NaN	NaN	NaN	NaN	NaN	NaN	NaN	NaN	NaN	NaN	NaN	NaN	NaN	NaN	NaN	NaN	NaN	NaN	NaN	NaN	NaN	6.8723e-06	5.45186e-06	4.55946e-06	3.75624e-06	2.90118e-06	2.70008e-06	2.54622e-06	2.61335e-06	2.54627e-06	2.625e-06	3.09274e-06	NaN	NaN	NaN	5.00035e-06	4.42232e-06	4.19874e-06	3.89262e-06	3.64507e-06	3.90272e-06	4.64599e-06
		NaN	NaN	NaN	NaN	NaN	NaN	NaN	NaN	NaN	NaN	NaN	NaN	NaN	NaN	NaN	NaN	NaN	NaN	NaN	NaN	NaN	NaN	NaN	7.18876e-06	NaN	NaN	NaN	NaN	5.27989e-06	4.55933e-06	3.95962e-06	3.11926e-06	2.79505e-06	2.76418e-06	2.89187e-06	2.7763e-06	2.53858e-06	2.6466e-06	NaN	NaN	NaN	5.11305e-06	4.04107e-06	3.78991e-06	3.81704e-06	3.657e-06	3.58048e-06	4.23572e-06
		NaN	NaN	NaN	NaN	NaN	NaN	NaN	NaN	NaN	NaN	NaN	NaN	NaN	NaN	NaN	NaN	NaN	NaN	NaN	NaN	NaN	NaN	NaN	NaN	NaN	NaN	6.83058e-06	6.40091e-06	5.09497e-06	4.32734e-06	4.09237e-06	3.37373e-06	2.9595e-06	2.90146e-06	2.95423e-06	2.80707e-06	2.52546e-06	NaN	NaN	NaN	NaN	5.10673e-06	4.22962e-06	3.85293e-06	3.84436e-06	3.71425e-06	3.59416e-06	3.90747e-06
		NaN	NaN	NaN	NaN	NaN	NaN	NaN	NaN	NaN	NaN	NaN	NaN	NaN	NaN	NaN	NaN	NaN	NaN	NaN	NaN	NaN	NaN	NaN	NaN	NaN	NaN	NaN	NaN	5.00698e-06	3.99115e-06	3.90605e-06	3.2072e-06	2.83545e-06	2.88997e-06	3.02938e-06	2.81463e-06	2.54857e-06	NaN	NaN	NaN	NaN	NaN	5.1164e-06	4.39874e-06	4.06165e-06	4.08218e-06	4.04841e-06	NaN
		NaN	NaN	NaN	NaN	NaN	NaN	NaN	NaN	NaN	NaN	NaN	NaN	NaN	NaN	NaN	NaN	NaN	NaN	NaN	NaN	2.02602e-06	NaN	NaN	NaN	NaN	NaN	NaN	NaN	NaN	NaN	3.84076e-06	3.0401e-06	2.89259e-06	3.20911e-06	3.28209e-06	3.04705e-06	2.90268e-06	NaN	NaN	NaN	NaN	NaN	NaN	5.02979e-06	4.47535e-06	4.4812e-06	4.43808e-06	NaN
		NaN	NaN	NaN	NaN	NaN	NaN	NaN	NaN	NaN	NaN	NaN	NaN	NaN	NaN	NaN	NaN	NaN	NaN	NaN	NaN	NaN	NaN	NaN	NaN	NaN	NaN	NaN	NaN	NaN	NaN	4.17888e-06	3.3041e-06	3.27739e-06	3.42179e-06	3.39042e-06	NaN	NaN	NaN	NaN	NaN	NaN	NaN	NaN	NaN	4.89591e-06	4.85814e-06	NaN	NaN
		NaN	NaN	NaN	NaN	NaN	NaN	NaN	NaN	NaN	NaN	NaN	NaN	NaN	NaN	NaN	NaN	NaN	NaN	NaN	3.9683e-06	NaN	NaN	NaN	NaN	NaN	NaN	NaN	NaN	NaN	NaN	NaN	4.10145e-06	3.62937e-06	3.50101e-06	3.21723e-06	NaN	NaN	NaN	NaN	NaN	NaN	NaN	NaN	NaN	NaN	NaN	NaN	NaN
		NaN	NaN	NaN	NaN	NaN	NaN	NaN	NaN	NaN	NaN	NaN	NaN	NaN	NaN	NaN	NaN	NaN	NaN	NaN	NaN	NaN	NaN	NaN	NaN	NaN	NaN	NaN	NaN	NaN	NaN	5.14621e-06	4.77625e-06	4.11006e-06	3.87152e-06	NaN	NaN	NaN	NaN	NaN	NaN	NaN	NaN	NaN	NaN	NaN	NaN	NaN	NaN
		NaN	NaN	NaN	NaN	NaN	NaN	NaN	NaN	NaN	NaN	NaN	NaN	NaN	NaN	NaN	NaN	NaN	NaN	NaN	NaN	NaN	NaN	NaN	NaN	NaN	NaN	NaN	NaN	NaN	NaN	NaN	NaN	NaN	NaN	NaN	NaN	NaN	NaN	NaN	NaN	NaN	NaN	NaN	NaN	NaN	NaN	NaN	NaN
		NaN	NaN	NaN	NaN	NaN	NaN	NaN	NaN	NaN	NaN	NaN	NaN	NaN	NaN	NaN	NaN	NaN	NaN	NaN	NaN	NaN	NaN	NaN	NaN	NaN	NaN	NaN	NaN	NaN	NaN	NaN	NaN	NaN	NaN	NaN	NaN	NaN	NaN	NaN	NaN	NaN	NaN	NaN	NaN	NaN	NaN	NaN	NaN
		NaN	NaN	NaN	NaN	NaN	NaN	NaN	NaN	NaN	NaN	NaN	NaN	NaN	NaN	NaN	NaN	NaN	NaN	NaN	NaN	NaN	NaN	NaN	NaN	NaN	NaN	NaN	NaN	NaN	NaN	NaN	NaN	NaN	NaN	NaN	NaN	NaN	NaN	NaN	NaN	NaN	NaN	NaN	NaN	NaN	NaN	NaN	NaN
		NaN	NaN	NaN	NaN	NaN	NaN	NaN	NaN	NaN	2.41089e-06	NaN	NaN	NaN	NaN	NaN	2.83663e-06	2.24263e-06	NaN	NaN	NaN	NaN	NaN	NaN	NaN	NaN	NaN	NaN	NaN	NaN	NaN	NaN	NaN	NaN	NaN	NaN	NaN	NaN	NaN	NaN	NaN	NaN	NaN	NaN	NaN	NaN	NaN	NaN	NaN
		NaN	NaN	NaN	NaN	NaN	NaN	1.53596e-06	1.624e-06	2.27737e-06	2.56753e-06	2.66021e-06	3.1979e-06	3.74115e-06	3.70505e-06	3.5743e-06	2.64077e-06	NaN	NaN	NaN	NaN	NaN	NaN	NaN	NaN	NaN	NaN	NaN	NaN	NaN	NaN	NaN	NaN	NaN	NaN	NaN	NaN	NaN	NaN	NaN	NaN	NaN	NaN	NaN	NaN	NaN	NaN	NaN	NaN
		NaN	NaN	NaN	NaN	NaN	NaN	1.92521e-06	NaN	2.40061e-06	2.43196e-06	2.26542e-06	NaN	NaN	NaN	NaN	NaN	NaN	NaN	NaN	NaN	NaN	NaN	NaN	NaN	NaN	NaN	NaN	NaN	NaN	NaN	NaN	NaN	NaN	NaN	NaN	NaN	NaN	NaN	NaN	NaN	NaN	NaN	NaN	NaN	NaN	NaN	NaN	NaN
		NaN	1.79672e-06	2.73277e-06	3.02078e-06	2.64237e-06	NaN	NaN	NaN	NaN	2.12129e-06	NaN	NaN	NaN	NaN	NaN	NaN	NaN	NaN	NaN	NaN	NaN	NaN	NaN	NaN	NaN	NaN	NaN	NaN	NaN	NaN	NaN	NaN	NaN	NaN	NaN	NaN	NaN	NaN	NaN	NaN	NaN	NaN	NaN	NaN	NaN	NaN	NaN	NaN
		NaN	NaN	NaN	2.03389e-06	NaN	NaN	1.37179e-06	NaN	NaN	NaN	NaN	NaN	NaN	NaN	NaN	NaN	NaN	NaN	NaN	NaN	NaN	NaN	NaN	NaN	NaN	NaN	NaN	NaN	NaN	NaN	NaN	NaN	NaN	NaN	NaN	NaN	NaN	NaN	NaN	NaN	NaN	NaN	NaN	NaN	NaN	NaN	NaN	NaN
		NaN	NaN	1.13776e-06	1.41736e-06	NaN	NaN	NaN	NaN	NaN	NaN	NaN	NaN	NaN	NaN	NaN	NaN	NaN	NaN	NaN	1.83571e-06	2.40575e-06	NaN	NaN	NaN	NaN	NaN	NaN	NaN	NaN	NaN	NaN	NaN	NaN	NaN	NaN	NaN	NaN	NaN	NaN	NaN	NaN	NaN	NaN	NaN	NaN	NaN	NaN	NaN
		NaN	NaN	NaN	NaN	NaN	NaN	NaN	NaN	NaN	NaN	NaN	NaN	NaN	NaN	NaN	1.8669e-06	1.84756e-06	NaN	1.56358e-06	NaN	NaN	NaN	NaN	NaN	NaN	NaN	NaN	NaN	NaN	NaN	NaN	NaN	NaN	NaN	NaN	NaN	NaN	NaN	NaN	NaN	NaN	NaN	NaN	NaN	NaN	NaN	NaN	NaN
		NaN	NaN	NaN	NaN	NaN	NaN	NaN	NaN	NaN	NaN	NaN	NaN	NaN	NaN	NaN	NaN	NaN	NaN	NaN	NaN	NaN	NaN	NaN	NaN	NaN	NaN	NaN	NaN	NaN	NaN	NaN	NaN	NaN	NaN	NaN	NaN	NaN	NaN	NaN	NaN	NaN	NaN	NaN	NaN	NaN	NaN	NaN	NaN
		NaN	NaN	NaN	NaN	NaN	NaN	NaN	NaN	NaN	NaN	NaN	NaN	NaN	NaN	NaN	NaN	NaN	NaN	NaN	NaN	NaN	NaN	NaN	NaN	NaN	NaN	NaN	NaN	NaN	NaN	NaN	NaN	NaN	NaN	NaN	NaN	NaN	NaN	NaN	NaN	NaN	NaN	NaN	NaN	NaN	NaN	NaN	NaN
		NaN	NaN	NaN	NaN	NaN	NaN	NaN	NaN	NaN	NaN	NaN	NaN	NaN	NaN	NaN	NaN	NaN	NaN	NaN	NaN	NaN	NaN	NaN	NaN	NaN	NaN	NaN	NaN	NaN	NaN	NaN	NaN	NaN	NaN	NaN	NaN	NaN	NaN	NaN	NaN	NaN	NaN	NaN	NaN	NaN	NaN	NaN	NaN
		NaN	NaN	NaN	NaN	NaN	NaN	NaN	NaN	NaN	NaN	NaN	NaN	NaN	NaN	NaN	NaN	NaN	NaN	NaN	NaN	NaN	NaN	NaN	NaN	NaN	NaN	NaN	NaN	NaN	NaN	NaN	NaN	NaN	NaN	NaN	NaN	NaN	NaN	NaN	NaN	NaN	NaN	NaN	NaN	NaN	NaN	NaN	NaN
		NaN	NaN	NaN	NaN	NaN	NaN	NaN	NaN	NaN	NaN	NaN	NaN	NaN	NaN	NaN	NaN	NaN	NaN	NaN	NaN	NaN	NaN	NaN	NaN	NaN	NaN	NaN	NaN	NaN	NaN	NaN	NaN	NaN	NaN	NaN	NaN	NaN	NaN	NaN	NaN	NaN	NaN	NaN	NaN	NaN	NaN	NaN	NaN
		NaN	1.90436e-06	1.7778e-06	1.73806e-06	NaN	NaN	NaN	NaN	NaN	9.24904e-07	8.48643e-07	NaN	NaN	NaN	NaN	NaN	NaN	NaN	NaN	NaN	NaN	NaN	NaN	NaN	NaN	NaN	NaN	NaN	NaN	NaN	NaN	NaN	NaN	NaN	NaN	NaN	NaN	NaN	NaN	NaN	NaN	NaN	NaN	NaN	NaN	NaN	NaN	NaN
		NaN	1.7778e-06	1.71693e-06	NaN	NaN	NaN	NaN	NaN	NaN	NaN	8.03748e-07	NaN	NaN	NaN	NaN	NaN	NaN	NaN	NaN	NaN	NaN	NaN	NaN	NaN	NaN	NaN	NaN	NaN	NaN	NaN	NaN	NaN	NaN	NaN	NaN	NaN	NaN	NaN	NaN	NaN	NaN	NaN	NaN	NaN	NaN	NaN	NaN	NaN
		NaN	1.68407e-06	1.68341e-06	NaN	NaN	NaN	NaN	NaN	NaN	NaN	7.35699e-07	NaN	NaN	NaN	NaN	NaN	NaN	NaN	NaN	NaN	NaN	NaN	NaN	NaN	NaN	NaN	NaN	NaN	NaN	NaN	NaN	NaN	NaN	NaN	NaN	NaN	NaN	NaN	NaN	NaN	NaN	NaN	NaN	NaN	NaN	NaN	NaN	NaN
		NaN	NaN	NaN	NaN	NaN	NaN	NaN	NaN	NaN	NaN	NaN	NaN	NaN	NaN	NaN	NaN	NaN	NaN	NaN	NaN	NaN	NaN	NaN	NaN	NaN	NaN	NaN	NaN	NaN	NaN	NaN	NaN	NaN	NaN	NaN	NaN	NaN	NaN	NaN	NaN	NaN	NaN	NaN	NaN	NaN	NaN	NaN	NaN
		NaN	NaN	NaN	NaN	NaN	NaN	NaN	NaN	NaN	NaN	NaN	NaN	NaN	NaN	NaN	NaN	NaN	NaN	NaN	NaN	NaN	NaN	NaN	NaN	NaN	NaN	NaN	NaN	NaN	NaN	NaN	NaN	NaN	NaN	NaN	NaN	NaN	NaN	NaN	NaN	NaN	NaN	NaN	NaN	NaN	NaN	NaN	NaN
		NaN	NaN	NaN	NaN	NaN	NaN	NaN	NaN	NaN	NaN	NaN	NaN	NaN	NaN	NaN	NaN	NaN	NaN	NaN	NaN	NaN	NaN	NaN	NaN	NaN	NaN	NaN	NaN	NaN	NaN	NaN	NaN	NaN	NaN	NaN	NaN	NaN	NaN	NaN	NaN	NaN	NaN	NaN	NaN	NaN	NaN	NaN	NaN
		NaN	NaN	NaN	NaN	NaN	NaN	NaN	NaN	NaN	NaN	NaN	NaN	NaN	NaN	NaN	NaN	NaN	NaN	NaN	NaN	NaN	NaN	NaN	NaN	NaN	NaN	NaN	NaN	NaN	NaN	NaN	NaN	NaN	NaN	NaN	NaN	NaN	NaN	NaN	NaN	NaN	NaN	NaN	NaN	NaN	NaN	NaN	NaN
		NaN	NaN	NaN	NaN	NaN	NaN	NaN	NaN	NaN	NaN	NaN	NaN	NaN	NaN	NaN	NaN	NaN	NaN	NaN	NaN	NaN	NaN	NaN	NaN	NaN	NaN	NaN	NaN	NaN	NaN	NaN	NaN	NaN	NaN	NaN	NaN	NaN	NaN	NaN	NaN	NaN	NaN	NaN	NaN	NaN	NaN	NaN	NaN
		NaN	NaN	NaN	NaN	NaN	NaN	NaN	NaN	NaN	NaN	NaN	NaN	NaN	NaN	NaN	NaN	NaN	NaN	NaN	NaN	NaN	NaN	NaN	NaN	NaN	NaN	NaN	NaN	NaN	NaN	NaN	NaN	NaN	NaN	NaN	NaN	NaN	NaN	NaN	NaN	NaN	NaN	NaN	NaN	NaN	NaN	NaN	NaN
		NaN	NaN	NaN	NaN	NaN	NaN	NaN	NaN	NaN	NaN	NaN	NaN	NaN	NaN	NaN	NaN	NaN	NaN	NaN	NaN	NaN	NaN	NaN	NaN	NaN	NaN	NaN	NaN	NaN	NaN	NaN	NaN	NaN	NaN	NaN	NaN	NaN	NaN	NaN	NaN	NaN	NaN	NaN	NaN	NaN	NaN	NaN	NaN
		NaN	NaN	NaN	NaN	NaN	NaN	NaN	NaN	NaN	NaN	NaN	NaN	NaN	NaN	NaN	NaN	NaN	NaN	NaN	NaN	NaN	NaN	NaN	NaN	NaN	NaN	NaN	NaN	NaN	NaN	NaN	NaN	NaN	NaN	NaN	NaN	NaN	NaN	NaN	NaN	NaN	NaN	NaN	NaN	NaN	NaN	NaN	NaN
		NaN	NaN	NaN	NaN	NaN	NaN	NaN	NaN	NaN	NaN	NaN	NaN	NaN	NaN	NaN	NaN	NaN	NaN	NaN	NaN	NaN	NaN	NaN	NaN	NaN	NaN	NaN	NaN	NaN	NaN	NaN	NaN	NaN	NaN	NaN	NaN	NaN	NaN	NaN	NaN	NaN	NaN	NaN	NaN	NaN	NaN	NaN	NaN
		NaN	NaN	NaN	NaN	NaN	NaN	NaN	NaN	NaN	NaN	NaN	NaN	NaN	NaN	NaN	NaN	NaN	NaN	NaN	NaN	NaN	NaN	NaN	NaN	NaN	NaN	NaN	NaN	NaN	NaN	NaN	NaN	NaN	NaN	NaN	NaN	NaN	NaN	NaN	NaN	NaN	NaN	NaN	NaN	NaN	NaN	NaN	NaN
[truncated: 133 more columns]

## Sheet: Figure 2
Figure 2	parameters
Figure 2a	Ea	0	0.005	0.01	0.015	0.02	0.025	0.03	0.035	0.04	0.045	0.05	0.055	0.06	0.065	0.07	0.075	0.08	0.085	0.09	0.095	0.1	0.105	0.11	0.115	0.12	0.125	0.13	0.135	0.14	0.145	0.15	0.155	0.16	0.165	0.17	0.175	0.18	0.185	0.19	0.195	0.2	0.205	0.21	0.215	0.22	0.225	0.23	0.235
	DlogChl/Dt	-0.00177904	-0.00172156	-0.00166313	-0.00160388	-0.001544	-0.00148364	-0.00142284	-0.0013594	-0.00128569	-0.00120858	-0.00112915	-0.00104828	-0.00096674	-0.000885176	-0.000804071	-0.000723757	-0.000644438	-0.000566228	-0.000489195	-0.000413345	-0.000338607	-0.000264842	-0.000191874	-0.000119522	-4.76194e-05	2.39836e-05	9.54067e-05	0.000166717	0.000237905	0.00030888	0.000379501	0.000449625	0.000519133	0.00058792	0.000655899	0.000723001	0.000789168	0.000854362	0.000918563	0.000981774	0.00104402	0.00110534	0.0011658	0.00122548	0.00128447	0.00134286	0.00140074	0.00145819
Figure 2b	Eg	0	0.005	0.01	0.015	0.02	0.025	0.03	0.035	0.04	0.045	0.05	0.055	0.06	0.065	0.07	0.075	0.08	0.085	0.09	0.095	0.1	0.105	0.11	0.115	0.12	0.125	0.13	0.135	0.14	0.145	0.15	0.155	0.16	0.165	0.17	0.175	0.18	0.185	0.19	0.195	0.2	0.205	0.21	0.215	0.22	0.225	0.23	0.235
	DlogChl/Dt	-0.000867271	-0.00086474	-0.000861687	-0.000854404	-0.000842606	-0.000828058	-0.000811438	-0.000794358	-0.000777026	-0.000759461	-0.000741688	-0.000723927	-0.000706371	-0.000690965	-0.000675099	-0.000658839	-0.000642168	-0.000625215	-0.000608238	-0.000591457	-0.000574968	-0.000558789	-0.000542975	-0.000527563	-0.000512558	-0.00049795	-0.000483556	-0.000469373	-0.000455411	-0.000441656	-0.000428086	-0.00041472	-0.000401583	-0.00038866	-0.000375912	-0.000363341	-0.000350957	-0.00033874	-0.000326632	-0.000314588	-0.000302549	-0.000290448	-0.000278175	-0.000265657	-0.000252879	-0.00023977	-0.000226272	-0.000212389
Figure 2c	Sg	0	5e-07	1e-06	1.5e-06	2e-06	2.5e-06	3e-06	3.5e-06	4e-06	4.5e-06	5e-06	5.5e-06	6e-06	6.5e-06	7e-06	7.5e-06	8e-06	8.5e-06	9e-06	9.5e-06	1e-05	1.05e-05	1.1e-05	1.15e-05	1.2e-05	1.25e-05	1.3e-05	1.35e-05	1.4e-05	1.45e-05	1.5e-05	1.55e-05	1.6e-05	1.65e-05	1.7e-05	1.75e-05	1.8e-05	1.85e-05	1.9e-05	1.95e-05	2e-05	2.05e-05	2.1e-05	2.15e-05	2.2e-05	2.25e-05	2.3e-05	2.35e-05
	DlogChl/Dt	-0.00152999	-0.00151825	-0.00145946	-0.00137916	-0.00128737	-0.0011892	-0.0010867	-0.0009814	-0.000875756	-0.000769129	-0.000661203	-0.000552052	-0.000441603	-0.000329429	-0.000215088	-0.000109623	8.64214e-07	0.000114639	0.00023107	0.000349873	0.000471002	0.00059461	0.000721049	0.000851059	0.000985824	0.00112564	0.00127085	0.00142193	0.00157943	0.00174402	0.00191687	0.00209873	0.00229048	0.00249328	0.00270877	0.00293919	0.00318786	0.00346065	0.00376919	0.00409151	0.00442929	0.0047846	0.00515994	0.00555827	0.00598301	0.00643717	0.00692185	0.00744401
Figure 2d	Sg	0	5e-07	1e-06	1.5e-06	2e-06	2.5e-06	3e-06	3.5e-06	4e-06	4.5e-06	5e-06	5.5e-06	6e-06	6.5e-06	7e-06	7.5e-06	8e-06	8.5e-06	9e-06	9.5e-06	1e-05	1.05e-05	1.1e-05	1.15e-05	1.2e-05	1.25e-05	1.3e-05	1.35e-05	1.4e-05	1.45e-05	1.5e-05	1.55e-05	1.6e-05	1.65e-05	1.7e-05	1.75e-05	1.8e-05	1.85e-05	1.9e-05	1.95e-05	2e-05	2.05e-05	2.1e-05	2.15e-05	2.2e-05	2.25e-05	2.3e-05	2.35e-05
	Ea	0.0387548	0.0396103	0.0408126	0.0424713	0.044495	0.0468132	0.0493266	0.0519923	0.0548102	0.0578116	0.0609914	0.0643462	0.0678514	0.0708806	0.0740764	0.0774436	0.0809813	0.0846489	0.088411	0.0922709	0.0962349	0.100251	0.104355	0.108525	0.112783	0.117217	0.121775	0.126384	0.131036	0.135671	0.140319	0.145082	0.150053	0.15541	0.161049	0.166977	0.172904	0.178785	0.184761	0.190637	0.196691	0.202739	0.208724	0.214827	0.220818	0.226683	0.232619	0.238634
Figure 2e	Domiga/Dt	-1e-05	-9.5e-06	-9e-06	-8.5e-06	-8e-06	-7.5e-06	-7e-06	-6.5e-06	-6e-06	-5.5e-06	-5e-06	-4.5e-06	-4e-06	-3.5e-06	-3e-06	-2.5e-06	-2e-06	-1.5e-06	-1e-06	-5e-07	0	5e-07	1e-06	1.5e-06	2e-06	2.5e-06	3e-06	3.5e-06	4e-06	4.5e-06	5e-06	5.5e-06	6e-06	6.5e-06	7e-06	7.5e-06	8e-06	8.5e-06	9e-06	9.5e-06	1e-05
	DlogChl/Dt	-0.000459568	-0.000459568	-0.000459568	-0.000459568	-0.000529318	-0.000531471	-0.000512629	-0.000536746	-0.000648324	-0.000761698	-0.000856405	-0.000912098	-0.000883109	-0.000867813	-0.000935147	-0.000855301	-0.000712866	-0.000478434	-7.81028e-05	0.000207754	0.000469783	0.000804371	0.00114345	0.00148259	0.00193756	0.00247104	0.00309405	0.00390835	0.00459702	0.00514225	0.00579888	0.00658675	0.00749672	0.00848682	0.00950901	0.0104268	0.011507	0.0128849	0.0148643	0.0168094	0.0158823
[truncated: 153 more columns]

## Sheet: Figure 4
Figure 4	parameters
	Xr	-350000	-340000	-330000	-320000	-310000	-300000	-290000	-280000	-270000	-260000	-250000	-240000	-230000	-220000	-210000	-200000	-190000	-180000	-170000	-160000	-150000	-140000	-130000	-120000	-110000	-100000	-90000	-80000	-70000	-60000	-50000	-40000	-30000	-20000	-10000	0	10000	20000	30000	40000	50000	60000	70000	80000	90000	100000	110000	120000
	Yr	-350000	-340000	-330000	-320000	-310000	-300000	-290000	-280000	-270000	-260000	-250000	-240000	-230000	-220000	-210000	-200000	-190000	-180000	-170000	-160000	-150000	-140000	-130000	-120000	-110000	-100000	-90000	-80000	-70000	-60000	-50000	-40000	-30000	-20000	-10000	0	10000	20000	30000	40000	50000	60000	70000	80000	90000	100000	110000	120000
Figure 4a	Sgn	0.395771	0.354747	0.335049	0.326772	0.32486	0.326896	0.331285	0.346478	0.360398	0.360686	0.37312	0.371275	0.370535	0.36644	0.367632	0.365683	0.369438	0.365674	0.361806	0.357533	0.35625	0.356279	0.361661	0.369923	0.377724	0.390833	0.394126	0.392232	0.39144	0.394667	0.392232	0.400995	0.393732	0.386764	0.376654	0.368666	0.372004	0.378179	0.387638	0.391221	0.403674	0.39562	0.396139	0.390461	0.39102	0.387688	0.38816	0.383598
		0.365477	0.359843	0.349644	0.327278	0.323686	0.332635	0.339665	0.359585	0.36804	0.375819	0.378194	0.374808	0.372914	0.371173	0.3656	0.367789	0.369292	0.365779	0.362064	0.356793	0.349232	0.350687	0.353233	0.360403	0.368528	0.378646	0.389438	0.389385	0.39654	0.399357	0.400976	0.408723	0.409155	0.404025	0.394623	0.385973	0.382358	0.381705	0.385472	0.386076	0.388329	0.38737	0.395238	0.400244	0.407677	0.409568	0.407357	0.400362
		0.369004	0.347424	0.329609	0.315311	0.314838	0.329622	0.347823	0.364136	0.371296	0.375695	0.378141	0.373616	0.370533	0.367989	0.367602	0.368247	0.367355	0.367602	0.367788	0.358659	0.352321	0.356205	0.355143	0.355035	0.364661	0.376785	0.384622	0.390426	0.401434	0.405738	0.409774	0.418951	0.419772	0.415618	0.414206	0.406974	0.394769	0.391585	0.39445	0.389496	0.395226	0.393948	0.404495	0.407569	0.418132	0.422402	0.423255	0.41287
		0.379009	0.351707	0.338508	0.329285	0.330917	0.338539	0.351113	0.364466	0.368479	0.36777	0.370179	0.368053	0.366649	0.369995	0.372691	0.373473	0.37069	0.373419	0.373477	0.370111	0.364331	0.370024	0.363062	0.362753	0.376262	0.384203	0.390683	0.402099	0.410941	0.40979	0.420283	0.431575	0.432437	0.429702	0.426592	0.414655	0.404945	0.402524	0.402477	0.396199	0.403674	0.402458	0.409259	0.415089	0.428352	0.435695	0.4293	0.421057
		0.369004	0.353739	0.350082	0.349659	0.343531	0.359907	0.35907	0.364871	0.364458	0.361732	0.361112	0.361327	0.36267	0.363882	0.369845	0.37171	0.369617	0.371775	0.373065	0.370031	0.371857	0.382126	0.377828	0.380235	0.392005	0.396862	0.4008	0.403735	0.409189	0.403623	0.42028	0.433333	0.436372	0.435444	0.43392	0.415688	0.408984	0.409433	0.407487	0.406449	0.40664	0.416691	0.42297	0.42858	0.448292	0.458894	0.451476	0.434861
		0.377988	0.362101	0.35992	0.35601	0.355806	0.36554	0.368368	0.366295	0.364456	0.361952	0.357527	0.354011	0.361112	0.36389	0.367789	0.369617	0.36718	0.368779	0.368843	0.368789	0.372236	0.391677	0.39269	0.392695	0.405286	0.408442	0.40795	0.410406	0.420281	0.405142	0.423296	0.441315	0.446444	0.441264	0.445963	0.427222	0.413089	0.414393	0.411197	0.407487	0.411834	0.424433	0.428152	0.430098	0.442327	0.450427	0.445431	0.432182
		0.383397	0.360143	0.355806	0.355806	0.356214	0.358156	0.366357	0.364423	0.356708	0.35104	0.353658	0.348818	0.352194	0.357877	0.365942	0.369291	0.367488	0.372778	0.372806	0.370031	0.376328	0.392083	0.395477	0.393053	0.40465	0.406304	0.405142	0.407981	0.419721	0.403801	0.419849	0.434198	0.439745	0.43554	0.437955	0.425436	0.416546	0.419814	0.418518	0.424975	0.432192	0.440262	0.440717	0.442816	0.454953	0.458568	0.456171	0.445788
		0.378635	0.364156	0.355806	0.355431	0.351301	0.345941	0.35726	0.349013	0.351715	0.35061	0.358226	0.349803	0.354688	0.358199	0.368997	0.374513	0.373098	0.378514	0.380498	0.373697	0.380788	0.391953	0.396807	0.396979	0.408281	0.405958	0.402213	0.401037	0.408544	0.396205	0.414014	0.424401	0.43042	0.426566	0.42518	0.411515	0.40695	0.410277	0.407202	0.422812	0.432723	0.443976	0.442946	0.451647	0.464554	0.465741	0.456193	0.449338
		0.378691	0.372067	0.363444	0.360143	0.355806	0.353523	0.365132	0.365137	0.374904	0.37065	0.374219	0.368155	0.371119	0.366385	0.382899	0.385073	0.382663	0.382842	0.383483	0.37315	0.372786	0.380948	0.389892	0.392019	0.407232	0.407829	0.402389	0.395687	0.398593	0.392151	0.403674	0.412868	0.43042	0.432373	0.424894	0.413653	0.409389	0.409761	0.404597	0.423057	0.430834	0.443334	0.445521	0.451624	0.456681	0.456655	0.45286	0.44399
		0.393228	0.382963	0.367659	0.366577	0.363109	0.362422	0.370594	0.375661	0.386044	0.374219	0.384267	0.380435	0.384013	0.380056	0.39157	0.391664	0.388877	0.385142	0.385262	0.378334	0.376777	0.379017	0.390774	0.394246	0.40336	0.406182	0.406231	0.397699	0.398687	0.392619	0.401416	0.408186	0.431754	0.43558	0.431844	0.424909	0.419184	0.417378	0.41595	0.425917	0.433518	0.445521	0.447463	0.451247	0.4516	0.448985	0.447021	0.439332
		0.393335	0.384318	0.368151	0.367535	0.367352	0.37059	0.375849	0.383698	0.391059	0.374069	0.381209	0.382014	0.38685	0.386207	0.400278	0.39902	0.397821	0.397087	0.39472	0.384151	0.380816	0.379025	0.385592	0.39186	0.399182	0.402688	0.404685	0.396798	0.394073	0.393812	0.40146	0.405009	0.419292	0.430697	0.431737	0.431291	0.432508	0.431781	0.431941	0.436223	0.442333	0.453317	0.456831	0.450861	0.451156	0.447021	0.443844	0.437621
		0.38976	0.385026	0.372383	0.371278	0.37059	0.380422	0.38301	0.388125	0.396059	0.380707	0.382014	0.392508	0.397205	0.394753	0.409323	0.40017	0.397817	0.395841	0.393489	0.392143	0.387486	0.386436	0.395241	0.4075	0.406546	0.408667	0.408411	0.398672	0.391442	0.396205	0.402343	0.407482	0.421197	0.436325	0.440076	0.446926	0.441231	0.442356	0.445521	0.444493	0.447463	0.459249	0.457441	0.440258	0.434866	0.429269	0.43298	0.427491
		0.381847	0.380359	0.370634	0.371438	0.372542	0.387624	0.389656	0.40145	0.400314	0.390917	0.388236	0.403872	0.40294	0.405651	0.415746	0.410503	0.39843	0.394393	0.388076	0.392143	0.387436	0.387533	0.401255	0.41236	0.406813	0.411441	0.412891	0.404002	0.399783	0.407943	0.408445	0.415671	0.431566	0.439986	0.443358	0.457469	0.451017	0.454738	0.469125	0.461344	0.456049	0.45614	0.447382	0.427566	0.419514	0.420214	0.424606	0.424971
		0.380356	0.380356	0.368151	0.370268	0.372383	0.383576	0.385233	0.396567	0.395738	0.388125	0.396995	0.407019	0.405395	0.410798	0.417561	0.409687	0.399196	0.39824	0.388054	0.390494	0.392038	0.390799	0.400573	0.410845	0.40582	0.409412	0.422216	0.408186	0.403861	0.409112	0.415487	0.416974	0.428301	0.440158	0.451523	0.470007	0.470228	0.480701	0.48091	0.466436	0.455222	0.450589	0.440865	0.419531	0.419192	0.420847	0.427086	0.432222
		0.364633	0.371036	0.370644	0.370969	0.372879	0.383556	0.383797	0.389705	0.38802	0.39073	0.404018	0.410983	0.404283	0.412476	0.415019	0.405117	0.400741	0.404854	0.397827	0.401252	0.405557	0.402346	0.40582	0.416277	0.408358	0.411621	0.423021	0.414115	0.408838	0.42298	0.422067	0.420134	0.426563	0.443434	0.448462	0.462374	0.466264	0.477436	0.470506	0.455958	0.451408	0.446212	0.437433	0.421387	0.418116	0.420832	0.424485	0.430555
		0.354544	0.362092	0.367115	0.371489	0.377238	0.380535	0.379727	0.384178	0.384266	0.388236	0.404769	0.411105	0.406901	0.413808	0.416029	0.405638	0.405389	0.407851	0.401595	0.401166	0.407752	0.406045	0.410767	0.419329	0.412567	0.417819	0.43008	0.423472	0.418364	0.430212	0.430035	0.425319	0.431458	0.444411	0.446446	0.449781	0.451854	0.452623	0.447107	0.445503	0.442417	0.437318	0.433827	0.427138	0.426618	0.42858	0.430517	0.434997
		0.357546	0.363384	0.370229	0.375177	0.378503	0.380051	0.380579	0.384994	0.385723	0.392914	0.406035	0.411054	0.405694	0.416527	0.417475	0.410861	0.410096	0.417308	0.40553	0.402669	0.411197	0.40812	0.40491	0.411816	0.412913	0.418293	0.433689	0.438381	0.433734	0.439632	0.447223	0.441057	0.441057	0.457216	0.458412	0.445159	0.448531	0.446819	0.443497	0.441749	0.436818	0.433704	0.433258	0.430684	0.431428	0.4346	0.435554	0.437375
		0.357545	0.364262	0.373854	0.377958	0.379727	0.381942	0.383276	0.381901	0.387004	0.397568	0.40784	0.411105	0.404297	0.412476	0.403922	0.400281	0.405591	0.418641	0.410688	0.417301	0.421024	0.415247	0.410845	0.419429	0.419322	0.427732	0.441463	0.451152	0.446719	0.451924	0.468684	0.455876	0.458412	0.470753	0.469587	0.453515	0.453536	0.446728	0.440743	0.435696	0.433238	0.433294	0.436785	0.436905	0.437342	0.443026	0.44048	0.446065
		0.35691	0.363366	0.375686	0.378755	0.375686	0.381901	0.382944	0.380402	0.385723	0.397585	0.401974	0.404099	0.398002	0.40121	0.397966	0.399061	0.410096	0.42095	0.413546	0.417644	0.419196	0.413422	0.413989	0.429365	0.433202	0.444106	0.451292	0.462909	0.463102	0.465491	0.477033	0.467453	0.467471	0.472693	0.464481	0.451111	0.451	0.435551	0.431876	0.434391	0.434482	0.438561	0.445413	0.448234	0.451452	0.450574	0.443026	0.445509
		0.360898	0.367713	0.374288	0.376656	0.373602	0.378114	0.37799	0.374968	0.383276	0.397424	0.400793	0.403497	0.400558	0.401841	0.395265	0.403992	0.41102	0.421015	0.412191	0.409635	0.398439	0.398118	0.403538	0.424783	0.436706	0.453419	0.454423	0.467387	0.47551	0.478319	0.488351	0.485188	0.482454	0.477821	0.466248	0.453515	0.452255	0.435894	0.433754	0.432408	0.43009	0.432408	0.4386	0.4471	0.458592	0.459326	0.454724	0.451407
		0.373101	0.375144	0.377179	0.378755	0.375144	0.379715	0.383659	0.383056	0.394707	0.406593	0.405663	0.40733	0.404834	0.408027	0.398656	0.409456	0.41031	0.417592	0.406981	0.407345	0.397298	0.397978	0.40189	0.4174	0.436142	0.462407	0.463666	0.475506	0.487637	0.49569	0.497404	0.498037	0.492938	0.491395	0.472923	0.458492	0.455253	0.446128	0.442006	0.438235	0.434596	0.441775	0.448951	0.454486	0.462279	0.464874	0.460394	0.454319
		0.372742	0.373507	0.376569	0.378555	0.377179	0.38784	0.397163	0.395487	0.399501	0.40959	0.407877	0.409631	0.411065	0.410327	0.403922	0.412601	0.411464	0.415404	0.410976	0.410905	0.398075	0.399051	0.405943	0.42304	0.440199	0.46574	0.469618	0.478145	0.491076	0.501106	0.499694	0.501119	0.499826	0.488528	0.472893	0.464759	0.46787	0.458204	0.452056	0.447023	0.445897	0.449767	0.455725	0.465139	0.469481	0.46702	0.464328	0.461819
		0.375621	0.375138	0.377604	0.379715	0.377598	0.387839	0.395288	0.397379	0.404312	0.415471	0.410802	0.414668	0.420525	0.417618	0.412087	0.416889	0.414813	0.414297	0.406617	0.398439	0.39617	0.398586	0.405792	0.428667	0.450423	0.475818	0.4759	0.485066	0.490011	0.503489	0.499536	0.499803	0.49759	0.487715	0.476799	0.465723	0.472893	0.470988	0.463416	0.454486	0.455582	0.456427	0.465063	0.469094	0.469776	0.463866	0.455288	0.451402
		0.372543	0.368235	0.376169	0.377011	0.379716	0.389137	0.402143	0.399477	0.401811	0.413392	0.409599	0.410118	0.419952	0.426338	0.41511	0.42052	0.417143	0.421172	0.412952	0.405966	0.401887	0.413474	0.415175	0.43225	0.452289	0.4753	0.476736	0.489939	0.492129	0.507794	0.50145	0.503912	0.500544	0.493114	0.486953	0.480461	0.476429	0.478938	0.477845	0.466944	0.471961	0.470246	0.474875	0.474875	0.477754	0.47199	0.461845	0.455679
		0.36361	0.363176	0.376733	0.380642	0.383281	0.39657	0.412749	0.412749	0.406708	0.419005	0.413605	0.409647	0.4249	0.43461	0.42052	0.419315	0.418807	0.417639	0.414358	0.411479	0.412919	0.423237	0.425516	0.435661	0.454822	0.470236	0.477414	0.490495	0.497097	0.510335	0.505419	0.505617	0.50523	0.50133	0.496445	0.484608	0.481471	0.482664	0.487494	0.48633	0.49963	0.503579	0.499607	0.49751	0.495585	0.484094	0.465317	0.460922
		0.361286	0.364363	0.380642	0.38229	0.385543	0.39803	0.406054	0.407242	0.405864	0.417722	0.413674	0.411574	0.419911	0.425379	0.416073	0.415591	0.418155	0.414313	0.412916	0.414268	0.414289	0.423978	0.426462	0.442162	0.449079	0.466018	0.475288	0.485974	0.486288	0.503065	0.501739	0.501043	0.503821	0.503821	0.50145	0.488567	0.492583	0.495349	0.497791	0.495315	0.507604	0.505084	0.506353	0.506778	0.500574	0.485705	0.47303	0.465861
		0.361363	0.364057	0.376241	0.378445	0.378566	0.389212	0.394992	0.39457	0.396472	0.411533	0.404705	0.40566	0.419865	0.427452	0.424231	0.423333	0.424692	0.421696	0.418115	0.421438	0.414549	0.425808	0.435163	0.448986	0.455043	0.479542	0.485039	0.492359	0.497637	0.518875	0.518803	0.516079	0.521345	0.519749	0.516082	0.497285	0.499357	0.497244	0.497285	0.493263	0.507592	0.505391	0.506633	0.508327	0.512479	0.502447	0.493143	0.480456
		0.360469	0.367315	0.37956	0.380662	0.377462	0.383304	0.390003	0.388108	0.390658	0.39898	0.400553	0.404593	0.415953	0.428021	0.425723	0.429755	0.427691	0.423328	0.414403	0.421885	0.409402	0.420857	0.424258	0.434444	0.44343	0.468825	0.483623	0.498806	0.510449	0.536261	0.541431	0.534486	0.538631	0.536606	0.53496	0.507409	0.505558	0.496162	0.497079	0.49283	0.503769	0.510769	0.515892	0.517332	0.526597	0.524972	0.516612	0.506076
		0.365406	0.371149	0.38229	0.385543	0.38229	0.388408	0.391826	0.392662	0.396049	0.404594	0.405862	0.411254	0.423475	0.429713	0.429685	0.43588	0.436404	0.429027	0.421359	0.426431	0.422355	0.421645	0.42569	0.44056	0.447344	0.464705	0.496752	0.517673	0.536058	0.556566	0.565635	0.550867	0.560483	0.551708	0.540277	0.522132	0.521699	0.502149	0.500588	0.496174	0.505597	0.510769	0.519166	0.521508	0.531883	0.54172	0.543205	0.525249
		0.372638	0.378714	0.383141	0.386839	0.382397	0.390143	0.39581	0.396648	0.404593	0.412461	0.41447	0.417995	0.425648	0.429713	0.42927	0.437189	0.432508	0.43037	0.423086	0.426018	0.425258	0.430624	0.436434	0.447788	0.45946	0.480772	0.510434	0.534212	0.545811	0.568845	0.585664	0.574931	0.591689	0.592652	0.586192	0.563924	0.557953	0.536555	0.522977	0.506359	0.511548	0.516392	0.528157	0.533078	0.548211	0.556528	0.55495	0.541501
		0.368706	0.37089	0.377174	0.381014	0.375315	0.389506	0.402965	0.406919	0.412477	0.426378	0.423058	0.427403	0.434822	0.438949	0.436882	0.440491	0.432508	0.432508	0.425474	0.430389	0.436976	0.451179	0.456892	0.464579	0.485522	0.492588	0.523974	0.54173	0.560435	0.584016	0.603191	0.610805	0.623766	0.633041	0.640746	0.636552	0.619918	0.585848	0.559854	0.526325	0.516392	0.522305	0.535335	0.545991	0.559335	0.570548	0.564034	0.552033
		0.364575	0.366296	0.374738	0.384419	0.379664	0.389847	0.404061	0.412184	0.41861	0.427655	0.429898	0.428429	0.431515	0.430248	0.427364	0.429994	0.42768	0.4282	0.428646	0.435136	0.443051	0.456052	0.462947	0.471467	0.486295	0.491629	0.52539	0.545795	0.562176	0.589477	0.615486	0.632345	0.661438	0.688569	0.707682	0.711303	0.697692	0.667554	0.624611	0.593293	0.554424	0.54675	0.555309	0.55081	0.557664	0.563529	0.566613	0.557977
		0.362057	0.358248	0.37028	0.37797	0.381751	0.395846	0.411243	0.419945	0.424872	0.428776	0.42973	0.428776	0.429604	0.427364	0.423847	0.419226	0.417574	0.423133	0.43074	0.439238	0.453221	0.46454	0.471467	0.476554	0.485095	0.488255	0.518567	0.542602	0.564335	0.596966	0.63218	0.671757	0.716368	0.774469	0.823263	0.825051	0.805795	0.749355	0.684775	0.626637	0.580069	0.554821	0.547368	0.548515	0.559173	0.574319	0.590332	0.587552
		0.367445	0.361784	0.370111	0.381219	0.382326	0.390656	0.403283	0.415663	0.419017	0.423835	0.424765	0.427875	0.423926	0.424193	0.41799	0.415476	0.409493	0.4178	0.426434	0.443051	0.458578	0.47549	0.482436	0.480751	0.490559	0.493202	0.513852	0.539575	0.566295	0.597288	0.646662	0.706822	0.78411	0.868873	0.93519	0.941759	0.926172	0.844499	0.749607	0.680421	0.604026	0.560128	0.547746	0.545791	0.555897	0.569642	0.587537	0.587798
		0.366044	0.36168	0.366243	0.37792	0.379239	0.384029	0.392579	0.403212	0.407337	0.407368	0.406378	0.419017	0.411692	0.413513	0.413132	0.415133	0.414652	0.436126	0.437392	0.450774	0.467113	0.476669	0.477049	0.478573	0.487611	0.485872	0.503764	0.531603	0.564073	0.599301	0.66286	0.738061	0.826441	0.923721	0.987145	0.990736	0.98725	0.919304	0.809667	0.705937	0.618696	0.559967	0.539694	0.532104	0.546194	0.564187	0.592738	0.600071
		0.373434	0.373434	0.377475	0.389222	0.389082	0.390339	0.395428	0.403212	0.403761	0.398946	0.398266	0.405435	0.398266	0.402352	0.406253	0.411166	0.419655	0.43916	0.438005	0.453728	0.46631	0.466682	0.474672	0.477311	0.490191	0.497754	0.51061	0.531308	0.563562	0.600179	0.669049	0.750707	0.842866	0.933184	0.997443	1	0.99583	0.931914	0.827482	0.718978	0.626073	0.560817	0.539869	0.527872	0.536757	0.560959	0.590229	0.599994
		0.379725	0.378809	0.382552	0.388928	0.388597	0.386906	0.38853	0.398812	0.400782	0.394821	0.394607	0.404109	0.394235	0.40268	0.404709	0.410032	0.419549	0.445184	0.43353	0.449827	0.466467	0.465431	0.466439	0.477239	0.491681	0.497701	0.515268	0.529673	0.563531	0.598014	0.668916	0.740654	0.83549	0.920104	0.98434	0.984053	0.969169	0.897549	0.801745	0.697848	0.60062	0.55413	0.535481	0.529342	0.546415	0.566433	0.595324	0.602237
		0.384035	0.386424	0.38853	0.395843	0.388597	0.38464	0.384437	0.391196	0.389568	0.38903	0.385746	0.394764	0.379505	0.389591	0.394156	0.398876	0.403182	0.432839	0.421392	0.435761	0.457752	0.470257	0.473801	0.489069	0.503717	0.506334	0.522325	0.530866	0.562867	0.591926	0.647875	0.712189	0.782046	0.843293	0.897605	0.908131	0.887087	0.831572	0.747149	0.662938	0.586962	0.553503	0.543938	0.54021	0.55526	0.573694	0.603713	0.609837
		0.370846	0.371113	0.381911	0.383398	0.384286	0.386199	0.391043	0.393023	0.386969	0.381773	0.378313	0.383841	0.373452	0.386305	0.397759	0.39868	0.398704	0.416928	0.416587	0.428799	0.444017	0.459336	0.465082	0.481836	0.499682	0.503817	0.518287	0.5311	0.558851	0.576353	0.62293	0.669736	0.712274	0.757496	0.786982	0.801339	0.780182	0.739613	0.683056	0.628997	0.575091	0.556414	0.557589	0.558732	0.569182	0.59013	0.615059	0.62353
		0.366873	0.372009	0.383074	0.387265	0.388936	0.390681	0.398033	0.39794	0.387246	0.384484	0.382895	0.38052	0.38038	0.391609	0.400157	0.398662	0.4005	0.406747	0.410842	0.430181	0.442884	0.455719	0.459793	0.478442	0.485697	0.498939	0.510345	0.528106	0.550053	0.569093	0.598922	0.636262	0.664024	0.687833	0.705183	0.707142	0.680726	0.645031	0.613595	0.59595	0.564928	0.56042	0.56806	0.564158	0.572162	0.584333	0.607112	0.609143
		0.370974	0.364007	0.377094	0.376721	0.37851	0.375102	0.386787	0.384168	0.386968	0.381985	0.391076	0.394481	0.392692	0.402942	0.404988	0.402385	0.398662	0.404761	0.406266	0.430169	0.438707	0.457396	0.457486	0.471375	0.479954	0.488606	0.512088	0.529443	0.543698	0.566812	0.595968	0.615317	0.634985	0.647791	0.649382	0.627282	0.596761	0.573781	0.561443	0.563549	0.553504	0.564601	0.574764	0.574395	0.575864	0.591094	0.605456	0.605472
		0.35729	0.360275	0.374257	0.375056	0.379021	0.381804	0.391426	0.391522	0.398612	0.398773	0.408115	0.408597	0.408084	0.40887	0.404813	0.390738	0.3872	0.394523	0.391459	0.412396	0.423585	0.439666	0.439635	0.463547	0.470208	0.483824	0.510837	0.527335	0.544267	0.564086	0.587038	0.592514	0.602374	0.601693	0.589287	0.567295	0.552585	0.542836	0.541592	0.553252	0.550647	0.56407	0.576169	0.582803	0.576908	0.593685	0.603719	0.603783
		0.356297	0.357115	0.366713	0.369577	0.375102	0.376721	0.391826	0.396407	0.40153	0.404459	0.413106	0.412344	0.41457	0.414702	0.410548	0.405207	0.403496	0.401642	0.399843	0.410726	0.414838	0.426437	0.431937	0.44657	0.463675	0.476306	0.50138	0.523068	0.531882	0.55287	0.573735	0.579347	0.58579	0.581726	0.560548	0.535421	0.527789	0.521032	0.528985	0.541328	0.539337	0.550335	0.562854	0.565403	0.563955	0.578342	0.579967	0.582002
		0.357219	0.36086	0.371058	0.37316	0.376026	0.382714	0.392683	0.400768	0.406121	0.412261	0.415265	0.414916	0.414412	0.410655	0.403591	0.395769	0.394631	0.396116	0.392466	0.396986	0.406545	0.409577	0.415505	0.435378	0.441244	0.46175	0.479864	0.511443	0.52283	0.547326	0.561195	0.570705	0.580323	0.579665	0.555359	0.531312	0.526182	0.517578	0.517945	0.526148	0.52183	0.530182	0.540607	0.546731	0.547258	0.564725	0.568613	0.566153
		0.353726	0.352232	0.36086	0.36428	0.369188	0.384893	0.399698	0.406727	0.413102	0.416768	0.417218	0.417093	0.415273	0.410347	0.403079	0.393467	0.382426	0.379197	0.372449	0.367703	0.373663	0.384228	0.397542	0.417707	0.435624	0.452344	0.473116	0.49464	0.513748	0.527312	0.539865	0.548047	0.549919	0.555477	0.544692	0.531106	0.529429	0.522679	0.514781	0.515079	0.500892	0.496273	0.509309	0.523931	0.52955	0.553134	0.563457	0.556598
		0.340003	0.345265	0.355043	0.361354	0.372568	0.389596	0.403716	0.412683	0.417174	0.419288	0.418109	0.416113	0.414738	0.409997	0.402644	0.394597	0.390189	0.381772	0.372435	0.368459	0.372405	0.375753	0.392698	0.415233	0.423084	0.444593	0.466747	0.48149	0.502205	0.51906	0.525719	0.532557	0.53886	0.539357	0.531106	0.522496	0.528165	0.516797	0.509836	0.502157	0.48708	0.479205	0.481803	0.499386	0.514025	0.53946	0.553083	0.549257
		0.335126	0.339713	0.357983	0.36234	0.373118	0.391626	0.406718	0.414643	0.416541	0.416128	0.409242	0.405168	0.401363	0.398842	0.39801	0.398853	0.39633	0.390854	0.379435	0.372432	0.369779	0.369955	0.387613	0.407633	0.418629	0.439958	0.452157	0.4625	0.482917	0.502045	0.508912	0.524743	0.53203	0.535468	0.526964	0.521709	0.524625	0.515626	0.507666	0.499554	0.483565	0.471461	0.471218	0.474848	0.484632	0.508181	0.523466	0.523823
		0.335543	0.343262	0.359423	0.364616	0.374103	0.396651	0.40403	0.40825	0.41153	0.410522	0.399028	0.402125	0.407149	0.403746	0.402644	0.404913	0.399402	0.393319	0.383243	0.378739	0.369029	0.365823	0.380266	0.392732	0.399464	0.418678	0.435468	0.449586	0.467176	0.491147	0.503252	0.515577	0.518913	0.516854	0.513198	0.507426	0.513314	0.503248	0.503018	0.500975	0.487835	0.473757	0.471906	0.471192	0.47541	0.495205	0.50865	0.508315
		0.336583	0.343728	0.361272	0.365317	0.374763	0.393156	0.402506	0.396291	0.396861	0.398214	0.395705	0.397258	0.407002	0.413692	0.414312	0.410353	0.407277	0.398179	0.390161	0.383852	0.370781	0.363563	0.372408	0.376958	0.391071	0.408265	0.431741	0.444403	0.45937	0.474839	0.495502	0.511407	0.520369	0.520589	0.520589	0.512763	0.509215	0.501705	0.50018	0.499906	0.484699	0.477862	0.477707	0.476758	0.471192	0.487183	0.493825	0.489772
		0.335308	0.340374	0.353818	0.363036	0.372558	0.384449	0.38894	0.38505	0.382626	0.385149	0.388968	0.39482	0.398207	0.41038	0.410417	0.401081	0.398704	0.395767	0.39341	0.396439	0.380242	0.372419	0.374306	0.377268	0.386585	0.405734	0.432015	0.45101	0.461046	0.473015	0.494754	0.506199	0.517193	0.518054	0.518199	0.507236	0.502802	0.49389	0.495751	0.497665	0.493182	0.487585	0.488185	0.485154	0.474125	0.479644	0.484256	0.469163
		0.338945	0.337352	0.351329	0.365318	0.370991	0.377847	0.38505	0.37676	0.365934	0.372833	0.378323	0.380844	0.388929	0.396402	0.394477	0.389498	0.391282	0.390462	0.390229	0.391722	0.377947	0.36638	0.367614	0.370605	0.378105	0.398107	0.416516	0.426996	0.439082	0.44421	0.468593	0.486572	0.499674	0.506246	0.511542	0.501169	0.499724	0.495907	0.49741	0.503233	0.497656	0.500794	0.498311	0.492705	0.481984	0.481255	0.474501	0.459857
		0.349433	0.345518	0.351354	0.361535	0.369791	0.373106	0.379034	0.376068	0.365934	0.372823	0.377471	0.378138	0.39217	0.396093	0.393923	0.389055	0.38892	0.385489	0.390561	0.391756	0.38808	0.387903	0.398183	0.394602	0.399041	0.410005	0.425094	0.429974	0.43904	0.443755	0.460201	0.471974	0.484139	0.49449	0.497535	0.495516	0.49389	0.487998	0.488533	0.496886	0.494513	0.49603	0.49918	0.497878	0.485682	0.476729	0.470681	0.455584
		0.365924	0.358851	0.366824	0.373936	0.376946	0.378529	0.382054	0.376102	0.365243	0.370322	0.375587	0.375817	0.382626	0.387351	0.378927	0.374955	0.38196	0.38358	0.391083	0.395842	0.403733	0.404287	0.412835	0.413419	0.41338	0.417935	0.428732	0.434381	0.441778	0.442409	0.445643	0.462474	0.478907	0.493156	0.4997	0.503239	0.495915	0.487835	0.485189	0.494923	0.494119	0.490738	0.49086	0.486976	0.473244	0.4607	0.457847	0.446043
		0.366927	0.356776	0.36347	0.367568	0.369847	0.372953	0.376278	0.371232	0.365602	0.369348	0.369329	0.369957	0.375629	0.367725	0.363787	0.370612	0.371752	0.374105	0.385961	0.399364	0.403746	0.413697	0.428866	0.432907	0.432775	0.432775	0.432801	0.439082	0.442017	0.437671	0.439707	0.451591	0.467253	0.480307	0.488383	0.494179	0.493156	0.481924	0.479913	0.492603	0.490477	0.477657	0.473803	0.467609	0.451706	0.440632	0.4424	0.434129
		0.37719	0.371198	0.365441	0.366353	0.369363	0.369363	0.376079	0.374299	0.369353	0.369957	0.367738	0.363898	0.366927	0.360162	0.362547	0.372966	0.375957	0.374596	0.385744	0.397273	0.405481	0.411257	0.432961	0.440057	0.445389	0.436223	0.433073	0.434381	0.434321	0.426395	0.427847	0.440681	0.441997	0.452603	0.4595	0.476573	0.481381	0.475064	0.469094	0.482	0.475013	0.462976	0.456059	0.451699	0.442905	0.434473	0.437954	0.436207
		0.388131	0.379552	0.371713	0.369146	0.368841	0.366278	0.368897	0.368095	0.368135	0.368558	0.36914	0.368278	0.372666	0.364811	0.362975	0.374091	0.373277	0.374975	0.385744	0.401263	0.404782	0.411183	0.429284	0.436325	0.442501	0.434042	0.432625	0.439781	0.440702	0.427925	0.42996	0.443594	0.448362	0.4551	0.469484	0.477424	0.478795	0.472606	0.469975	0.485089	0.484875	0.467032	0.448335	0.437844	0.422959	0.416325	0.424893	0.428009
		0.390864	0.388122	0.369753	0.367428	0.36166	0.358401	0.364191	0.366109	0.366109	0.36839	0.369654	0.371508	0.372666	0.368415	0.366274	0.375834	0.376391	0.380923	0.387445	0.400458	0.40153	0.402527	0.407458	0.41126	0.418346	0.416021	0.420904	0.426165	0.429365	0.421627	0.425425	0.432476	0.434502	0.446132	0.465543	0.472866	0.480691	0.481236	0.478795	0.485097	0.484858	0.465693	0.439834	0.434609	0.425936	0.422086	0.427732	0.432015
		0.378558	0.369414	0.345381	0.344663	0.348155	0.348977	0.359532	0.373045	0.377212	0.375952	0.380294	0.374905	0.371508	0.367709	0.365409	0.36958	0.371864	0.377208	0.380691	0.389573	0.393047	0.399523	0.403549	0.405456	0.416019	0.417809	0.420802	0.421934	0.429198	0.426415	0.426432	0.426432	0.428412	0.434752	0.437809	0.442778	0.458428	0.467027	0.462076	0.473539	0.479741	0.462273	0.447308	0.448097	0.444823	0.441898	0.443425	0.442053
		0.389248	0.381344	0.355713	0.354131	0.363743	0.358704	0.364896	0.380288	0.385556	0.375294	0.382276	0.378666	0.377557	0.374424	0.368732	0.365418	0.366389	0.370388	0.37723	0.386007	0.39331	0.399523	0.403069	0.401473	0.410968	0.407743	0.416275	0.417443	0.430779	0.432641	0.434121	0.428578	0.424482	0.424369	0.424482	0.426551	0.43916	0.453834	0.453831	0.460182	0.471065	0.461424	0.451675	0.456592	0.456723	0.448393	0.448106	0.449599
		0.380878	0.373972	0.362795	0.363679	0.370377	0.369332	0.377119	0.386063	0.388117	0.381014	0.38148	0.380188	0.38148	0.376209	0.374139	0.366188	0.365071	0.366948	0.374258	0.378593	0.385458	0.393573	0.393796	0.388837	0.397643	0.396939	0.403368	0.402756	0.425248	0.431454	0.434207	0.430247	0.430315	0.424711	0.425053	0.425938	0.436967	0.447939	0.448443	0.452631	0.46252	0.456054	0.450823	0.456924	0.458137	0.449213	0.448111	0.451806
		0.358934	0.364405	0.359789	0.364358	0.374663	0.377129	0.388057	0.391303	0.395243	0.386194	0.387997	0.381495	0.382276	0.376528	0.381457	0.370246	0.363698	0.365669	0.370519	0.373229	0.388494	0.398127	0.396005	0.395467	0.398141	0.395234	0.402489	0.407945	0.417443	0.419711	0.42262	0.417045	0.423543	0.424369	0.423999	0.427901	0.437141	0.438904	0.437879	0.4453	0.453917	0.443346	0.448337	0.461816	0.46405	0.459616	0.460067	0.458582
		0.355457	0.358952	0.367582	0.373971	0.387983	0.383442	0.388182	0.387997	0.391057	0.379444	0.382544	0.37928	0.377452	0.367207	0.368499	0.361762	0.358708	0.362645	0.366882	0.37668	0.393631	0.4046	0.39931	0.397715	0.397679	0.393574	0.39697	0.401794	0.403897	0.404687	0.411343	0.407187	0.41172	0.420678	0.41083	0.416575	0.428314	0.432875	0.430694	0.443015	0.446421	0.439556	0.443068	0.456706	0.457783	0.457783	0.458348	0.457783
		0.353902	0.356377	0.36313	0.380037	0.391451	0.395835	0.394995	0.395983	0.394612	0.385706	0.385964	0.386666	0.383622	0.381455	0.37758	0.372432	0.366937	0.370388	0.373785	0.383722	0.391607	0.396021	0.391071	0.386414	0.384108	0.379683	0.382179	0.385066	0.39169	0.392312	0.406368	0.414436	0.42215	0.431139	0.429234	0.424344	0.423851	0.423389	0.417613	0.423314	0.423036	0.427472	0.433127	0.442795	0.448144	0.452845	0.454211	0.453153
		0.353844	0.357246	0.369785	0.382363	0.398011	0.402597	0.39871	0.39871	0.4004	0.396676	0.397274	0.401223	0.395728	0.388196	0.386165	0.380244	0.374815	0.379732	0.375527	0.378509	0.38426	0.387957	0.384342	0.384305	0.382004	0.379836	0.382807	0.385017	0.389908	0.392312	0.407848	0.417076	0.433419	0.452109	0.450559	0.442303	0.437649	0.432498	0.421663	0.423036	0.419038	0.420008	0.420441	0.431704	0.433604	0.443139	0.449135	0.449537
		0.35643	0.368314	0.378934	0.384515	0.393359	0.404963	0.391265	0.391079	0.397389	0.401154	0.405494	0.409426	0.404165	0.392688	0.384315	0.375527	0.37207	0.374944	0.374281	0.386121	0.391812	0.396253	0.398454	0.397906	0.385687	0.380667	0.382011	0.386305	0.38607	0.393127	0.406368	0.414867	0.433017	0.454221	0.446489	0.440473	0.436646	0.429704	0.41958	0.430607	0.417343	0.422326	0.42116	0.430231	0.42839	0.44174	0.449724	0.452025
		0.36313	0.376376	0.381187	0.38658	0.402182	0.411621	0.402888	0.402608	0.407055	0.408202	0.405442	0.405383	0.389656	0.383158	0.375775	0.375588	0.374386	0.38084	0.379677	0.392673	0.390957	0.391677	0.394804	0.395207	0.387697	0.37698	0.380415	0.382276	0.384867	0.390975	0.403005	0.407548	0.415554	0.433017	0.422476	0.418198	0.412069	0.410298	0.404377	0.407313	0.403738	0.409515	0.410386	0.416071	0.424911	0.434204	0.441029	0.44332
		0.370244	0.390087	0.388972	0.391041	0.401201	0.411225	0.403994	0.405772	0.405457	0.407026	0.404163	0.404163	0.389656	0.386651	0.383677	0.385816	0.376634	0.379735	0.374693	0.380167	0.381113	0.376857	0.390495	0.394239	0.39268	0.377972	0.393098	0.390246	0.391465	0.393292	0.401753	0.404041	0.402876	0.408863	0.411953	0.413619	0.408814	0.408782	0.401578	0.399726	0.401726	0.406097	0.41075	0.415959	0.419898	0.424704	0.425213	0.423561
		0.377621	0.41489	0.416067	0.401183	0.401165	0.408081	0.391094	0.382298	0.387172	0.391501	0.390081	0.389788	0.380278	0.375715	0.375515	0.374749	0.365185	0.367231	0.36779	0.37454	0.379842	0.383329	0.396246	0.40664	0.407475	0.394241	0.406403	0.401753	0.400369	0.397316	0.398442	0.394767	0.392867	0.39594	0.404335	0.411458	0.416169	0.414606	0.404444	0.398	0.403052	0.402534	0.402779	0.410135	0.414226	0.41397	0.417393	0.417653
		0.388542	0.424527	0.416499	0.374	0.379324	0.383808	0.381635	0.374755	0.38504	0.387648	0.383704	0.382445	0.376653	0.369898	0.36699	0.368157	0.362177	0.361229	0.366312	0.37027	0.381051	0.389343	0.400623	0.412624	0.416179	0.406645	0.409584	0.407824	0.402111	0.393667	0.393322	0.385694	0.378943	0.38447	0.386274	0.395823	0.408772	0.414158	0.402534	0.404444	0.40448	0.399693	0.404404	0.411532	0.409118	0.404696	0.414681	0.411212
		0.4008	0.425807	0.417834	0.373791	0.374178	0.372006	0.374091	0.366774	0.373826	0.375226	0.373399	0.374782	0.370424	0.37535	0.373918	0.377325	0.367263	0.371389	0.365185	0.36571	0.37027	0.380792	0.384487	0.399573	0.41384	0.406171	0.406774	0.405072	0.399449	0.383022	0.386333	0.381812	0.375323	0.374484	0.386173	0.392216	0.403419	0.415653	0.404802	0.41001	0.411764	0.40342	0.401098	0.404328	0.396091	0.388065	0.400412	0.398426
		0.407668	0.427088	0.415852	0.371139	0.353715	0.338272	0.337901	0.337165	0.337463	0.357913	0.356913	0.370424	0.37659	0.381526	0.377127	0.376941	0.364149	0.356842	0.35302	0.357471	0.3652	0.381822	0.401376	0.411742	0.416171	0.412449	0.411487	0.406442	0.40408	0.38772	0.392338	0.388048	0.38539	0.384779	0.391277	0.395823	0.403422	0.414244	0.407555	0.411896	0.40871	0.400558	0.397699	0.398132	0.385996	0.382053	0.388794	0.385005
Figure 4b	Ugn	-3981.3	-4122.98	-2510.58	-1166	-1080.09	-264.615	971.95	473.283	588.797	308.614	400.687	-1122.79	-861.091	-1514.24	-762.287	-853.16	-559.032	-527.467	361.467	22.7302	-717.657	-761.082	-951.512	-1126.38	-1563.69	-1187.9	-1021.29	-799.457	-1062.85	-954.776	-754.855	-1227.57	-1459.29	-1549.96	-2172.46	-3372.99	-3610.76	-3842.54	-3258.52	-3054.86	-2257.14	-2612.32	-2786.87	-3584.8	-3668.15	-4115.7	-4447.18	-4615.64
		-2351.51	-2624.91	-1145.5	-909.183	-381.338	98.7448	958.13	396.956	480.365	16.9957	574.97	-838.407	-542.768	-1043.03	-540.709	-858.091	-777.637	-906.405	-341.595	-414.546	-807.721	-731.417	-642.125	-807.721	-860.099	-649.914	-583.236	-635.611	-972.61	-1069.42	-1031.86	-1471.5	-1438.68	-1562.08	-2132.77	-3778.7	-3693.41	-3709.05	-3309.96	-3560.63	-2453.87	-2783.11	-3581.92	-4124.45	-3858.21	-4648.26	-5102.06	-5134.73
		-538.054	-1027.13	-560.612	-1027.13	-990.081	-1055.99	-602.727	-1667.35	-1090.07	-1031.85	-270.465	-798.915	-506.28	-888.261	-506.28	-945.07	-580.557	-580.557	-5.3935	-341.425	-843.728	-898.722	-893.69	-1234.75	-1017.23	-801.536	-673.231	-625.997	-786.824	-955.944	-1195.37	-1648.77	-1712.92	-1807.83	-2383.23	-3811.1	-3877.12	-3846.14	-3827.29	-3917.97	-3007.31	-3091.95	-3643.16	-3908.89	-3673.56	-4073.03	-4550.89	-4985.18
		1051.27	546.982	469.659	-356.318	-848.663	-1641.47	-1351.23	-2092.98	-1683.13	-1137.29	-106.8	-404.74	189.454	-170.048	-170.048	-1128.51	-821.977	-1206.88	-569.338	-815.543	-1097.22	-1340.43	-732.927	-759.627	-632.909	-125.112	-194.789	-629.913	-1013.88	-1369.95	-1802.24	-2007.38	-2177.01	-2780.24	-3240.8	-3831.1	-4048.89	-4203.43	-3824.87	-4226.44	-4023.42	-4311.67	-4493.63	-4787.54	-4259.61	-4364.72	-4493.31	-4833.8
		39.184	386.567	176.689	-538.054	-640.413	-1166	-1281.4	-2222.87	-1469.9	-947.331	189.454	455.758	861.541	-86.0168	-178.253	-853.832	-630.125	-580.557	98.1444	-5.3935	-367.727	-649.64	-566.269	-838.95	-768.841	-628.6	-942.451	-1073.73	-1450.61	-1646.07	-1998.38	-1921.43	-2301.53	-3089.26	-3791.53	-4422.11	-4869.4	-5235.33	-5628.91	-6177.27	-6405.71	-6511.8	-6364.18	-6036.31	-5278.01	-5262.89	-5324.74	-5346.81
		-322.994	115.602	-340.769	-868.724	-640.413	-1145.26	-1612.56	-1822.95	-1013.68	-714.379	369.818	313.423	313.274	-560.737	-996.329	-1288.42	-1084.42	-586.268	-2.26082	6.29792	-2.66589	-72.1396	-117.27	-363.862	-158.819	-681.317	-1053.29	-1389.21	-1751.3	-2147.32	-2380.1	-2373.03	-2672.08	-3262.3	-3822.45	-3831.02	-4471.8	-5276.97	-6290.89	-6787.04	-7716.36	-7404.91	-6979.53	-6168.1	-5518.84	-5396.31	-5497.21	-5901.97
		-115.658	-259.332	-932.811	-1464.26	-1593.39	-2406.53	-2158.72	-1804.7	-905.339	-627.731	313.274	262.141	130.906	-790.058	-846.572	-897.854	-365.986	7.91493	376.931	233.706	121.184	-264.156	-341.159	-232.649	-285.914	-1001.08	-1088.23	-1444.28	-1860.37	-2181.56	-2291.11	-2514.64	-3083.19	-4024.48	-4491.58	-4213.35	-5217.39	-6170.04	-7076.6	-8265.08	-8821.64	-8446.2	-7739.05	-6680.08	-5743.61	-5613.42	-5324.74	-5810.73
		285.765	-242.22	-776.018	-242.22	-315.999	-1084.41	-1122.05	-976.246	-503.21	-718.547	145.348	-33.1559	14.486	-846.572	-725.805	-638.89	-152.82	322.933	595.23	473.112	423.861	-80.13	-569.281	-381.274	-828.03	-1533.52	-1678.23	-2086.16	-2624.01	-2878.16	-2948.95	-2958.91	-3265.95	-4146.62	-4751.8	-4880.58	-5431.59	-7133.66	-7993.53	-8810.88	-8908.21	-9190.77	-7810.37	-7056.04	-6526.78	-6192.11	-5754.42	-6198.99
		536.091	-276.444	-355.829	-241.31	-343.021	-954.746	-1005.35	-992.6	-170.623	-345.698	425.101	884.792	877.471	504.643	838.584	880.756	669.324	1554.62	1371.67	937.907	312.588	-57.9732	-750.19	-621.546	-1172	-1603.22	-1829.03	-2332.47	-2935.62	-2985.27	-3051.01	-3186.39	-3241.93	-3992.97	-4870.71	-4910.5	-5373.03	-6660.57	-7709.63	-7958.56	-8159.33	-8615.04	-7659.8	-6787.3	-6691.22	-6756.83	-6042.12	-6844.11
		2075.46	1057.75	364.052	16.3022	-666.851	-1027.13	-1122.05	-908.16	-311.767	-306.717	706.587	1255.64	1185.36	1030.83	1339.14	1044.5	998.184	1829.48	1629.43	1079.01	534.201	387.471	-196.968	32.8183	-266.377	-890.635	-1310.19	-2092.88	-2691.19	-2959.57	-3172.59	-3614.02	-3905.38	-4503.47	-5283.15	-5598.7	-5762.78	-6517.16	-7244.31	-7271.93	-7316.99	-7736.78	-7324.25	-6775.23	-6779.47	-6673.43	-6182.81	-7060.68
		2572.36	2391.63	1802.2	729.49	36.6108	-865.965	-967.655	-889.582	-405.153	-261.071	1182.3	2057.49	2367.6	2373.39	2672.51	2444.32	2303.95	2468.44	2200.81	1861.4	918.106	753.176	145.076	432.932	-5.78364	-352.107	-775.443	-1648.83	-2460.33	-2502.3	-3054.27	-3313.3	-4167.75	-5199.57	-6297.09	-6643.35	-6590.44	-6708.61	-6758.82	-6775.23	-7303.81	-7688.95	-7702.97	-7659.8	-7394.15	-7413.55	-7228.11	-7483.22
		2850.24	2572.19	2234.35	1283.43	539.488	-138.068	-310.459	-548.344	-259.172	-48.0833	1229.84	2057.49	2640.34	2995.2	3335.1	2980.93	2601.18	2561.67	2301.85	2099.43	1588.38	1252.1	540.932	413.655	44.5061	-298.549	-679.998	-919.243	-1487.3	-1794.47	-2334.45	-2617.64	-3893.54	-5160.76	-6328.76	-7110.84	-6998.24	-7285.7	-7507.86	-7436.13	-8306.43	-8823.4	-8730.57	-8787.73	-8837.48	-8792.66	-8730.57	-9027.79
		3155.76	3382.71	2640.98	1151.75	423.127	-149.51	-533.135	-713.735	-270.103	579.288	1570.11	2315.01	2907.6	3417.91	3423.09	2857.43	2269.88	2188.01	1992.28	1635.33	1123.42	987.607	643.524	523.87	668.23	329.056	94.9559	-372.608	-836.486	-1768.59	-2401.69	-3058.89	-4347.1	-5393.4	-6133.9	-6344.96	-6468.78	-6935.04	-7923.27	-8221.09	-9673.56	-10376.9	-10826.9	-10876.7	-11224.6	-11135.3	-10937.5	-10475.8
		3721.29	4520.17	3410.02	1300.9	1291.64	467.21	-146.337	-109.514	581.818	823.278	1272.8	1802.86	2239.35	2999.08	3247	3131.68	2614.07	2428.4	1988.79	1477.63	993.174	868.555	829.286	814.17	1133.8	757.231	278.566	7.33892	-550.808	-1491.3	-2249.66	-3292.46	-5168.75	-6195.13	-6963.87	-7974.57	-8443.98	-9095.57	-9572.32	-10017.7	-10830.4	-11011.6	-11471.1	-11596.3	-12266.3	-12048.9	-12033.2	-11230.3
		3129.02	4386.91	3778.16	1897.84	1820.38	894.334	200.651	118.486	704.142	695.431	924.437	1249.85	1810.63	2490.99	2751.38	3035.04	2620.32	2078.96	1407.3	965.685	699.949	426.52	559.453	545.24	1133.8	644.895	264.944	-50.7578	-654.062	-1799.01	-2789.61	-4371.48	-5543.43	-6286.45	-7301.99	-8512.52	-8928	-9572.32	-10011	-10497.4	-11337.4	-11717.4	-12182.8	-12595.8	-13137.9	-13340.3	-13383.7	-12915.1
		2491.84	2977.34	2704.55	1679.04	1627.13	1157.51	792.139	701.762	1131.19	1088.8	916.897	1161.44	1131.19	1510.16	1510.16	1814.25	1681.36	1405	904.783	735.055	398.225	-18.7924	-114.382	-442.223	173.257	-116.448	-116.448	-564.028	-1060.15	-2320.12	-3297.17	-4806.61	-5524.59	-6418.34	-7256.52	-8545.22	-9572.32	-11008.2	-11511.4	-11493	-11986	-12300.9	-12169.6	-12559.3	-13467.1	-13632.3	-13729.2	-13715.7
		2387.69	2667.61	2374.39	1750.12	1621.52	1400.6	1282.31	1291.64	1296.39	1623.64	1140.38	1249.45	1068.03	1338.34	926.874	1391.19	1274.03	1156.72	633.781	502.307	105.275	-44.995	-200.688	-303.381	-19.891	-232.55	-96.5894	-649.807	-1254.08	-2888.61	-3924.92	-5404.41	-5750.65	-6480.44	-7213.21	-8219.37	-9461.88	-11089.8	-11628.4	-11654.1	-11928.7	-12161.5	-11809.4	-12267.4	-13007.6	-13506.7	-13182	-13253.8
		1827.08	1968.98	1796.07	1170.86	1334.42	926.179	952.631	1291.62	1576.72	1648.13	1150.15	1206.6	788.893	859.043	845.761	1645.81	1663.94	1544.17	931.33	958.114	502.238	72.142	-312.211	-454.243	-686.156	-788.009	-573.71	-973.589	-1171.81	-2023.11	-3641.1	-4941.62	-5521.14	-6358.8	-7413.06	-8473.48	-9658.52	-11387.2	-11654.1	-11648.4	-11912.4	-12002.5	-11645.4	-11834.9	-12451	-12660.4	-12169.6	-12532.6
		714.297	714.645	522.076	709.161	724.009	413.6	714.66	948.904	1284.55	1598.78	1414.93	1452.67	886.331	799.061	563.888	945.636	1046.33	1243.09	746.967	854.118	641.114	157.211	-348.004	-554.865	-882.386	-958.29	-655.307	-936.617	-763.997	-1937.13	-3612.7	-4573.13	-5026.23	-6011.55	-6543.71	-7419.69	-9116.38	-11020.2	-11651.2	-11975	-12381.4	-12385.7	-11912.5	-12233.4	-12543.7	-12761	-12173.6	-12713.1
		258.887	103.049	-406.177	-4.14578	-35.1705	-22.5293	422.097	785.795	926.987	1538.79	1475.85	1564.8	1338.34	1296.94	1070.82	1241.71	1468.29	1663.94	1128.85	965.3	804.858	107.559	-282.209	-302.356	-624.844	-394.873	53.8442	83.558	264.641	-968.405	-2892.25	-3648.52	-4003.8	-5270.71	-5998.56	-6428.75	-8322.16	-10603.3	-11523.1	-11996.5	-12553.2	-12204.3	-11499.5	-11507.1	-12021	-12062.9	-11877.5	-12126.5
		392.102	258.247	-412.568	-37.5499	171.837	117.094	524.074	612.694	942.031	1315	1181.64	886.331	1060.34	845.761	644.654	783.784	1239.05	1432.13	968.985	961.613	1236.38	831.887	680.289	722.89	642.423	745.002	748.304	711.9	1113.93	409.453	-1258.19	-2214.63	-3124.17	-4672.49	-6039.95	-6500.25	-7825.25	-9532.73	-10776.6	-11278.8	-12117.2	-12067	-11525.7	-11085.4	-10635.3	-10757.6	-10301	-10232.7
		572.089	969.334	-150.651	101.821	258.227	324.241	89.1476	243.491	967.608	942.031	666.792	614.269	792.014	470.043	598.734	641.375	974.372	1046.76	682.77	804.858	1330.83	1043.34	1020.77	1362.05	1103.86	1613.19	1655	1849.68	2056.78	1917.89	798.722	-508.472	-1652.94	-3222.43	-4962.62	-5701.48	-6688.09	-8111.15	-9168.66	-10103.6	-10767.7	-10890	-10790.3	-11054.7	-10421	-10634.5	-10311.7	-9769.4
		463.141	550.363	36.6669	764.29	839.462	661.993	142.063	-302.351	-163.206	-318.099	-616.372	-267.001	145.173	271.056	644.654	598.734	783.243	980.753	290.548	418.671	1167.09	1309.32	1511.13	2093.05	1915.84	2326.45	2196.18	2046.48	2179.36	2238.72	1687.34	1191.39	-127.002	-1778.81	-3097.72	-4405.51	-5699.17	-6854.32	-7683	-8942.94	-9740.84	-10023.9	-9153.42	-9727.51	-8833.05	-8992.59	-8992.63	-8343.92
		505.086	759.197	458.076	1136.75	1188.13	1110.03	227.059	-147.385	-406.053	-594.894	-948.676	-752.424	-453.803	-230.335	34.7931	-40.9297	131.904	11.1852	-337.435	29.7714	932.187	1316.25	1825.21	2387.03	2377.14	2774.33	2752.21	2525.56	2968.8	3836.43	3139.77	2967.23	2350.79	1237.87	-899.221	-1891.32	-2795.29	-3309.19	-3875.28	-5180.13	-6230.22	-7484.42	-7206.28	-6884.83	-6641.88	-6912.2	-6771.18	-5966.23
		505.086	829.253	1203.27	1303.61	1259.31	1395.81	648.985	48.1006	81.819	-259.71	-845.312	-1004.66	-1007.08	-1162.66	-1169.14	-1197.16	-836.807	-752.669	-694.976	-192.932	708.064	1169.62	1669.38	2321.02	2423.38	3153.03	3336.88	3292.01	4302.33	5038.2	5177.73	5304.4	5018.42	3475.02	2334.08	1588.36	212.908	414.101	-263.572	-1591.5	-2229.96	-2973.62	-2980.19	-3112.63	-2887.75	-2942.79	-3144.33	-2441.79
		496.878	666.688	1202.19	1140.32	458.076	605.755	-228.18	-732.65	-870.396	-818.413	-1407.84	-1219.13	-1607.22	-1462.77	-1600.79	-1893.96	-1859	-1898.84	-1865.54	-1428.74	-81.469	480.361	967.768	2054.62	2124.43	2742.24	3115.92	3705.12	5059.84	6344.08	6672.88	7545.85	7808.84	6866.69	6023.81	5733.99	4550.88	4200.81	4227.41	2844.58	2301.13	2052.93	1769.95	1157.9	1171.93	877.948	218.117	431.18
		-17.9757	-328.632	244.489	217.519	-342.007	-77.6687	-857.558	-1288.72	-1586.56	-1453.62	-1619.12	-1594.4	-2467.61	-2500.24	-2700.89	-3117.49	-2945.32	-2638.48	-2496.88	-2470.61	-947.511	-270.107	668.731	1527.3	2000.05	2196	2882.32	3337.89	5135.32	6990.43	7845.64	8375.52	9431.84	9188.58	8459.01	8486.69	7902.15	7841.64	7927.96	7045.26	7075.78	7259.99	6947.21	5922.25	5839.72	5747.32	4823.55	4257.45
		94.7982	-38.5491	113.708	-335.069	-872.956	-45.217	-732.521	-1021.48	-1217.5	-1213.18	-1665.18	-2111.81	-2765.39	-3014.31	-3374.45	-3714.69	-3374.45	-3515.33	-3349.53	-3877.15	-2152.77	-1775.01	-965.469	274.634	967.768	1376.42	2558.27	3775.58	5369.59	7368.53	8264.61	9070.5	10491.2	10611.5	10377.4	10859.4	10752.3	11655.5	12457.4	12366.1	12436.1	12674.6	12329.8	11375	10834.8	11574.7	10702.4	9612.81
		483.371	-209.374	134.817	-145.904	-838.374	-183.715	-517.572	-1340.4	-1566.69	-1652.1	-2115.86	-2517.88	-2795.1	-2964.71	-3179.38	-3448.05	-3472.63	-3838.5	-4262.5	-5340.49	-4075.25	-3557.34	-2802.28	-1495.86	-306.227	26.0223	970.064	1972.46	3593.81	6198.67	7502.72	8623.88	10801.8	11251.7	11924.6	13468.7	14094.9	14852.6	16313.3	16135.8	15632.1	16251.2	16166.1	15365.7	15405.1	16130.1	15169.8	14788.5
		520.18	-291.999	-228.634	-761.53	-1005.25	-927.175	-1113.46	-1756.69	-1894.67	-2337.98	-2536.56	-2319.05	-2544.35	-2428.02	-2508.99	-3220.72	-3452.21	-3805.63	-4752.02	-6172.9	-5340.49	-5034.5	-4125.29	-2691.86	-1670.18	-1377.84	-581.755	222.263	1574.88	5537.48	7354.91	8786.13	11829	13003.3	14284	17095.1	18176.9	19365.2	20300.6	20695.2	20244.8	21133.3	21321.4	20875.4	20600.8	21081.6	19696.4	19408
		161.639	-412.149	-549.231	-817.981	-761.53	-451.364	-778.885	-1133.98	-1194.24	-1761	-2113.88	-1989.22	-2111.78	-2090.01	-2187.31	-3016.01	-3562.23	-4009.66	-5286.39	-6926.92	-6345.51	-6271.1	-5712.15	-4390.6	-3142.45	-2693.43	-1863.39	-1448.42	122.261	3357.38	5904.08	7792.6	11125.7	13646.3	16336	19034.3	21649	23887.2	25225.9	26580.5	26525.5	27400	27939.2	27410.4	25928.1	25615.5	23541.9	23103.7
		-190.114	-471.395	-618.612	-903.658	-396.952	63.5118	4.10647	-209.091	-500.17	-958.252	-1535.72	-1365.58	-1561.38	-1570.49	-2031.15	-2838.45	-3672.74	-4372.49	-5614.34	-7112.67	-6828.79	-7058.36	-6758.86	-6301.56	-4814.55	-4416.94	-3653.24	-2972.7	-1694.61	1318.99	4229.72	7393.63	10622.2	13732.1	17177.3	21398.4	24736.7	29510.5	31787.2	33707.4	34524.3	35483	35869.3	35618.9	33644.9	32266.5	29717.1	28277.9
		-570.811	-752.445	-694.677	-926.528	-400.724	49.6709	-60.4555	-413.936	-831.549	-1225.87	-1579.42	-1309.5	-1536.77	-1522.28	-1956.31	-2784.05	-3589.28	-4237.11	-5695.33	-6854.26	-6650.68	-7071.98	-6823.03	-6228.04	-5373.43	-5214.56	-4371.42	-3821.05	-2944.85	-1061.73	1902.7	6593.93	10458.3	14224.4	18535.4	23582.4	28800.2	33374.1	36601.2	39610.6	42551.5	43488.5	43490.5	42927.4	40937.8	38158	35726	32708
		-432.288	-427.983	-368.801	-752.013	-256.608	347.169	-195.151	-526.369	-899.62	-1239.99	-1599.86	-1325.42	-1361.75	-1488.53	-1956.31	-2797.31	-3202.87	-4226.12	-5012.62	-5916.87	-5453.94	-5900.5	-5984.68	-5984.68	-5650.47	-6006.51	-5100.43	-4341.09	-3422.63	-1667.93	1187.74	5468.25	9420.68	14366.9	19977.2	25238.4	30433.1	35531.7	40302.1	44271.8	48291.5	49612.9	49690.8	48847.5	46500.5	43420.7	40266.3	37155.2
		-324.926	-365.813	24.0313	-128.233	390.181	507.725	116.118	-109.932	-654.646	-1062.75	-1420.03	-1433.2	-1570.49	-1962.53	-2254.66	-2974.89	-3547.69	-4799.71	-5240.17	-5892.27	-5407.49	-5533.36	-5761.91	-5603.19	-5516.84	-5755.99	-5549.24	-4583.07	-4126.6	-2651.42	-8.79817	4590.37	7947.78	13699.5	19487.1	25298.7	30687.4	36764.5	42454	47509.3	51648.6	52840.5	53330.7	52183.6	49848.4	46445.6	42938.9	40180
		20.3448	-116.258	28.6327	82.1085	374.566	-183.765	-552.258	-979.517	-1649.61	-2331.38	-2357.11	-2220.42	-2341.52	-2415.15	-2254.66	-2657.47	-2891.27	-4328.14	-4469.57	-5499.11	-5689.05	-6048.15	-6178.94	-5921.69	-6017.68	-6306.55	-5597.71	-4329.65	-3980.52	-2451.12	615.126	4254.88	8059.41	14331.7	19916.3	25788.2	31179.4	37652.1	42966.4	48049.4	51860.7	53353.2	53562.4	52882.6	50843.2	47575.3	44122.1	41071.4
		681.162	533.15	559.633	616.52	390.181	-849.306	-1307.7	-1646.78	-2773.83	-3207.37	-2936.07	-2797.31	-2636.91	-2661.17	-2457.21	-2771.12	-2460.01	-4218.97	-4441.5	-4988.86	-5827.94	-6764.96	-6581.18	-6413.72	-6093.52	-5776.14	-5248.05	-4125.26	-3443.53	-1980.91	1273.93	5205.24	8944.44	15233.1	20592.1	25919.8	31422.3	37258.3	41855.5	46964	50579.2	51685.8	51787.1	51690.5	49302.9	47108.5	44122.1	41408.1
		1312.36	863.657	877.862	769.713	559.633	-1210.68	-1687	-2032.62	-2564.76	-2899.1	-2592.74	-2306.18	-2175.4	-2377.15	-2273.64	-2682.97	-2721.43	-4193.48	-4649.24	-5216.75	-5911.56	-6032.89	-5576.47	-5448.08	-4936.09	-4708.32	-4486.05	-3443.53	-2119.72	-607.23	3050.45	6215.57	9600.21	16529.4	20747.1	25118.8	30667.9	35154.5	39421.3	43719.9	46083.1	47586.8	48064.4	48654.8	46820.4	45458	42465.8	40883.5
		1480.9	1069.46	596.907	612.816	374.566	-1323.84	-2071.8	-2071.8	-2514.99	-3056.39	-2575.38	-1723.61	-1846.8	-2232.03	-1972.94	-2501.64	-2847.01	-4087.4	-4903.54	-5696.28	-6342.62	-6307.76	-5371.42	-4566.48	-3855.02	-3539.86	-3045.98	-2066.89	-996.888	82.4216	4067.77	7030.1	10483.8	15919.6	19978.7	23598.4	28011.9	32747.2	36101.4	39492.6	41298.8	42737.8	42701.8	43119.3	41873.2	40615.5	37644	36686.3
		1632.45	1327.3	411.887	274.725	-30.2775	-1429.74	-2712.18	-2252.89	-2291.48	-2512.67	-2306.29	-1388.16	-1387.02	-1706.46	-1629.72	-1944.44	-2254.47	-3079.14	-4110.51	-5079.41	-6170.85	-6199.84	-5308.94	-4335.76	-3528.61	-2643.31	-1817.92	-1056.53	381.571	1312.31	5235.46	7780.59	11167.4	16397.8	19742.8	22085.2	25474.3	30110.8	31915	34229.3	35443.1	35673.7	35316.5	35220.9	34801.2	34222.6	32972.5	31810
		1954.65	1401.25	292.64	-275.605	-713.667	-1581.9	-2756.23	-2245.93	-1678.85	-1609.92	-1589.03	-896.53	-970.424	-1456.95	-1722.9	-2009.3	-2517.35	-3443.68	-4193.48	-4701.25	-5136.61	-5106.49	-4506.66	-3492.9	-2160.88	-1270.75	-132.91	627.279	1692.5	3308.74	5740.88	7901.09	10941.4	14199.2	17240.4	18713.5	20972.5	23362.4	24884.8	27155.4	28710.5	28697.6	28337.3	27901.4	28498.2	27661.5	27566.9	26037.4
		1327.63	448.599	-264.709	-612.888	-828.23	-996.085	-1445.6	-1601.99	-926.567	-1201.76	-1356.59	-642.214	-651.707	-1371.12	-1265.49	-1444.84	-2499.47	-3082.42	-3203.16	-3968.69	-4274	-3755.08	-2792.47	-1964.9	-282.355	674.183	1423.27	1928.06	2747.14	3629.51	5787.27	7690.5	9692.06	12794.3	14286.9	14781.6	16143.4	17694.1	18200.6	18596.6	19812.9	20273.7	21467.4	22082.6	22352.8	21891.3	21599.5	20378.7
		1089.85	305.015	-461.203	-505.824	-791.941	-619.578	-1033	-1145.9	-666.165	-1076.51	-1125.66	-640.408	-483.064	-1218.05	-974.285	-944.824	-1911.74	-2329.93	-2076.91	-2632.47	-2959.83	-2655.45	-1905.6	-839.691	748.453	1497.77	2200.97	2657.74	2900.35	3424.65	5305.93	6551.27	8108.3	10120.9	10374.7	10149.9	10483.8	10587.8	10523.4	10680.7	11593.6	12906.6	13721.2	14580.8	15212.2	14591.8	15109	15207.7
		1160.5	319.862	-146.781	-153.164	-193.266	170.232	110.082	48.8882	415.431	227.85	-67.74	225.522	356.956	-569.902	-241.301	-306.81	-829.151	-1614.34	-947.406	-820.199	-1154.37	-1442.35	-372.389	387.274	1291.22	1755.05	2679.14	2719.84	2541.75	3209.41	3807.4	4534.21	5727.13	6560.41	6352.81	5727.13	5601.24	5073.19	4822.01	4832.06	5640.31	6719.17	7583.36	8651.68	9133.59	9396.14	9602.91	10278.2
		988.339	184.596	-33.3267	195.495	15.5968	445.223	545.489	224.275	434.69	496.003	464.758	611.068	626.758	180.136	64.0247	-192.612	-970.149	-1470.28	-805.135	-596.259	-114.734	-192.405	719.856	1241.95	2017.76	2483.75	3833.2	3217.85	2758.07	2780.15	3124.73	3053.22	3573.51	4346.74	3755.26	2478.86	1503.15	1393.8	708.572	385.907	1333.57	2693.27	2742.3	3502.49	4607.76	5389.25	5423.43	6246.47
		772.554	79.7586	188.756	385.541	202.234	842.66	1105.49	1018.56	1216.98	1521.84	1095.96	1095.96	885.866	351.85	189.236	-227.088	-620.425	-787.232	-134.245	559.004	1079.34	746.317	1653.76	1644.7	2125.78	2655.14	3883.37	3200.91	2604.43	2439.03	2509.67	1471.39	1255.34	1399.8	334.036	-943.357	-1844.24	-2330.13	-3194	-3474.18	-2786.69	-1541.71	-1469.48	-820.359	320.996	1312.89	1220.59	2396.85
		1163.37	727.558	445.619	667.519	407.9	772.671	811.853	1114.53	1547.68	1918.86	1950.62	1962.1	1595.77	979.131	509.312	-61.2617	-144.589	-134.245	239.44	1285.49	2071.22	1703.25	2174.36	1810.16	1481.9	1849.01	2668.4	2276.27	1926.85	2028.57	1691.14	253.748	-468.365	-761.823	-2147.15	-3632.59	-4565.19	-5006.04	-5673.88	-7253.39	-7091.08	-6442.05	-6060.96	-5519.34	-4119.13	-2854.74	-2103.66	-1812.28
		1051.79	445.227	499.445	633.679	415.287	757.967	1154.23	1583.69	1950.1	2581.56	2578.94	2555.6	2188.23	1386.79	664.426	3.16063	-93.1499	-104.22	167.869	853.175	1943.12	1533.59	2028.1	1676.23	1376	1837.69	2753.27	1869.33	1493.76	1237.8	109.526	-1627.56	-3209.98	-3723.98	-5028.85	-5918.32	-6528.24	-7192.54	-7386.52	-8897.04	-8905.64	-8981.19	-8620.93	-8579.53	-7300.11	-6054.74	-5607.83	-5376.55
		734.591	240.346	334.047	201.1	140.969	487.984	964.119	1555.88	1838.48	2449.97	2503.59	2250.89	1736.14	1339.52	912.309	286.636	359.077	319.937	1207.78	880.217	1791.94	1359.18	1981.63	1726.2	1925.64	2261.11	2870.41	2005.52	1778.59	1606.38	234.782	-2330.33	-3887.24	-4742	-6317.77	-7174.03	-7631.51	-7890.12	-8271.38	-10251	-10270.8	-10759.8	-10326.2	-9913.19	-8662.61	-8253.14	-7372.41	-6806.1
		927.441	387.213	539.636	340.93	319.479	434.149	825.028	1442.12	1697.05	2255.67	2111	1835.12	1670.87	1377	1388.75	1396.41	1992.31	2021.15	2632.83	2051.53	2653.98	1914.27	2183.08	1971.72	1932.82	1818.42	1931.82	1440.48	1018.87	1009.97	396.008	-1709.67	-3720.53	-4727.05	-5935.44	-7196.42	-7830.66	-8598.84	-9307.47	-11310.1	-11763.8	-11742.9	-11517.2	-11112.3	-9834.84	-9494.25	-9553.05	-9005.06
		865.732	405.341	738.025	831.936	927.441	1005.63	1409	1778.63	1775.95	1962.1	1827.91	1534.9	1983.42	2149.78	2230.61	2377.5	2957.68	2921.31	3240.44	2823.78	3353.95	2643.83	2501.08	2214.89	2318.82	1422.74	1376.22	913.91	619.087	234.782	-157.013	-2762.63	-4329.91	-5964.47	-7102.88	-8248.15	-8619.59	-9387.64	-10075.4	-12020.5	-12749	-13533.1	-13303.2	-12983.3	-11592	-11071.7	-11075.1	-9989.36
		977.941	401.917	1079.96	1216.66	1339.09	1345.09	1884.38	1920.9	1898.54	2007.68	1801.78	1384.84	1994.12	2668.77	2643.7	2849.33	3778.64	3662.49	3250.98	2954.66	3568.01	2472.92	2472.92	2446.56	2497.95	1332.99	1307.77	389.882	47.5536	-473.587	-596.298	-2942.05	-4727.05	-6023.62	-7828.82	-8958.94	-9264.88	-9691.2	-10785.9	-11932	-12805.4	-13573.9	-13663.2	-13692.8	-12717	-12159.2	-11849.2	-10973.4
		1005.99	716.307	1132.04	1216.66	1400.69	1128.64	1348.57	1362.31	1210.35	1443	1187.01	1324.85	2149.78	2875.02	2818.01	3251.78	3974.12	3339.83	3437.41	3537.65	3661.61	2511.17	2382.83	2053.75	1855.62	576.192	596.322	-393.914	-814.688	-888.68	-672.435	-3021.03	-4968.25	-6706.67	-8302.56	-9262.23	-9477.79	-9970.92	-11037.2	-12158.3	-13556.8	-13894.3	-13849.4	-13755.3	-13169.6	-12637.2	-12435.8	-11626.4
		970.941	494.408	1263.05	1870.22	1948.51	1445.27	1445.27	1406.44	1081.9	1134.6	997.018	1527.48	2499.59	2891.08	3118.79	3500.33	3956.47	3434.75	3686.96	4046.31	3967.59	3315.56	2862.13	2127.43	1415.18	665.595	576.192	-256.636	-567.956	-707.927	-994.2	-3154.32	-4696.83	-6289.77	-7948.75	-9052.55	-9596.37	-10514.6	-11764.9	-12516.3	-14266.7	-14652.7	-14652.4	-14441.5	-14214.6	-13114.4	-12526.1	-11625.9
		126.25	407.639	1446.59	2021.96	2547.12	2075.18	1970.94	1481.65	1363.13	1101.25	1118.35	1614.03	2815.52	3136.5	3135.44	3360.87	3385.26	3064.03	3264.09	4014.89	3931.52	3514.37	3175.83	2247.25	1320.89	838.664	698.56	-409.311	-458.392	-845.204	-2004.33	-3933.16	-5073.18	-6953.86	-8709.25	-9508.68	-9815.03	-10747	-11986.1	-12799.3	-14590.8	-15209.8	-15357.1	-14945.3	-14642.3	-12985.6	-11625.1	-10163.6
		-250.545	-26.6887	1468.18	2064.39	2670.11	2287.77	2149.05	1498.33	1101.25	887.451	1171.28	1901.27	3172.1	3490.11	3366.82	3496.92	3363.78	2929.8	3303.6	4066.14	3721.73	3079.17	3308.69	2488.49	1270.63	1282.79	1302.55	45.7234	-290.589	-841.164	-2177.19	-3820.38	-4680.07	-5933.15	-7424.22	-8636.82	-8881.91	-9607.86	-10966.9	-12196.2	-13573.9	-14247.8	-14082.4	-13107.9	-12468.7	-11151.7	-9867.27	-9161.03
		-759.785	-94.569	1390.44	1970.16	2631.16	2341.41	1896.05	1106	946.571	944.026	1204.21	2310.31	3398.08	3274.5	3136.5	3370.11	3169.36	2546.65	3237.62	3889.63	3596.5	3007.41	3392.5	2620.71	1776.68	1854.49	2063.55	738.131	441.935	-650.956	-2310.19	-4213.79	-5080.28	-6192.89	-7150.43	-7757.22	-7873.41	-8921.37	-10043.2	-11653.5	-12479.2	-12859.1	-12346.3	-11371	-10768.8	-9644.44	-8534.17	-8084.39
		-1271.5	-472.455	1469.62	2508.76	3235.5	3157.48	2803.81	1668.26	1490.11	1418.95	1950.54	2775.76	3504.69	3330.45	3155.92	3027.04	2960.83	2540.73	2910.68	3708.95	3548.12	3392.5	3703.79	3506.82	2608.56	2850.75	2461.31	1326.47	751.76	-371.208	-1848.17	-3736.93	-4576.25	-5401.1	-6449.55	-7190.84	-7435.24	-8227.67	-9387.68	-10533.8	-11704.2	-12107.4	-11012.3	-10612.3	-9911.59	-8803.01	-8078.39	-8109.99
		-1809.81	-515.198	966.799	1734.8	3150.97	3172.24	3056.66	1650.96	1834.95	1703.76	2271.54	2767.76	3476.52	3417.5	2980.79	2929.87	2553.59	2434.46	2475.51	3140.21	3144.17	3143.46	3486.8	3556.82	2850.75	2685.74	2346.94	1131.61	268.473	-554.629	-1546.86	-3217.74	-4367.22	-4878.43	-5629.54	-6468.91	-6547.7	-6782.04	-7736.19	-8880.39	-9509	-9899.08	-9899.08	-9850.29	-9375.92	-8939.97	-8275.51	-7199.15
		-1442.43	-553.592	579.483	1481.52	2531.36	2606.25	2655.3	1596.67	1704.34	1790.9	2092.04	2584.7	3360.78	2971.06	2562.58	2903.77	2467.12	2138.12	2240.42	2701.54	2472.81	2466.97	2816.43	3159.26	2375.97	2028.12	2028.12	1069.03	56.6981	-417.891	-733.325	-2071.91	-3218.18	-3868.25	-4288.16	-5354.45	-5560.9	-5882.96	-6707.23	-7650.88	-8407.69	-9207.32	-8995.75	-9319.77	-8820.82	-7729.76	-7322.56	-7117.75
		26.0318	488.952	502.612	745.357	1634.65	1377.57	1390.38	1025.8	1576.35	1798.97	2370.44	2700.77	3311.74	2717.49	2671.24	2715.51	2055.27	1801.32	1916.65	1934.09	1720.84	1935.67	2137.19	2652.42	2312.33	1936.06	1629.77	887.119	-144.3	-419.153	-446.824	-1535.62	-2432.61	-3312.59	-4211.46	-5314.96	-5187.24	-5413.66	-6141.61	-6945.5	-7600.61	-8098.34	-8354.03	-8372.22	-7464.31	-6791.01	-6664.4	-6588.47
		-69.6523	-271.152	-388.9	-94.7206	339.918	905.58	1171.74	1303.94	2161.28	2140.53	2636.79	2771.64	2959.06	2667.29	2970.91	3014.37	2474.27	2396.56	2183.25	1826.52	1418.7	1603.48	1590.74	2118.44	1935.21	1610.06	1390.26	749.461	-53.3208	-102.444	-309.97	-967.33	-1675.59	-2547.2	-3242.02	-4634.54	-4327.45	-4928.26	-5847.44	-6831.86	-7054.58	-7422.64	-7515.01	-7452.62	-6395.86	-6242.4	-6077.24	-6232
		-206.94	-499.136	-773.165	-966.041	-311.168	537.327	866.663	1090.15	1886.95	2470.78	2584.7	2697.65	3054.26	2667.29	2871.3	3016.59	2657.37	2530.22	2711.07	1817.42	1077.04	815.576	775.808	1222.31	1238.38	1075.78	1401.7	1018.51	119.514	88.4087	58.3127	-740.24	-1266.12	-1966.88	-2393.47	-3091.11	-3218.18	-3829.18	-4835.04	-6024.07	-6144.55	-6551.71	-6685.1	-6554.36	-5484.79	-5139.87	-4867.86	-4835.81
		2429.11	1772.21	281.163	-448.8	-428.713	295.583	302.226	583.487	1455.6	2153.57	2476.01	2968.61	2975.07	2272.39	2359.18	2066.79	1876.74	2119.76	2762.12	1517.63	1020.03	704.428	444.76	664.507	877.338	680.415	1238.38	1402.2	656.812	51.5634	88.4087	-650.651	-1183.97	-2309.91	-2469.53	-2799.67	-2809.63	-3536.4	-4657.77	-5965.43	-6029.08	-6413.16	-6312.68	-6077.11	-4990.66	-4253.88	-4192.14	-4284.89
		2653.61	2301.81	1624.93	418.615	120.719	475.577	437.009	823.039	1712.58	2813.47	3075.84	3126.05	2796.2	2205.19	2215.57	1465.24	1675.86	2252.9	3204.95	1613.63	1313.37	1031.07	608.467	790.722	1344.54	1415.41	1635.69	2071.98	1634.56	1160.58	935.847	42.1419	-921.47	-2103.32	-2483.55	-2815.57	-2819.59	-3516.18	-4525.9	-5398.87	-5442.59	-5878.83	-5666.43	-5448.71	-4793.55	-4149.06	-4039.35	-4097.17
		1885.63	1800.61	1284.33	-72.7244	-83.7225	415.931	415.931	902.365	1842.9	3196.48	3355.94	3148.53	2716.28	2267.22	2150.79	1379.61	1837.54	2377.31	2853.95	1764.79	1423.31	1001.24	658.637	919.23	1187.79	1251.81	1540.13	1897.07	1475.22	1122.26	460.976	-56.6995	-684.273	-1278.35	-1806.2	-2261.72	-2278	-2492.46	-2933.83	-4057.99	-4467.17	-5009.9	-5570.25	-5181.01	-5045.37	-4219.63	-3938.96	-3650.86
		2273.32	2090.48	1776.4	1154.88	462.426	415.376	349.031	740.98	1137.93	3096.93	3352.74	3053.34	2959.1	2171.06	1808.34	889.866	1437.15	1871.17	2616.11	1738.76	1442.57	1282.6	650.366	892.852	1361.77	1452.31	1429.4	1731.06	1165.53	1006.05	1098.67	824.33	242.857	-359.234	-1070.95	-1469.14	-1718.05	-1690.49	-1911.56	-2503.51	-3258.75	-4584.52	-5630.54	-5645.73	-5126.03	-4630.34	-3997.98	-3701.88
		2273.32	2287.57	2550.79	2066.54	621.496	96.748	307.991	630.768	1457.15	2813.47	2919.05	2242.81	1904.53	1181.63	739.501	354.067	746.568	1354.71	1674.97	1491.67	1675.86	2119.77	1276.39	1291.12	1635.69	1252.11	778.175	1084.55	740.666	670.313	841.779	824.33	370.685	-99.1394	-799.022	-1252.73	-1440.42	-1454.25	-1966.55	-2472.16	-3258.75	-4536.2	-5685.11	-5607.57	-5244.07	-4887.83	-4393.37	-3650.86
		628.655	870.898	1330.31	1091.54	473.027	-147.916	152.329	650.618	1695.22	3118.02	2919.05	1855.16	1503.66	899.62	132.137	74.3512	661.81	1007.1	970.818	1237.76	1339.53	1913.31	1187.79	1910.12	2079.11	1640.02	1206.5	1493.8	1079.5	754.754	1173.31	995.373	710.871	293.497	-88.667	-894.165	-1316.92	-863.992	-1201.53	-1875.97	-2219.03	-3392.69	-5181.88	-5111.65	-4777.97	-4440.72	-3792.81	-2935.33
		-2414.3	-1853.04	-607.947	93.903	-520.074	-1206.16	-788.73	-172.13	489.283	1748.52	1919.78	1121.65	1062.84	596.198	-68.8165	-1.10778	469.96	690.545	548.804	910.418	910.418	1764.84	1763.36	2612.66	2601.02	2347.61	1403.97	1291.1	754.292	459.422	770.102	616.144	223.375	-110.671	-18.73	-343.467	-565.025	-216.089	-413.987	-946.124	-1987.06	-2837.1	-4776.83	-4667.77	-4179.57	-2829.47	-2201.21	-1928.75
		-18.982	-456.155	-1674.5	231.269	-1471.91	-1354.45	-1111.42	-645.336	-500.275	951.616	755.705	-86.5713	132.682	-82.9069	-631.353	-363.499	170.489	229.233	139.111	797.61	1177.31	2192.06	2160.08	2582.88	2712.98	2121.35	1280.39	1114.93	879.21	428.166	987.504	708.604	485.134	-132.931	334.956	56.4779	92.2843	555.316	348.935	-370.337	-1824.8	-2667.99	-4172.46	-4210.08	-3031.58	-2344.79	-1231.84	-1243.48
	Vgn	2582.29	1597.61	-256.481	-1382.39	-1292.58	-1486.94	-499.102	-660.989	-332.484	-330.457	-111.673	-392.249	-118.391	-399.857	-393.957	-841.158	-656.581	-249.313	206.107	-107.683	462.928	328.795	436.651	218.919	195.151	-11.1903	77.3983	58.4092	172.136	223.128	436.182	519.167	865.416	913.174	1181.07	1068.22	845.585	-349.049	114.293	734.436	750.645	932.525	2243.44	2023.47	1033.22	1155.85	978.755	295.664
		3590.88	2614.86	806.454	186.931	-1077.94	-1353.96	-695.372	-837.52	-733.135	-330.457	-330.457	-801.588	-382.838	-660.211	-795.005	-974.597	-467.142	-139.364	350.475	295.211	641.514	748.018	513.202	434.67	640.541	182.755	-269.128	-37.4756	37.1434	-43.2985	286.073	671.784	1035.51	1375.89	2045.02	2051.21	1637.49	130.436	250.702	646.762	777.209	886.504	2664.61	2203.17	1057.36	961.576	723.128	-219.397
		2458.1	1903.37	1053.68	395.637	-1012.7	-1315.62	-865.078	-1460.43	-1395.18	-659.042	-801.318	-1066.28	-601.639	-783.587	-794.503	-757.149	-494.167	-253.693	204.291	637.128	1293.52	1482.53	1486.28	1950.13	1856.5	1084.62	838.594	838.594	326.296	118.844	404.319	1280.42	1914.06	2220.35	2661.22	2809.68	2553.32	770.561	486.223	504.034	597.361	394.767	1405.04	1226.18	397.518	-13.4958	-470.259	-1096.57
		1995.6	1857.13	1645.18	893.542	-88.7847	-896.135	-555.371	-1422.88	-1509.81	-830.825	-977.927	-1498.3	-806.62	-860.453	-900.168	-918.583	-244.933	-385.668	-77.2876	304.071	1182.74	1456.05	1840.3	2159.58	2314.49	1739.69	1330.8	1074.13	577.855	431.772	1105.56	2254.01	2653.64	3546.01	3731.29	3835.45	3223.45	1534.35	808.81	142.608	81.8834	153.135	840.173	488.39	-650.888	-1466.04	-2189.91	-2100.37
		2190.99	1785.71	1797.64	921.637	-867.467	-1170.62	-187.616	-1237.35	-1537.95	-608.818	-611.761	-959.303	-298.59	-120.369	-419.128	-139.07	-121.036	-580.848	-323.179	-162.547	206.107	1077.96	1781.14	2321.68	2953.83	2480.6	2083.93	1477.2	913.835	816.809	1306.79	2158.79	2885.64	3621.14	3765.28	4019.81	3338.77	1660.67	1041.85	118.295	-182.642	84.2786	488.39	220.084	-1193.71	-1708.97	-2466.01	-2484.16
		1779.53	796.985	1108.1	144.962	-1531.74	-1904.63	-1000.24	-1757.26	-1862.74	-925.09	-637.827	-1261.8	-530.774	-524.526	-506.57	-499.338	-93.0161	-448.195	-121.036	-81.7085	291.245	997.432	1736.73	2240.92	3072.11	2636	2246.62	1609.71	1433.3	1308.62	1726.29	2651.35	3563.88	4005.09	3870.8	3917.41	3185.62	2011.79	1585.38	1018.85	779.328	595.284	-4.92621	-482.636	-1878.62	-2197.73	-2637.11	-2171.97
		1097.09	631.009	894.931	-696.39	-1187.62	-1374.9	-517.589	-1359.94	-1256.05	-1101.35	-896.479	-1424.2	-934.28	-899.757	-195.208	-350.491	-52.033	-61.2927	289.479	104.14	652.802	1265.61	1887.35	2711.53	3309.55	2826.72	2383.52	1821.24	1706.71	1553.28	2252.49	3380.55	4441.4	4207.66	3880.63	3809.88	3099.58	2704.68	2530.24	1952.68	1740.98	905.668	-264.134	-919.078	-1989.32	-2345.44	-2750.24	-2069.97
		480.226	417.741	430.405	-658.965	-315.998	-404.131	-61.6255	-958.802	-1322.11	-1757.22	-1651.08	-1745.26	-1372.85	-1078.79	-210.556	-123.194	123.523	402.263	693.883	58.3398	578.864	1239.09	1482.85	2159.58	3125.16	2937.16	2631	2084.59	2319.8	2370.54	2603.42	3212.43	4178.68	3578.34	3604.29	3608.68	3178.33	3208.75	3168.39	2627.48	2355.49	1732.44	214.02	-561.845	-2034.21	-2079.25	-2371.84	-2113.42
		874.916	748.356	667.719	-176.228	8.57487	-244.701	-968.785	-1744.28	-1669.58	-2196.96	-2321.26	-2168.97	-1696.21	-1753.87	-1050.2	-671.846	-118.825	362.267	1146.98	751.556	1272.81	1478.57	1483.1	1714.87	2540.73	2760.84	2731.53	2466.05	3227.54	3337.68	3185.97	3125.69	4224.61	3374.56	3803.49	3623.46	3601.72	3603.08	3603.08	2935.95	2712.64	1966.24	736.733	-140.028	-1326.39	-1559.59	-2081.69	-2253.39
		1611.04	1694.15	1333.85	289.373	160.554	-103.587	-1187.61	-1836.53	-1779	-2179.73	-2558.2	-2494.45	-2133.1	-2202.48	-1522.28	-933.774	-362.293	552.121	1265.61	1151.67	1861.21	1918.94	1471.11	1550.94	2242.29	2298.73	2798.11	2937.08	3511.3	3440.51	3548.84	3465.74	4311.52	4321.92	4590.21	4321.43	4372.68	4665.39	4668.49	4123.41	3768.25	2919.68	1218.1	-38.8624	-1294.08	-1808.63	-2186.56	-2314.75
		2398.04	2141.91	1392.38	633.971	509.961	194.219	-592.773	-981.28	-993.004	-1693.89	-2145.77	-1897.56	-1727.15	-1942.54	-1440.15	-873.826	-394.509	631.836	1336.05	1390.15	2122.55	2147.85	1629.7	1862.02	2569.35	2981.94	3421.52	4006.85	4263.94	3997.21	4100.72	4224.61	4696.15	4745.05	5016.84	4693.61	4840.21	5140.14	4881.09	4123.41	3374.57	2355.49	1030.89	-82.5274	-1393.98	-1998.45	-2326.13	-2439.55
		2500.41	1851.13	1315.73	525.278	154.698	-289.6	-961.044	-1112.39	-1118.75	-1484.32	-1854.53	-1779.8	-1632.82	-1919.5	-1827.53	-1199.11	-870.272	99.4262	1082.77	1537.38	2349.42	2571.02	2064.53	2174.54	2634.72	3510.55	4392.95	4957.09	5160.13	4792.29	4507.9	4450.67	4828.31	5541.03	5736.76	5541.03	5390.83	5436.49	4881.09	3858.25	2918.24	2149.22	949.524	-203.868	-1210.24	-1825.29	-2084.74	-2439.55
		3332.68	3026.59	1608.05	451.242	-493.647	-992.555	-1383.93	-1530.04	-802.132	-890.043	-1620.85	-1901.92	-1583.64	-2119.74	-2239.46	-1575.61	-1050.2	-462.133	751.497	1642.31	2250.08	2571.02	2203.25	2437.23	3180.01	4297.17	5357.75	6147.85	6596.72	5890.6	5890.97	6059.99	6355.55	6838.75	7332.51	7029.39	6491.28	6260.28	5441.59	4166.31	2927.34	2339.76	1218.1	202.481	-755.561	-1626.51	-2304.93	-2816.77
		3026.59	2907.74	1836.32	418.491	-579.572	-1127.5	-1178.98	-995.551	-266.205	-440.016	-1362.62	-1828.56	-1780.83	-2142.06	-2140.19	-1281.96	-862.814	-322.24	564.354	1762.29	2233.12	2638.88	2691.12	3547.57	4373.48	5266.64	6723.72	7412.09	7401.09	6825.81	6891.75	6933.49	7206.43	7179.79	7441.79	7207.19	6761.88	6435.31	5439.17	4480.66	3611.94	2678.48	1215.64	555.454	-298	-1681.73	-2402.22	-2922.85
		2493.72	2783.5	1778.42	362.721	-486.842	-961.044	-1281.19	-1037.53	-315.748	-826.536	-1499.74	-1829.19	-1834.04	-2115.4	-1937.54	-1332.09	-1031.91	-431.435	248.36	1496.56	1720.9	2195.44	2749.29	3766.65	4569.81	6064.4	7627.71	8024.28	8359.03	7868.43	7868.43	7820.68	8183.11	7915.27	8161.56	7592.02	6757.67	6064.89	4734.88	3735.24	3327	2682.1	1323.88	744.379	-129.541	-1393.84	-2402.22	-3664.73
		1793.37	1793.37	1518.51	210.414	-613.672	-1136.2	-1342.8	-1197.42	-469.978	-1184.6	-2146.79	-2429.73	-2591.46	-2859.8	-2146.96	-1394.23	-1111.81	-735.429	-567.241	403.449	857.572	1846.9	2770.3	4133.58	4740.47	5930.04	7633.85	8238.03	8586.28	8214.15	8039.63	7742.67	8185.25	7966.88	8259.19	7894.38	7405.98	6497.17	5023.1	4171.32	3556.26	2840.27	1321.52	793.548	-241.833	-1480.02	-2593.87	-4454.6
		1240.85	1060.26	820.814	-522.104	-966.185	-1582.15	-1933.85	-2007.44	-1045.35	-1951.79	-2636.78	-2683.12	-2361.84	-2168.56	-1464.63	-652.876	-489.428	-320.589	-295.374	699.378	1351.4	2127.94	3098.65	4458.81	5305.95	6411.68	8371.07	8931.96	9205.51	9095.89	9124.31	8597.83	9599.23	9644.97	9667.53	8767.43	8422.88	7600.2	6193.74	4813.4	4144.28	3054.46	1576.72	687.892	-395.403	-1549.82	-3016.91	-4810.06
		741.992	465.875	206.317	-675.749	-1034.74	-1756.96	-1765.9	-1768.58	-1432.68	-2187.93	-2609.64	-2608.35	-2668.12	-2168.56	-1607.86	-1085.38	-1031.91	-394.086	-536.073	931.948	1845.23	2914.48	3999.87	5116.99	5917.75	7170.37	8523.3	9017.49	9245.99	9496.53	10061.5	9991.87	11664.9	12119.5	11497.9	10013.7	9433.61	8480.31	7143.68	5978.86	4984.43	3406.71	1838.12	543.609	-997.228	-2570.08	-3790.57	-5392.68
		342.493	-266.177	-563.772	-1049.8	-1472.05	-1844.58	-1875.06	-1799.39	-1501.56	-1972.98	-2173.68	-2323.44	-2578.02	-2011.16	-1939.17	-1528.31	-1360.48	-969.794	-1039.61	673.239	1865.78	2764.75	3895.4	5212.73	6011.41	7141.4	8897.94	9720.09	10126.1	10706	11612.5	11461.1	12742.8	13735.1	13534	11912.2	12144.6	10585.1	8411.32	7177.71	6062.82	4064.32	2179.22	357.623	-1606.34	-2986.32	-4184.26	-5739.45
		-107.903	-820.102	-925.212	-1034.74	-1609.23	-2102.76	-1916.51	-1979.14	-2070.1	-2183.6	-2506.32	-2791.54	-2842.03	-2187.93	-2271.2	-1848.33	-1838.45	-1019.55	-979.65	978.106	2048.83	3155.84	4189.61	5361.54	6382.47	7615.9	9561.02	10581.5	10986.2	12018.3	13394.5	13492.1	14743.5	16212.1	15721.2	13388.7	14190.6	12686	10755	8815.85	7570.62	4965.05	2496.5	265.229	-2231.64	-4174.11	-5473.36	-6648.55
		-249.15	-622.362	-1040.6	-1201.45	-1940.45	-2717.1	-2696.74	-2782.12	-2982.11	-3052.61	-3086.16	-3598.84	-3557.6	-2724.08	-2566.35	-2111.08	-1798.87	-969.794	-630.357	1282.72	2095.64	3076.05	4298.42	5965.62	7284.67	8802.36	10672.9	11532.9	12026.1	13896.7	15332.4	16134.7	17738.6	18546.7	18517.6	16927.5	16409.6	14844.6	11822.2	9183.35	7703.41	5316.46	2952.89	295.482	-2691.86	-4468.13	-6641.74	-7551.2
		62.6671	148.5	-899.714	-1166.58	-2157.7	-2742.3	-3010.07	-2748.02	-3158.15	-3074.71	-3250.44	-4114.94	-4498.17	-3814.95	-3602.04	-3303.17	-2654.81	-1516.85	-1141.53	585.441	1832.47	2850.28	4123.9	5996.64	7260.62	9315.76	10939.6	12417.2	13361	15189.8	16205.4	17780.7	18240.8	19280.8	20026	19058	18449.8	16702.6	13486.9	9686.79	7903.25	5300.27	3377.99	554.261	-2901.93	-4926.39	-7227.55	-8241.74
		31.2012	170.827	-947.202	-1592.88	-2507.2	-3305.22	-3642.99	-3392	-3545.97	-3310.78	-3414.72	-4348.47	-4611.33	-4102.01	-3806.7	-3380.02	-2649.53	-1893.65	-1425.49	-390.524	850.176	1757.99	3159.43	5303.58	6881.14	9351.9	11356.4	13198.5	14948.7	16380.4	17615.1	18902.6	19540.8	20786.5	21854.1	20962.7	19839.3	18088.3	14919.1	10738.1	8493.86	5866.75	3656.94	247.674	-2659.19	-5452.98	-7937.89	-8962.28
		-355.383	73.817	-955.555	-1733.28	-2801.04	-3665.88	-4366.97	-3632.39	-3578.28	-3178.24	-3246.18	-4181.99	-4634.11	-4495.9	-4081.71	-3833.05	-3135.13	-2189.64	-1327.61	-400.815	863.96	1757.02	2550.03	4483.46	6270.4	8560.64	11025.4	13119.6	16026.6	17941.5	18984.2	20541.4	21640.4	22878.6	23647.1	23581.6	22340.7	20277.9	17058.2	12592.7	9696.12	6909.74	3789.54	337.761	-2666.15	-5877.15	-8006.75	-9067.94
		-295.506	27.2992	-1396.74	-1937.98	-2564.96	-3368.83	-4110.16	-3309.43	-2881.07	-2993.36	-2980.46	-3467.09	-4367.57	-4548.9	-3909.92	-3744.54	-3028.2	-1918.04	-1197.97	-452.167	384.199	975.398	1854.52	3954.52	5710.66	8282.94	10767.6	12981.4	16286.9	18607.1	19590.8	20978.2	21912	23093.3	24180.7	23645.3	22436.3	21094.4	18250.2	14271.1	10629.1	7466.47	4448.4	857.328	-1679.96	-5724.22	-7939.9	-9054.52
		-530.375	-48.5078	-1313.16	-1930.91	-2305.35	-3026.13	-3902.2	-3125.3	-2538.05	-2644.25	-2261.2	-2817.88	-3722.32	-4366.8	-4033.81	-4274.4	-3844.52	-2569.26	-1539.06	-552.566	482.992	1330.58	2175	3739.19	5665.45	7815.6	10303.6	12936.2	15875.3	18552	20269.6	21555.2	22618.8	24382.3	25516.2	24774.1	23740.1	22396	19878.4	15676.4	11414.3	7918.37	5061.89	1372.61	-1447.77	-4844.31	-7348.42	-9014.54
		-847.933	-556.374	-950.407	-1676.22	-1745.58	-2444.51	-3048	-2710.38	-2110.69	-2394.61	-2182.52	-2579.58	-3295.83	-3784.03	-3741.04	-3891.9	-3685.54	-2395.31	-1725.06	-827.611	252.816	833.924	1511.17	2595.61	5385.34	6990.42	9555.14	11925	15292.5	18124.1	20209.9	22045.1	23752.7	25669.9	26496.9	25956.7	24657.4	23225.1	20268.8	16665.2	12428.9	8534.57	5742.46	1895.39	-1118.81	-4146.79	-6423.39	-8359.22
		-1287.8	-801.72	-1000.93	-1389.69	-1409.72	-1815.2	-2173.2	-1783.64	-1484.73	-1695.35	-1956.98	-2004.86	-3011.84	-3282.77	-3249.99	-3449.73	-3626.45	-2330.73	-2052.15	-947.608	399.392	1042.1	1427.57	2908.46	5181.65	6106.26	8219.89	10831	13539.7	16241.9	18870.5	21633.3	23760.4	25703.4	26507.8	26507	24952.4	23506	20595.6	17017.1	12315.6	7695.46	5049.29	1751.61	-1488.82	-4208.15	-6666.89	-8372.59
		-1261.8	-828.688	-1019.83	-1176.41	-988.616	-1581.49	-2030.79	-1854.88	-1785.37	-2769.67	-2764.92	-2466.14	-3080.92	-2595.19	-2381.29	-2119.77	-2678.35	-2263.21	-2175.4	-1444.34	-228.536	798.45	1405.91	2877.23	4557.74	5340.8	7674.66	9856.6	12088.2	14531.7	17068	20056.6	22026.1	23929	25288.3	25665.3	24563.4	23010.9	20246.3	16251	11619.2	7408.55	4967	1745.12	-1836.71	-4545.33	-7177.52	-8623.86
		-1525.14	-1038.73	-1038.73	-1173.41	-758.1	-597.693	-1347.81	-1271.54	-1529.1	-1854.88	-2099.72	-1818.83	-2022.4	-1650.06	-1851.57	-1843.02	-2466.02	-2353.14	-2234	-1624.4	-511.021	675.095	960.548	2353.53	3705.36	4456.93	6382.86	8628.49	10769.7	12466.3	15765.7	18915.6	21426.5	23445.4	24896.5	25684.1	24600	22472.1	19606.1	15611.4	11055.1	7140.76	4386.7	1236	-2066.4	-4371.53	-6323.83	-8430.35
		-1094.9	-843.436	-914.022	-788.994	-296.737	252.702	-307.179	-235.392	-1188.09	-1644.91	-2023.04	-1702.37	-1976.88	-1011.38	-910.117	-732.171	-1629.48	-1748.56	-2065.81	-1970.12	-1603.74	-722.467	-236.34	790.131	2049.76	3008.68	4566.52	6474.57	9268.47	10804	13896.6	17165.4	19536.8	21417.3	23211.6	23673.1	22784	21150.5	18762.7	14974.9	10493.6	7063.49	4122.39	817.158	-2120.57	-4627.76	-6119.55	-8150.24
		-868.527	-808.173	-1000.22	-743.556	-291.986	347.397	-15.9446	478.469	-753.761	-1199.02	-1479.62	-1273.75	-1453.19	-617.228	-364.399	-285.116	-818.056	-1231.74	-1540.32	-1731.15	-1643.69	-1258.51	-1041.11	-233.11	996.182	1659.57	3254.12	4734.76	7111.13	9050.26	11744	14789	17189.9	18665.2	20560	21134.2	20519.6	18801.6	17142.3	13575.9	9334.85	6265.3	3466.79	441.939	-1833.68	-4080.8	-5719.36	-7299.43
		-849.772	-758.178	-927.84	-612.866	-158.297	734.503	146.996	297.274	-762.288	-1133.18	-1408.48	-1295.08	-1318.93	-771.442	-132.077	-143.004	-366.432	-664.557	-365.291	-1129.02	-1231.4	-991.935	-971.075	-902.718	361.79	912.332	1784.97	2898.67	5103.33	7144.63	9538.91	11780.1	13654.3	14910.6	16354.2	17249.2	16562.1	15629.7	14761.7	11843.9	8072	5605.61	3399.81	1597.09	-721.786	-1672.96	-3211.54	-4445.53
		-273.892	-542.479	-665.993	-602.928	-158.297	1014.17	845.646	890.062	711.911	441.408	-557.711	-846.635	-788.266	-74.0171	376.698	380.046	470.369	323.074	170.041	-686.161	-797.808	-580.615	-847.792	-1041.11	-512.469	-651.079	330.769	1480.95	3555.24	5125.98	7238.75	8976.9	10280.5	11175.9	12013.6	12398.1	12027.9	11442.9	10757.7	9146.72	6618.63	4987.34	3370.33	2228.13	1551.92	358.503	-1073.52	-1749.9
		-81.4008	-383.724	-194.37	-194.245	179.119	923.318	773.185	715.434	830.699	475.047	-21.4762	-518.055	-612.517	-95.7718	774.704	863.004	725.421	491.592	402.284	-680.238	-678.328	5.98385	-170.664	-481.074	227.135	-1088.4	-1123.14	-590.157	753.037	2018.13	3385.96	4362.94	5424.16	6308.08	6592.31	7142.15	7139.28	6842.42	6601.25	6160.11	4680.07	3906.34	3105.16	2650.28	2500.75	2134.11	1507.35	781.74
		60.3566	-238.837	-15.8239	236.812	550.681	1021.46	845.646	749.416	842.124	730.659	267.319	297.312	447.229	693.643	1136.94	1225.86	1140.42	883.323	693.154	199.541	223.746	700.19	365.283	-8.68342	314.619	-1100.74	-1862.91	-1605.93	-1418.32	-1111.37	-514.318	-69.4998	341.501	137.176	-32.6618	4.41847	616.281	1070.09	1738.85	2471.78	2491.78	2816.06	2994.51	3732.87	4415.34	4601.38	3476.16	2547.79
		284.36	221.189	673.236	721.577	968.453	1022.14	847.396	687.01	788.202	656.368	533.406	409.716	533.406	533.191	872.952	974.729	1028.57	942.514	1120.32	807.653	1009.49	1904.96	1107.78	344.022	-47.6596	-1738.52	-3013.58	-3294.37	-3909.25	-4684.81	-4474.69	-5161.31	-5935.33	-6792.8	-6804.68	-7114.65	-5949.84	-4560.21	-2920.02	-1240.07	601.618	2085.45	3204.67	4657	5691.03	6162.5	5508.45	5384.92
		1016.13	870.55	1309.97	1086.23	1194.63	772.38	865.496	863.964	1193.72	1220.91	1453.19	1222.01	1218.02	1222.82	1224.34	1210.9	1298.62	1298.62	1080.27	694.372	758.919	875.045	-44.2387	-1088.67	-1459.33	-2790.78	-4169.64	-4912.77	-6371.55	-8289.06	-8879.31	-10389.5	-11652.8	-13118.5	-13481.7	-13224.1	-11974.9	-9647.46	-7370.97	-4876.18	-2127.53	598.93	2584.6	4661.14	6174.77	6857.89	6983.4	7200.69
		1172.76	1266.75	1651.74	1516.8	1881.67	1375	1331.93	1383.7	2035.7	1649.03	2048.24	1802.39	1707.48	1268.74	1129.66	1011.13	952.438	681.517	730.938	590.949	118.766	-8.68342	-1307.54	-2303.53	-2454.66	-3182.47	-4900.76	-6375.73	-8550.61	-10938	-12059.2	-14207.9	-16031.3	-17134.3	-17756.1	-17651	-16233.5	-13345.6	-10554.2	-7751.94	-4243.73	-488.249	2562.59	5079.45	6942.22	8094.25	8701.15	9054.21
		1407.27	1764.75	1748.97	1648.79	1890.38	1273.2	1279.72	1383.7	2035.7	2110.26	2713.76	2179.38	2254.14	1629.9	790.943	633.514	552.428	355.068	491.522	553.577	-190.304	-672.951	-1625.37	-2377.86	-2867.22	-3224.75	-5521.53	-7432.48	-9640.99	-12551.2	-14250.5	-16398.1	-19402	-21208.9	-22398.7	-22022.2	-20447.7	-17354.9	-13742	-10478.6	-6459.03	-2114.96	2013.33	5027.07	7369.27	9149.52	10669.3	11716.4
		1139.23	1547.9	1502.1	1353.96	1516.46	1148.2	1249.82	1539.79	2294.64	2483.1	3305.88	2413.64	2070.13	1515.6	458.124	330.61	308.607	213.113	314.576	561.688	-93.366	-608.442	-1694.34	-2724.73	-3397.15	-4222.18	-6959.06	-8989.89	-11472.8	-14869.5	-16541.1	-19841.1	-22468.4	-24363.2	-25838.6	-25091.8	-23666.4	-20573.5	-15518.2	-12583.6	-8315.84	-3888.52	866.598	4681.96	7589.47	9844.61	11857.9	13806
		1089.31	1362.66	1504.86	1911.54	2189.75	1631.79	1913.65	2258.34	2481.67	2998.06	3457.51	2729.24	2485.85	1879.34	626.191	329.192	307.737	-340.64	-428.371	-182.272	-934.082	-1359.92	-1921.19	-2875.54	-3499.06	-4693.78	-8022.1	-10154.8	-12786.7	-16602.8	-19253.4	-22257.4	-24616.3	-26736.4	-28602	-27214.7	-25070.8	-21361.4	-17226.5	-14176.8	-10159.7	-5734.12	-1095.95	3258.25	6594	9713.23	12422	14243.2
		1132.7	1326.09	1538.67	2566.41	2996.01	2825.44	2911.7	3109.77	2411.46	2413.64	2644.53	2101.74	1863.6	1630.73	297.099	207.28	207.28	-381.561	-523.876	100.607	-752.274	-1526.72	-1941.55	-2661.36	-3457.52	-4747.11	-7959.23	-10579.3	-13623.3	-16986.5	-20191.4	-23542.7	-26465	-28758.2	-30267.8	-28880.9	-26367.5	-22384.8	-18056.6	-14677.4	-10672.4	-5799.96	-1668.84	2716.62	6264.22	9448.62	12163.4	14128.7
		1369.34	1356.86	1770.97	2921.64	3175.23	2437.29	2437.29	2998.48	1629.31	1913.44	2250.39	2004.98	1329.81	1531.61	407.817	332.789	446.867	439.896	207.28	315.654	-466.164	-1520.75	-2287.31	-2853.22	-3893.84	-5887.57	-8913.15	-11243.1	-14544	-18265.5	-21493.5	-24635.7	-27806.5	-29758.5	-30527.3	-28689.4	-25989.9	-21666.5	-17820.6	-14397.1	-10577.1	-6299.93	-2875.23	1450.16	5331.25	8811.8	11634.1	13764.3
		1529.24	1381.97	1729.82	2918.78	3573.35	2463.51	2620.62	3374.55	2261.11	1962.49	2110.85	1832.76	989.168	1374.44	1170.12	1129.46	1240.18	1403.15	980.52	663.643	-346.168	-1643.3	-2460.74	-3355.62	-4760.61	-6669.81	-9217.28	-11668.8	-15305	-20219.9	-23329.4	-26480.5	-28717.6	-30481.9	-30640.5	-28457	-25508.9	-20839.4	-17147.2	-13895.9	-9854.11	-6188.41	-2953.94	431.31	4885.68	8042.59	10575	12359.2
		2687.78	2108.52	2131.14	2888.53	2991.36	2548.48	2947.44	3065.81	2356.22	2280.18	2173.12	2164.45	1467.27	1494.12	1372.89	1373.88	1374.87	1659.2	1317.49	844.041	-563.122	-1931.48	-2863.31	-3677.08	-5183.08	-6422.62	-8740.01	-11195.6	-15024.3	-20350.2	-23417.1	-26367.6	-28499.7	-30332.6	-29758.5	-27357.7	-24434.8	-19923.9	-16308.1	-13100.6	-9519.88	-6013.84	-3187.83	12.8185	3903.51	6951.06	9565.82	11181.8
		2496.16	2154.84	2088.7	2127.59	2210.05	2357.88	2503.36	2578.69	2536.37	2539.47	2536.07	2580.32	1839.7	1866.34	1614	1446.69	1467.37	1928.86	1661.61	986.099	-36.0954	-1663.96	-3094	-4101.18	-5398.86	-6791.94	-8452.6	-10440.1	-14011.3	-19991.5	-23540.4	-25979.5	-28111.5	-29558.8	-28273.3	-25742.7	-23022.8	-19107.4	-15062.9	-11899.1	-8379.58	-4953.69	-2643.76	81.4969	3961.48	7223.17	9280.79	10605.5
		2483.76	2239.02	2153.09	1991.35	1862.64	2141.81	2203.48	1908.11	2227.49	2292.73	2208.9	2418.95	2299.98	2219.87	2007.8	1782.79	1745.48	1782.79	1628.51	908.938	-24.7331	-1399.96	-2654.9	-3884.68	-5262.96	-7002.75	-9164.5	-11152	-13903.6	-19175.4	-22933	-25023.9	-26528.6	-26531.3	-25801.8	-23997.3	-21130.9	-17315.1	-14158.6	-10927.7	-7830.64	-4958.09	-2703.04	-19.1389	3167.57	6511.78	8324.78	9939.17
		2901.86	2671.61	2503.36	2181.18	2131.14	2827.06	2821.72	2132.28	2713.08	2637.38	2144.02	2559.47	2838.46	2470.58	2242.73	1926.82	1745.99	1644.29	1526.94	1147.32	210.618	-873.827	-1986.85	-3228.25	-4717.47	-6613.31	-9243.81	-11587.3	-13476.8	-16982.5	-21241.3	-22717.8	-24841.9	-25188.1	-24856.4	-22091.1	-19790.3	-16355.6	-13672.8	-10763.3	-8301.12	-4887.68	-2323.24	-173.52	2001.37	5052.77	7069.39	8488.18
		3002.22	2767.09	2705.58	2452.15	2361.73	3038.96	3127.04	2131.86	2475.77	2376.9	1799.16	2178.36	2808.35	2501.06	2057.65	1796.38	1298.11	300.791	139.161	-27.3513	-639.511	-881.347	-1760.51	-3149.93	-4261.08	-6851.91	-9497.27	-12299.6	-13319.3	-15341	-18785.1	-19714.2	-20953.7	-21940.3	-21917.6	-18812.9	-17010.5	-14928.6	-12483.6	-9826.76	-8117.02	-4959.6	-2488.68	-346.316	1442.65	4134.31	6095.67	7396.34
		2657.17	2634.35	2513.44	2609.6	2880.3	2920.73	2715.15	2016.95	2181.14	2131.49	1932.7	2286.49	2667.87	2522.76	2269.41	1936.37	1288.73	93.6213	-786.578	-702.813	-570.009	-567.285	-1391.47	-2950.1	-3867.45	-6701.65	-9667.86	-12165.5	-12726.7	-14024.7	-16059.9	-16666.2	-18274.3	-19217.7	-19155.5	-16517.9	-15576.6	-13356.8	-11279.4	-9019.99	-7809.6	-4797.26	-2389.59	-993.748	873.083	3036.35	4516.54	6603.22
		2639.12	2664.92	2637.96	3026.75	3278.13	2759.93	2519.86	1931.94	1803.7	1819.62	1673.51	1862.96	2178.33	2193.74	2051.15	1880.41	689.222	-682.842	-1272.44	-1027.07	-857.715	-711.482	-984.754	-2836.28	-4034.43	-7002.08	-10198.7	-12795.1	-12878.6	-13779.1	-15092	-15382.8	-16077.6	-16528.4	-16339.8	-14924	-13716.6	-11202.6	-10101	-8328.71	-7279.54	-4533.74	-2141.71	-998.524	848.402	2400.03	3643.25	5628.39
		2217.42	2549.06	2358.46	2517.36	3388.43	2875.83	2479.44	2027.09	2077.06	1989.37	1822.4	2029.71	2181.4	2270.48	2058.8	1646.52	13.7813	-793.86	-1532.19	-1286.29	-1212.85	-863.509	-1571.1	-3051.34	-4327.46	-7169.07	-9473.98	-11732.3	-12031	-13075.9	-13625.8	-14495.1	-14757.2	-15250.9	-14808.8	-13389.3	-12452.5	-10960.7	-9672.52	-8083.99	-6203.63	-3261.97	-1733.65	-425.239	1265.87	2996.85	3821.29	5741.04
		1842.59	1954.19	1908.22	1666.95	2258.91	1549.2	1449.5	1363.33	1432.29	1627.34	1659.43	1713.02	1661.59	2075.88	1719.16	1035.54	-627.332	-1212.63	-2258.09	-2315.1	-1902.31	-1454.4	-2128.46	-3846.44	-4926.42	-7597.96	-9178.08	-10622.9	-11037.8	-12472.4	-12503.3	-13056.2	-12555	-12874.3	-11707.4	-11287.2	-11016.1	-10094.6	-8589.8	-6885.96	-5134.29	-2804.2	-1567.17	-167.555	1693.99	3161.38	3897.48	5450.17
		1601.61	1636.83	1289.3	1030.42	1367.15	853.458	750.461	1014.36	1398.92	1870.92	1750.41	2096.33	1947.27	2215.36	1534.84	944.938	-378.619	-991.649	-1848.32	-2083.08	-1637.16	-1297.97	-2423.79	-4041.56	-5840.89	-7872.24	-8731.84	-9374.3	-9865.54	-10967.1	-10937.5	-11546.7	-10992.4	-11168	-10151.7	-9971.29	-10084.8	-9494.5	-7672.37	-6638.3	-5266.63	-2880.65	-1256.13	177.166	2112.3	3154.86	3790.2	5013.6
		1440.57	1378.22	1145.13	849.076	1004.63	1383.55	1180.12	1209.37	1544.02	2236.61	1688.56	2066.9	2003.71	2224.07	1325.73	615.153	-613.581	-1114.38	-1627.84	-2102.5	-2210.25	-1830.14	-2996.27	-4772.82	-6334.16	-7806.94	-8212.34	-8460.26	-8547.82	-9887.01	-9902.33	-10437.1	-9725.36	-9725.36	-8816.52	-8696.81	-8641.83	-8439.39	-6059.23	-5379.89	-3664.02	-1240.89	-12.9578	1189.73	2555.21	3373.18	3913.78	4443.41
		1628.17	1302.2	990.373	650.803	1067.83	1491.54	1596.12	1986.81	2373.16	2710.42	2463.5	2493.9	2327.1	2209.97	965.687	219.021	-827.066	-1277.61	-1964.74	-2038.89	-2289.26	-1990.91	-3340.92	-4668.69	-6089.55	-6790.69	-7369.4	-7893.7	-8347.17	-8815.5	-9179.42	-9948.23	-8952.41	-8715.7	-8036.93	-7818.91	-6826.05	-6835.4	-5018.24	-4082.53	-1840.48	-376.641	510.416	1268.63	2484.48	2895.29	3706.67	4504.51
		2030.01	1405.75	990.776	923.848	1036.28	1255.84	1405.9	1767.79	2224.39	2526.63	2123.61	2577.17	2415.15	1878.43	739.025	199.15	-716.042	-1103.9	-1344.82	-1363.51	-1601.46	-1804.18	-2438.74	-4018.86	-5617.38	-6190.27	-6808.71	-7683.59	-8143.58	-8631.13	-8666.22	-8944.26	-8138.58	-7507.27	-6090.14	-5837.2	-5018.24	-4994.77	-4037.51	-3205.48	-1292.44	162.899	691.084	1231.22	2089.61	2089.61	3133.53	3901.54
		2390.21	1492.49	990.776	1030.42	881.186	1199.8	1673.93	1960.43	2655.1	3115.42	2651.65	2812.38	2621.96	1444.45	533.022	-38.1501	-608.673	-921.751	-970.592	-970.592	-1307.26	-1730.36	-2292.65	-2749.81	-3754.46	-4071.99	-5079.34	-6329.79	-7460	-7973.13	-8050.74	-7973.13	-7121.37	-6518.62	-5607.73	-5231.51	-4600.99	-4624.13	-3497.44	-1992.96	-698.961	763.308	1572.07	1714.8	1913.85	1750.28	2043.87	3043.54
		1964.65	1475.1	966.525	1498.33	1197.72	1200.49	1982.41	1965.76	2610.18	2655.1	2763.62	2577.17	2083.18	580.164	18.2363	-787.506	-966.158	-1091.08	-740.352	-543.09	-800.796	-1124.45	-1230.51	-1766.99	-2598.26	-2699.98	-3901.52	-5711.44	-6544.56	-7490.77	-7886.86	-7502.21	-7021.91	-6185.95	-5563.24	-4989.18	-4575.57	-4036.93	-3132.42	-1669.76	-250.619	1093.31	1312.01	1239.52	1602.55	1478.6	1773.34	2691.76
		1595.38	1342.28	990.776	1767.07	1200.49	368.767	1268.18	1548.49	1979.53	2044.47	2814.83	2665.69	1806.77	123.846	-745.052	-1668.95	-1641.09	-1445.71	-800.463	-250.497	-504.435	-612.656	-708.224	-1285.89	-2050.27	-2435.79	-3302.07	-5214.38	-5986.57	-6948.39	-7405.96	-6759.38	-6016.05	-5086.06	-4903.27	-4706.65	-4548.35	-4016.03	-3381.77	-1560.46	-439.919	692.658	924.418	1023.07	1442.68	1729.93	1927.8	2725.38
		288.259	370.262	103.401	921.465	529.597	293.629	576.138	1336.15	1734.58	1728.99	2355.27	2263.82	1435.76	-311.409	-721.548	-1641.81	-1426.81	-1162.17	-241.829	-164.617	-263.442	-263.442	-592.745	-1155.16	-1565.05	-1910.56	-2949.55	-3767.31	-4345.46	-5616.51	-5791.19	-5256.29	-4847.51	-4069.35	-3862.74	-4085.6	-4591.33	-3903.96	-3118.65	-1474.09	-256.404	970.65	1101.16	958.131	1100.48	1512.04	1512.18	1758.34
		-1171.67	-850.296	-1221.2	-576.923	-541.94	-211.47	769.325	1482.67	1912.66	1949.06	2383.41	1914.95	727.084	-325.577	-660.036	-1569.23	-1398.11	-994.779	-533.371	-212.871	-464.202	-411.928	-335.751	-711.396	-1141.13	-1187.73	-1857.93	-2812.96	-3333.83	-3759.21	-3875.58	-3784.71	-4169.09	-3431.84	-4199.28	-4631.41	-4986.18	-4168.69	-3512.39	-1332.8	-182.567	1062.98	1023.07	636.052	761.401	1163.18	732.535	1211.78
		-1721.77	-1749.81	-1831.45	-819.574	-158.48	112.092	1010.54	1584.27	1842.68	1491.88	1756.52	1172.56	94.6442	-1067.7	-882.547	-1670.53	-1489.1	-1039.97	-407.29	-29.2078	192.549	423.026	608.78	-39.6391	-773.97	-1191.25	-1816.24	-2972.4	-3089.25	-3181.02	-3260.56	-3037.29	-3034.83	-2458.93	-3049.86	-3048.17	-3867.43	-2847.92	-2708.55	-1162.92	-310.672	721.109	113.969	-54.6049	-8.71808	504.568	355.358	1303.91
		-1089.65	-1960.16	-2423.45	-1545.22	-1113.36	-724.139	206.265	1092.51	1440.72	1546.53	1584.27	925.468	39.6265	-801.939	-1004.97	-1670.53	-1480.42	-1055.78	-587.921	-82.8773	287.72	623.593	629.466	337.024	-346.516	-840.961	-2099.7	-2956.51	-3333.71	-3384.95	-3364.74	-2869.71	-1999.3	-1376.79	-1379.84	-1540.71	-2494.1	-2436.12	-2130.22	-675.253	-240.548	445.541	-82.9421	-126.899	-240.548	-185.589	-152.777	699.091
		-667.258	-1143.32	-2386.18	-1545.22	-936.85	-455.371	425.972	1469.21	2054.13	1762.13	1166.16	348.803	-203.677	-550.574	-833.947	-1190.59	-962.103	-778.918	-538.183	77.0935	580.177	713.388	677.425	500.328	-365.311	-816.102	-1503.62	-2042.34	-2320.34	-2709.78	-2518.1	-2234.22	-2046.24	-1651.57	-998.652	-1348.89	-2041.65	-1385.14	-936.421	-296.421	21.109	744.005	-198.571	-242.134	-377.341	-543.621	-319.446	127.128
		1161.54	-240.534	-1903.53	-1029.6	-1025.78	-631.831	714.244	1282.38	1764.95	1975.73	734.504	62.8363	-307.573	-491.595	-1018.21	-1002.62	-802.518	-659.929	-636.578	15.754	493.262	879.102	1302.83	1377.08	886.801	257.46	-106.984	-898.504	-1640.54	-2331.13	-2598.15	-2331.13	-1849.3	-1523.72	-715.144	-881.761	-1707.52	-1384.02	-1137.52	-988.311	-530.008	-239.5	-653.221	-498.44	-498.44	-730.019	-341.928	98.3592
		2171.9	1490.44	361.554	647.079	-940.669	-1081.86	206.196	570.507	1749.13	1871.75	467.252	-254.385	-353.449	-828.699	-1042.1	-1018.21	-1039.97	-952.712	-841.376	-179.477	443.37	930.081	1423.27	1831.89	1360.74	672.171	476.937	-183.008	-1233.86	-2436.81	-2793.38	-2648.91	-1862.17	-1663.4	-214.04	1.96788	-681.812	-200.037	-249.25	-701.272	-683.721	-377.027	-875.297	-679.141	-782.182	-944.776	-841.181	-435.89
		3229.31	2225.04	557.908	687.53	-1330.27	-1356.69	-851.739	82.3713	1370.7	2190.89	1214.83	368.927	-3.32793	-305.612	-454.488	-527.902	-565.097	-581.384	-665.324	-197.42	9.4493	762.732	1321.63	1996.31	1727.9	890.593	542.834	87.121	-718.235	-1959.89	-2132.21	-2028.87	-1369.8	-1240.36	-264.795	-210.641	-1260.99	-1226.87	-990.936	-1110.82	-1331.09	-732.982	-1131.13	-1315.41	-1540.2	-1514.67	-1495.02	-1548.09
		1580.71	2464.58	1132.9	943.991	139.54	916.534	1030.06	771.038	1983.43	2553	1062.35	450.443	549.478	392.758	208.152	105.583	68.3664	-228.808	-213.309	-81.9332	-91.3028	573.765	1180.91	1758.85	1701.02	1417.93	778.972	385.389	180.144	-795.39	-1027.93	-1130.36	-1155.37	-1433.71	-634.603	-706.151	-1630.04	-993.561	-1103.4	-1468.77	-1655.57	-1655.57	-2318.17	-1905.34	-1903.64	-1564.38	-990.616	-971.162
		-1903.53	-895.083	-910.175	329.531	-849.478	1426.5	2086.26	1951.34	2381.14	3392.25	1631.14	636.908	648.679	722.456	730.854	471.983	285.906	285.118	232.639	355.863	434.679	1519.31	2278.58	2713.04	2713.96	2377.97	1198.58	190.815	-296.143	-1152.99	-1222.37	-534.278	-165.7	167.262	651.518	715.555	-70.4332	-189.208	-1305.93	-1745.83	-2187.8	-2220.4	-2276.72	-1842.22	-1838.56	-1397.04	-944.263	-1001.57
Figure 4c	Tan	23421.4	28509.7	7450.4	1808.52	-1315.33	-292.619	-887.64	-9892.98	-15932.8	-23632.6	-16137.1	-16940.9	-17778.6	-20593.5	-12290.1	-13982.2	-7485.8	-4893.14	-9315.5	-12522.7	-9378.85	-11774.4	-12831.4	-12794.1	-10307.7	-8456.74	-7206.23	-4283.95	-4698.86	-2699.47	-2479.96	-3895.68	1219.74	2176.39	-1382.26	-2381.08	-4225.04	-6817.66	-5042.84	-8387.37	-17949.5	-21880.9	-19260.9	-21023.8	-17259.2	-17882.3	-23630.1	-23090.4
		30667.7	35142.6	17166.6	10961.7	6905.42	6173.46	5789.84	-2171.07	-9129.6	-14591.1	-10666.9	-12029.8	-12793.6	-16660.7	-10983	-11809.8	-6298.8	-4413.26	-5585.11	-11215.2	-7907.22	-11148.7	-11126.2	-12257.8	-8549.63	-5644.3	-4895.76	-1373.16	194.644	2112.62	47.2055	-1716.39	-4880.75	-9459.53	-15346.9	-18448	-20475.4	-20009.3	-18423	-18040	-21181.3	-21845.9	-14707.4	-16105.4	-14819.2	-15880	-20715.4	-21242.5
		14123.5	17810.1	6415.32	1065.79	-1879.25	861.477	2896.71	-2320.77	-6624.54	-9297.2	-6235.67	-10095.7	-11928.6	-16405.9	-12537.2	-13034.7	-8438.44	-6221.31	-3852.88	-7793.7	-5637.09	-7879.91	-7311.24	-8327.55	-6025.86	-5700.24	-5639.97	-2673.88	-1366.84	861.073	-447.41	-1307.9	-3751.4	-7612.04	-12588.5	-15787.9	-17830.1	-15541.9	-16785.2	-16254.1	-19934.9	-17139.1	-9052.73	-7745.99	-7917.03	-9894.67	-11818.9	-12983.4
		16477.1	11903.6	3163.41	-4386.6	-4910.09	-2167.59	-1159.4	-6547.45	-7188.01	-9499.83	-7119.2	-12355.7	-13001.1	-16143.4	-13177.2	-13183.3	-7699.67	-4875.08	-280.715	-3016	-2388.07	-1919.63	-1183.75	-1598.06	-762.156	-2655.14	-3984.69	-1453.01	-1575.86	-395.408	-1863.45	-3622.24	-4480.25	-7213.88	-12396.6	-14156.2	-16611.8	-14353.8	-15406.1	-15653	-18739.8	-14508.4	-7039.89	-5401.6	-5124.26	-6196.95	-6157.58	-7694.83
		12754.9	7274.42	823.277	-8338.33	-9125.22	-7363.02	-7221.37	-11537.3	-11084.9	-13062.2	-11160.7	-15700.4	-16968.8	-20241.2	-16025.6	-14701.8	-8508.28	-5785.64	-65.1229	-1454.16	1064.25	1568.12	2092.72	2288.92	4610.86	1636.75	69.1258	445.073	-902.697	-2332.68	-4434.6	-7953.39	-8472.18	-11449	-15589.7	-14823.5	-16496.4	-14955.2	-16464.9	-16959.8	-18968.2	-14430.5	-7912.3	-5710.91	-3868.84	-3931.81	-1389.86	-1928.04
		10825.3	2302.96	491.03	-8710.63	-9670.33	-9634.98	-10918.8	-15496.1	-12697.2	-12899.3	-12310.6	-15148.3	-14226.7	-14913	-10302.7	-8502.68	-4849.75	-4180.99	2073.58	865.216	1210.48	2376.2	3444.65	5475.24	9005.63	6694.27	4726.69	4749.45	3498.84	-1673.6	-4488.87	-8543.61	-9468.77	-10450.3	-13236	-12848.6	-13024.3	-9054.42	-10587.1	-11179.9	-12539.4	-10606.3	-4107.96	-2216.27	416.696	786.004	2666.43	1120.65
		8785.35	-1999.19	-4261.87	-13737.4	-15249.5	-15725.6	-15776.6	-19394.3	-14451.1	-14206	-13563.2	-17413.3	-16484.5	-14244.1	-11065.5	-9892.54	-5888.48	-5000.48	2854.82	903.582	-186.955	-116.005	1375.81	4355.54	5888.35	2433.11	2011.3	2517.97	1380.69	-3273.8	-6562.08	-10491.9	-9676.06	-8105.68	-8541.24	-8354.63	-10057.6	-6854.96	-7971.52	-9226.57	-10353.1	-9412.27	-5223.81	-1723.87	1041.84	1085.5	6694.29	6211.33
		3330.4	-5990.86	-8723.07	-15858	-16086.8	-17091.3	-19028	-19587.3	-14821.3	-15796.4	-17261.7	-21571	-21585.2	-17587.5	-14974.7	-13245.2	-11870.1	-7585.58	1749.77	490.967	-1379.18	-413.445	1094.76	2069.17	3895.25	-1017.25	-2582.27	-2015.86	-2120.34	-10487.6	-13185.6	-15088.5	-12606.9	-8955	-9671.56	-7997.44	-9249.66	-3622.57	-4779.85	-7154.21	-9570.91	-4983.62	-1920.21	1541.88	5252.75	4036.36	9921.02	13092.7
		-4127.85	-13244.9	-15311.4	-20234.4	-19671.7	-20691	-22179.2	-21922.7	-15277.8	-15903.3	-16301.2	-21122.9	-21248.2	-16640.4	-14773.8	-13652.7	-12118.9	-7946.49	1977.86	3741.23	1991.25	3967.17	6512.41	7442.11	8666.69	4642.3	1197.25	1483.54	37.33	-8996	-11783.3	-15670.6	-12813.3	-7850.85	-7694.84	-3216.21	-935.671	5059	4701.35	1261.24	-1605.65	2526	3120.41	3141.74	5546.98	6490.97	14432.5	19545.2
		-4149.18	-12665.8	-15093.6	-20168.1	-18309.8	-21823.2	-24289.9	-24242.5	-18493.4	-19837.3	-16756.7	-19574.9	-18751.3	-12451.4	-10220.3	-9126.38	-5231.68	-2985.43	4384.3	5304.66	1976.61	4914.97	7056.18	6674.3	6764.49	4356.66	1290.31	3234.17	-987.699	-10968.8	-14933.3	-19336.5	-15652.1	-10054.6	-8200.73	-1883.28	3873.36	9007.25	10614.6	7763.18	4840.51	6764.18	5500.41	5492.64	7031.98	7829.48	15231.1	19982.7
		-1253.02	-9470.38	-10602.4	-14794	-13051.4	-18966.9	-22105.5	-21119.8	-17107.6	-20269.5	-18148.6	-19773.1	-18744.8	-13159.4	-12064.1	-11688.8	-7942.7	-5335.93	-1993.7	-2230.2	-4642.66	-842.567	121.271	910.394	2808.74	2989.76	629.43	3834.66	-2698.67	-14027.9	-16711.5	-20339.6	-15232.8	-10648.9	-9665.59	-3517.23	5175.95	11518.6	12794.3	9965.23	7222.39	7943.79	8453.24	6376.32	6972.72	4969.97	11726.5	15846.9
		-1872.13	-4239.51	-4065.57	-8578.78	-5823.75	-13597.4	-17162	-15960.1	-16765.6	-20809.9	-19223.9	-20667.2	-20157.7	-13783.2	-14865.3	-16537.8	-15343.5	-12567.7	-10672.3	-10520.4	-13190.4	-8543.56	-3153.24	-2156.31	-1241.17	-931.902	-3313.04	-1187.52	-6537.7	-19068.2	-20746.1	-20661.8	-14887.8	-9022.47	-6788.76	-3003.06	6821.35	13801	16182.9	15338.1	13442.4	14962.7	16548.4	13828.4	14929.9	11639.3	15804.7	18449.2
		-6054.02	-8091.17	-6374.05	-10802.4	-7405.97	-14723.1	-16525.5	-14956.3	-14944.7	-20272.7	-17440.6	-19655.3	-18044.5	-12783.4	-15234.6	-17173	-16889	-13926.4	-13433.5	-13126.1	-17652.1	-11898.5	-5925.83	-4498.54	-4963.06	-2893.5	-5399.68	-3326.07	-7705.56	-18185.5	-18549.4	-17065.6	-10448.8	-3223.18	-146.235	5921.59	14049.9	19517.5	22008.9	19140.2	16218.4	20775.3	19831.1	16765.2	16988.1	12824	18514.2	22025.7
		-2278.45	-3771.2	-4146.25	-8670.2	-6100.69	-12055.1	-14755.1	-13748.6	-14744.4	-18465.3	-15315.2	-16485.1	-15767.6	-13038.8	-16336.2	-18874.1	-19235.5	-16143.9	-15431.7	-13486.9	-16055.7	-9008.6	-2618.05	-945.426	-2812	-1254.55	-8061.7	-6882.74	-12797	-22699.9	-21454.5	-19279.1	-9696.04	-1538.58	2885.84	11503.9	21423.1	27258.8	29000.9	25608	20667.4	25176.8	26749.6	22819.9	22116.9	17756.2	22720	24949.7
		-1051.46	-4613.32	-4692.52	-10758.9	-9889.85	-15719.3	-17940.1	-16896.2	-18809.6	-17444.3	-12919.4	-12575.6	-10996.7	-10626.2	-15164.6	-15583.3	-15876.1	-16997.4	-16639.6	-14013.9	-15154.2	-5784.27	695.958	991.711	-979.784	1573.08	-6838.51	-3998.18	-10419.8	-19577.4	-18158.6	-15174.7	-5548.02	2108.45	7243.94	15113.1	25622.3	30498	32701.7	30278.4	26637.5	26220.3	26855.4	23948.4	23350.7	21891.9	25944.1	26732.5
		-4184.22	-8356.01	-6414.13	-12147.5	-10985.7	-15147.3	-18383.1	-18306.9	-19893.8	-19035.4	-16681.1	-15487	-13559.7	-14727.7	-19273.9	-20271.5	-20949.6	-21330.8	-23005.2	-21952	-21482.2	-10230.2	-4385.71	-2508.29	-4172.21	-84.8605	-5017.21	-1092.05	-7569.29	-14035.6	-10872.2	-6916.21	3581.7	9659.68	15514.4	22545.2	31038.1	35424.2	36318.8	35987.3	32917.1	31762.2	32590.1	30876.9	30395.5	27349.4	31891.3	31121.3
		-3766.37	-8518.87	-5184.5	-9972.85	-8909.12	-11895	-16205.3	-15490.4	-16060.4	-16719.3	-18403.7	-17098.5	-15300.5	-17219.9	-21788.1	-22044.4	-24352	-22544.6	-25415	-25315.7	-24365	-14832.4	-10091.5	-7865.88	-10001.9	-6460.85	-9847.75	-6246.29	-10005.5	-13307.2	-7920.14	-3323.18	7544.93	14224.2	18736.2	24395.5	32002.2	36054.2	37622	37821.3	35978.9	36464.3	39555.9	37279.6	36905.1	31674.1	34140.1	32884
		1097.41	-5733.02	-4124.12	-8659.56	-8717.94	-11630.2	-16712.3	-16839.4	-17671.9	-18255.9	-20908.6	-20225.1	-18492.3	-19308.2	-22949.7	-23429.4	-26703	-24821	-25849.3	-25446.5	-25079.9	-16477.5	-10407.5	-7511.79	-9243.42	-8725.79	-11503.9	-7056	-6828.06	-8588.1	-4308.04	184.219	12304.9	19564.6	24759.1	28897.3	33017.2	36558	38070.6	36690.2	35364.5	38081.8	40392.7	38437.1	37973.4	36128.9	36681.6	35675.5
		-5278.97	-10226.2	-9384.13	-14879.4	-14667	-14774.8	-19985.1	-19727.3	-20302	-21087.4	-24174.8	-23938.4	-21645.7	-22198.9	-23719.6	-23828.7	-26243.2	-23507.5	-21585.2	-20831.8	-20038.2	-13556.3	-9444.52	-6705.45	-9288.99	-8439.47	-11130.9	-6121.55	-5270.62	-4168.39	806.334	4976.31	14569.9	21908.6	27831.5	33297.1	35718.7	37465.1	39249	40487.2	39785.7	41102.5	43436.7	43486.1	41824	39672.2	39058.2	37502
		-8444.29	-13721	-12513.2	-17369.5	-17198.5	-15171.5	-21179.7	-21212.9	-21625.8	-20453.9	-24516.8	-24717.4	-22499.3	-24129.8	-23124.2	-22359.1	-24333.2	-23417.1	-20853.6	-19781	-19305.4	-12107.3	-12624.7	-7739.39	-10028.8	-7902.01	-9478.49	-4516.42	-2147.7	-232.978	6132.15	8799.49	20644.8	29256.9	35656.8	42413.6	44668.8	45281.2	47775.4	46700.4	43950.7	43140.4	44965	44963.3	43623.5	42739.2	42915.9	41495.9
		-12080.6	-12920.1	-10543.4	-12719	-12559.1	-10243.2	-16302.2	-16472	-16728.9	-16657.3	-21340.3	-22210.7	-19545	-19115.3	-15592.4	-15906.9	-17561.9	-17644.6	-15035.5	-15689.9	-17360.4	-13797.3	-16560	-14007.2	-15437.5	-12839.8	-12265.1	-6107.02	-1446.45	3613.46	10335.5	13705.6	23470.9	31106.7	38488.7	44478.3	47300.5	46346.6	50639.4	49544.4	49689.7	46185.3	47718.4	45804	43629.2	42725.6	41304.5	40191.4
		-19340.4	-18550.3	-16207.9	-15341.9	-12096.4	-10840.6	-17025.4	-14950.4	-13325.5	-14314.9	-18580.5	-21886.7	-18983.7	-15658.1	-13040.4	-15005.3	-17588.4	-17014.7	-14319.1	-17134.3	-18864.9	-16450	-21055.7	-18683.8	-19589.5	-15501.2	-10832.8	-4472.54	1996.46	9397	18013.5	20292.3	29956.1	37417	41390.9	45214.3	48343.8	46197.9	49343.6	47371.5	47651.2	46161.7	49156.2	48017.5	46678.9	46568.4	45500.8	45280.5
		-22189	-19009.7	-18129.5	-16343.5	-12465.7	-9029.3	-14017	-11631.6	-8631.05	-9179.99	-14131.1	-17593.9	-15449	-12027.7	-9835.1	-13774	-15927.7	-14467.4	-12250.7	-14194.8	-16605.2	-17427.4	-21505.6	-19705.7	-20472	-16903.8	-11954.1	-7936.6	-265.392	9079.2	17237	19092.6	27099.6	36710.1	40117.3	45524.9	48533.7	47835.3	52708.9	49655.8	48650	50115.9	53536.4	52497.1	49632	49397.2	46134.2	44940
		-18013.5	-16847.3	-17870.5	-19972.8	-16736.5	-14464.4	-16920.9	-15624	-12443.7	-11878	-14632.3	-16611.9	-12914.8	-7937.73	-6248.27	-12115.3	-13960.6	-13325	-9181.87	-11434.5	-17061.5	-18760.8	-21527.3	-20053.2	-19864.7	-16405.3	-10420	-7570.44	-712.263	10037.7	19472.8	21444.7	28762.5	37880.9	43001.3	52233.5	53849	52186.4	56309.7	54568.2	54760.9	54881.3	57480.3	55089.9	54088.5	55322.7	52313	49519.9
		-23977.1	-20603.9	-25103.8	-29753.5	-26530.5	-23614.5	-26115.2	-24433.9	-21160.5	-20374.3	-19925.5	-19544.6	-16966.2	-11156.6	-5433.84	-9384.64	-10350.5	-11408.9	-7908.72	-12026.6	-17231.3	-20223.6	-24480.1	-23501.9	-21449.3	-16241.1	-10091.6	-5927.27	475.47	11106.2	19972.5	24917.3	31411.9	42020.3	47749.2	57475.1	60245.7	62571.3	65801	64410.1	65214.8	63963.1	66629	65095.9	61740.9	63568.6	58991.9	57331.6
		-23355.2	-19751.1	-24771	-28891.7	-27562.4	-23441.4	-23933.5	-22467.6	-19583.3	-18593.2	-16110.7	-15791.8	-13647.1	-9447.64	-4196.72	-7178.01	-9703.99	-12709.9	-11798.6	-16157.3	-20749	-22120.7	-26032.3	-24734.6	-21224.7	-14284.6	-7638.4	-4342.13	2927	13414.7	22643.6	26858.6	33862.7	45302.6	50763.3	61240.3	65488.4	67517.5	71960.2	69891.4	71577.3	69617.9	71706	68792.8	65279.5	65021.8	62419.7	59515.5
		-24725.7	-21676.3	-27115.4	-28552.1	-28221.6	-27802.4	-25997.7	-22468.4	-17870.4	-17609.2	-15484.7	-13646.7	-11233.8	-5776.73	-2352.34	-4877.8	-9648.57	-14685.3	-14817.5	-18546.5	-21984.2	-24028.9	-26554.9	-25166.2	-20419.7	-12097.5	-6167.04	-2995.67	2824.31	13176.7	22056.9	26076.1	34711.6	44726.2	52070.2	62353.7	67421.3	69153.2	72471	74261.2	74221.4	73393.9	73318.6	70387.9	67721.1	66073.3	60100.6	56776.6
		-23373.9	-21908.1	-27841	-29742.3	-31645.8	-31656.6	-29084.9	-28277.5	-25029.5	-24839.1	-23104.9	-19692.2	-19520.5	-15493.5	-10637.5	-10377.5	-11250.3	-16349.1	-17011.5	-18965	-20315.8	-23022	-25312.7	-25558.6	-20577.6	-12509.3	-7037.88	-3151.18	3496.81	11336.4	19066.5	23657.7	31533.2	40207.6	46363.5	55926.3	62679.6	68725.3	72984.8	75013.4	74498.8	75770.3	77630.9	74960.4	71978.9	67675.7	62840.2	56886.9
		-24619.4	-25744.6	-32068.3	-35739	-36289.1	-35680.2	-31848.4	-31803.3	-29060.9	-28944.5	-27191.6	-25207.2	-25379.1	-22892.1	-16877.2	-15934.7	-15510.3	-19809.9	-18185.5	-20164.3	-21420.1	-25174.5	-27661.8	-28271.4	-24422.1	-17313.1	-11289.9	-7133.72	-96.7979	8933.38	15322.2	21762.5	30786.2	37187.2	43475.9	52881.2	61244.7	69365.9	74197.5	76339.9	74861.8	78275.8	79505	74200.8	69853.5	66337.2	60628	55004.5
		-21045.7	-23092.5	-29617.7	-34336.3	-35590.8	-35623.8	-32074.8	-32191.5	-30437.7	-29422.5	-26949.3	-23255	-24271.4	-22404	-15961	-13549.2	-14963.7	-18923.7	-19622.9	-20470.3	-21810	-26417	-30827.1	-29799.1	-25454.3	-18236.2	-14178	-8565.6	-2513.01	9156.01	13773.6	20717.6	30902.9	37870.3	44907.8	52213.1	62239.3	72125.3	77418.9	80084.9	78524.8	80151.9	79134.9	73231.7	67326	62907.6	56058.3	49479.8
		-23822.8	-25128	-32536.4	-37066.4	-39223.4	-38585.4	-33327.7	-33481.3	-31842.4	-30477.1	-28554.8	-24268.9	-24389.3	-24604.6	-18677.1	-13921.1	-15533.2	-21227.8	-20718.9	-21308.8	-21808.4	-26043.2	-30904.3	-29519.1	-24316.4	-18809.3	-18302.2	-11011.8	-4659.73	6427.99	10220.2	15627.6	26055.5	33069.4	39025.5	45409.5	54268.8	64021.5	70997.7	74059.9	72276.5	72849.2	73071.4	67870	61759.6	58070.6	53069.8	48086.2
		-29727.3	-31839.9	-36443.5	-36367	-36524.5	-34653.2	-30236.1	-30310.9	-28743.6	-26698	-26828	-26211.3	-26787.8	-28244.7	-20819.5	-16081.5	-18984.8	-24862	-23643.8	-21008.7	-21267.3	-27119.6	-33656.2	-32164.5	-28499	-23862.8	-25755.2	-18702.9	-10153.3	239.784	3688.22	7795.57	18109	25966.3	31595.3	35522.2	45305.2	52968.8	61666.8	62915.8	59281.9	59979.1	59192.8	54121.7	48610	43924.4	40800.6	35691
		-29808.1	-33903.8	-36452.7	-35468.3	-34894.1	-31493.7	-28428.5	-28437.8	-27201.9	-24946.9	-26983.9	-28755.2	-28180.3	-30882.4	-25217.6	-20901	-23637	-28196	-24233.8	-18427.5	-20090.7	-23780.3	-30579.4	-29574.5	-26099.8	-22130.2	-24607.7	-18477.5	-10808.7	-917.437	2611.9	6125.2	16051.7	22083.3	26523	28054.2	35975.4	42442.8	50717.8	50893.8	44993.8	43049.9	44231.6	39563.3	35145.8	31190.5	27701.3	22116.8
		-29538.2	-30709.3	-32928.8	-31952.8	-30649.5	-25825.7	-24554.4	-25875.6	-26642.6	-25458.4	-27993.5	-31682.4	-32017.4	-34258.5	-28315.8	-24089.4	-24900.9	-26425.6	-22435.3	-17087.6	-19607.2	-25308.8	-32703.5	-31211.3	-29761.7	-26082.1	-29163.3	-23634.2	-17631.8	-7176.95	-1998.21	2126.6	8733.24	14825.9	20861.9	21013.7	27320.7	32944.4	39562.2	36870.8	31192.8	26325.2	26060.9	22849	19032.9	16351.5	15086.3	11971.3
		-31175.6	-31592.5	-32660.9	-31308.8	-28335	-21447.4	-20329.7	-20093.2	-21850	-21774.9	-23372.2	-25657.3	-26939.5	-29458.9	-26004.3	-24579.1	-24093	-22284.3	-19795.2	-16100.1	-20139.4	-25666.1	-31976	-32977.4	-33333.3	-31348.2	-33378.7	-28006.6	-21416.3	-12350.2	-6454.1	-909.888	3819.82	10137.3	15371.2	14508.6	18165.2	24939.6	28803.3	25033.9	19791.1	13117.1	11916.1	8354.29	3599	-569.343	758.892	-231.57
		-29387.8	-29231.8	-29535.4	-27984.1	-25475.1	-18475.6	-20608.5	-18121.6	-19572.1	-17861.8	-20366.6	-21509.7	-19868.4	-20646.1	-18923.7	-17482.2	-19158.9	-19810.1	-19248	-16883.7	-21950.7	-26666.9	-30068	-30130.5	-30565.5	-28910.2	-33107.7	-30380.8	-23847.5	-14704.4	-9582.75	-4244.83	971.068	8437.9	13531.2	12855.8	13555.8	16450.5	18921.9	13745.9	7116.34	-17.7482	-3125.41	-6387.29	-11748.8	-17144.2	-16191.8	-17695.7
		-23147.7	-21150	-23568.4	-21401.5	-20115.8	-15042.9	-19137.7	-19568.6	-21597.1	-20952.1	-23368.1	-24814.8	-23171.2	-23066.6	-20177.6	-17297.7	-17268.9	-17850.1	-15915	-12390.5	-13521.5	-17017.7	-19943.5	-23217.9	-26192.6	-24993.2	-31471.6	-33489	-29425.3	-21753.3	-14168.5	-8959.1	-5360.34	438.979	6426.62	6815.92	3138.48	4528.67	6364.98	136.388	-5194.37	-12692.7	-15748.5	-16012.5	-17369.9	-24162.4	-22586	-24092.9
		-25595	-25597.4	-26157.2	-24549.8	-24349.1	-21113.2	-26400.8	-25701.5	-24659.8	-24740.8	-26467.4	-26580.4	-24434.6	-21996	-18126.2	-15501.3	-15521.2	-16192.8	-12676.7	-9082.13	-13271.5	-14905	-14984.9	-18724.5	-21354.2	-20775.6	-26269.9	-29911.9	-22802.9	-19655.2	-13281.5	-8903.62	-6782.32	-2358.74	1437.22	269.563	-5921.01	-5458.66	-5508.22	-9100.99	-14662.9	-22599.6	-24804.1	-25306.1	-26330.7	-34703.8	-32609.5	-35816.8
		-22947.5	-24146.4	-25015.2	-21872.3	-20744.8	-19265.7	-25450.1	-24946	-21155.5	-21238.4	-22825.3	-23507.7	-23230.7	-17315.8	-14071.1	-13962.3	-13063.7	-11282.8	-7908.84	-3478.67	-8197.04	-12056.9	-11998.9	-14277.6	-17051.2	-16093.4	-19471.6	-23589.8	-17450	-12603.6	-8013.4	-2966	-3683.28	-3927.83	-3676.27	-5672.02	-14855	-14417.7	-16895.2	-20224.9	-23412	-31333.6	-32711.9	-34172.7	-37030.6	-45107.2	-45656.6	-50163.2
		-18499.4	-17187.8	-18141.5	-14927.9	-13589.6	-14114.9	-19718.7	-18485.2	-14978.7	-16874.1	-18889.6	-17551.8	-19112.7	-11692.1	-11514.5	-12898.1	-12017.2	-9100.15	-6955.34	-4649.83	-5304.25	-8670.21	-7404.39	-9005.05	-12193.4	-10461.7	-13801.5	-16655.5	-11617	-6737.16	-2723.71	-552.986	-4465.86	-6046.79	-10749.1	-13808	-25072	-26963	-31648.1	-32841.1	-36040.7	-40611.1	-41691.9	-42836	-46464.1	-54371.1	-51480.7	-51477.4
		-21245.5	-23139.5	-22890.2	-20590	-18189.9	-18638	-21704.7	-21967.3	-16732.8	-16141.1	-18530.4	-12752.3	-15250.4	-11933.5	-14157.4	-14979.3	-12506.7	-9431.48	-6379.66	-4469.42	-2979.49	-3850.67	-584.922	-2422.38	-5150.16	-5460.62	-10170.7	-13949.7	-10336.5	-6017.13	-4847.54	-8137.4	-11841.3	-15732.5	-23280.3	-25243.6	-36042.6	-39085.2	-42996.2	-44099.5	-47279.4	-48412.2	-50571.5	-53428.2	-54527.9	-58547.1	-53875.9	-53254.8
		-15462.7	-18797.4	-18816.3	-17211.9	-17660.1	-20321.6	-23440	-24461.7	-20488	-20255.9	-22634.4	-16407.4	-16200.8	-12782.6	-14861.5	-18521.7	-13613.4	-10076.7	-6097.87	-3836.23	-1479.42	-2665.12	2800.25	2006.99	91.7098	-1717.52	-5271.01	-9431.69	-7821.37	-4361.49	-5815.86	-10236.2	-13597.4	-21613.7	-33417.1	-36436.8	-45333.9	-48749.7	-55322.8	-57735.3	-59722.7	-58275.9	-58933.8	-62917.4	-61713.9	-62263.6	-56777.8	-56329.6
		-10010.4	-13985.3	-13882.4	-14311.6	-15801.6	-19337.9	-23757.5	-25264.2	-20219.9	-20643.9	-21999.3	-17522.9	-17045.9	-12334	-14582	-17709.7	-14329.4	-11190.9	-4306.24	-2795.8	-970.008	-3603.82	1806.03	1903.53	612.227	-2267.82	-4683.55	-7535.24	-5644.35	-11.5728	-3684.48	-8318.59	-13230.8	-24866.3	-38770.6	-46207.2	-57475.2	-61101.1	-66428.7	-67771	-66553.1	-65337.4	-64821.1	-66096.8	-60774.8	-60535.5	-55163.3	-55351.5
		-13219	-18294.4	-19204.5	-19780.1	-20587.4	-23510	-25773.2	-23784.3	-18849.5	-19983.7	-20103	-16687.6	-17377	-11389.1	-13137.4	-18815.8	-14425	-9127.55	-4093.03	-3059.06	-3363.46	-9070.67	-7054.14	-4894.77	-5422.83	-6891.2	-7567.96	-4802.64	-2526.2	4747.44	997.285	-6967.52	-14054.5	-27065.8	-43377.4	-53318.4	-64076.9	-67437.2	-71931.9	-70190.8	-69037	-68194.2	-67010.9	-68795	-63278.5	-60552.8	-55573.9	-55825.3
		-12197.1	-16114.4	-16041.1	-17306.8	-19511.8	-20134.9	-20553.1	-17098.5	-15949.8	-17385.4	-19152.5	-13925.9	-14542.4	-9113.46	-11285	-17403.4	-13623.3	-6037.47	-1150.04	-1659.48	-4387.09	-12796.6	-12268.4	-9306.52	-7898.87	-10409.8	-11232.5	-4861.14	-1955.25	4816.1	2111.01	-6642.8	-15646.2	-28212.5	-45430.5	-56126	-66022.6	-68110	-73524.4	-71967.7	-70490.3	-66551.5	-64565.4	-66317.5	-60783.5	-57446.4	-54677.3	-54504
		-12064.3	-11302.1	-11713.7	-12212.4	-14740.3	-14720.6	-16050	-11085.7	-12873.5	-14883.7	-17304.1	-11423	-12389.9	-10177.1	-11731.6	-17439.5	-12198.4	-4365.4	501.768	547.569	-1125.37	-5540.42	-6251.55	-5967.97	-7197.31	-9501.28	-9985.25	-4704.92	-6455.77	-1742.03	-2171.24	-10737.6	-20428.3	-33653.5	-48757.6	-59810.3	-67753.9	-72603.7	-78138.9	-78501.9	-78158.4	-72724.9	-69182.2	-68522.6	-61128.9	-55459.5	-50399.5	-47112.1
		-15146.5	-13571.9	-13463.9	-17309.7	-21371.7	-20342.4	-20746.5	-16201.6	-18224.4	-19557.3	-20460.2	-15137.7	-13285.1	-12741.5	-13775	-17220	-10829	-5365.46	-547.877	1386.08	-2006.58	-4312.93	-4505.26	-5659.15	-7408.29	-9280.64	-11581.7	-6956.77	-9322.54	-7006.59	-10037.5	-19006.1	-28199.3	-39429.1	-50463.3	-60917.4	-67724.6	-70082.5	-73125.6	-76191.9	-76373.7	-72561.2	-69681.3	-67332.2	-59052.4	-52273.7	-45602.6	-42154.4
		-11326.4	-10188.3	-11726.3	-16752.3	-22394	-21603.4	-22746.4	-16853.6	-19508.3	-18369.5	-17648.7	-13918.9	-9730.79	-7533.78	-6900.46	-10317.6	-4964.2	978.061	5196.15	7234.99	456.39	-1585.96	-1309.37	-2351.24	-6476.69	-10838.9	-15127.3	-12063	-15397.3	-14396.5	-15815.5	-22743.8	-29937.6	-40316.5	-48123.2	-60498.4	-65464.5	-66896	-68623	-73505.4	-73411.4	-68107.6	-61710.7	-57160.8	-51189.7	-45519.3	-40495.1	-37574.3
		-13098.7	-10000	-10080.3	-16650.6	-22183.8	-21774	-23500.4	-17260.4	-19117.2	-20886.1	-20291.8	-17144.5	-12710	-6931.09	-3254.36	-3230.21	3696.62	7774.55	12536.3	14049.6	5752.37	1357.47	-2121.35	-6665.32	-13222.7	-16609.9	-20989	-17476.5	-19152.8	-20366.1	-19945.4	-23625.6	-30197.4	-37960.4	-44341.8	-55714.8	-59792	-59758.9	-58933.9	-61649.3	-60883.1	-57641.7	-51724.9	-44776.5	-40708.5	-39349.2	-34881.1	-32596.3
		-20371.1	-15262.4	-16894.6	-20956.3	-23696.7	-21398.1	-19066.2	-12352.1	-15047.7	-13537	-10877.7	-6889.36	-4011.49	-320.93	3355.38	4461.93	10643.4	13618.7	16220.9	16754.5	8583.83	4934.32	-1348.42	-5302.58	-11945	-15295.9	-20036.8	-17923.2	-21263.7	-21900.2	-19758.9	-24871.3	-31257.1	-36448.4	-38871.1	-47472.3	-50425.1	-54076.1	-52651.8	-55225.8	-54401.5	-52191.5	-47678.5	-42031.8	-38225.8	-36505.4	-31480.6	-29850.7
		-22995.1	-14981.5	-15281.4	-16595.1	-17149.7	-14933.1	-12248.8	-8876.2	-13417.9	-12376.3	-10870.3	-6129.67	-3207.77	-1249.63	3089.9	6790.23	12828.1	13999.1	15111.3	14183.7	7742.81	6197.97	261.983	-3647.66	-10799.5	-12070.8	-16284.7	-16478.8	-22356.9	-23551.7	-21433.5	-25808.3	-33007.3	-37168.6	-38021.9	-43037.4	-44797.6	-48816.2	-48023.1	-48970.2	-49619.7	-47551.6	-42621.9	-36638.7	-33628.6	-31529.3	-26511.3	-25392.3
		-22731.1	-14707.9	-13002.9	-12628.9	-11496.9	-7806.16	-6904.94	-7017.19	-9232.51	-7649.89	-6021.86	-1574.31	1505.68	2036.8	7425.51	11821.4	16019.6	16132	15680	17919.6	14049	14347.5	10123.8	5841.49	-1851.4	-338.627	-5310.05	-9268.92	-16404.3	-18610	-17536.9	-21204.4	-29980.9	-36705.3	-38736.1	-43043.3	-44798.3	-50033.3	-50932.2	-51224.4	-49670.9	-46153	-40478.2	-34542.1	-32438.7	-28913.7	-22883.9	-18029.5
		-22938	-13822	-11513.2	-12923.3	-10936.1	-8635.23	-5927.84	-7111.66	-7790.44	-8358.64	-5176.76	-1379.71	1493.88	3230.46	7623.69	10790.9	15571.7	13387.1	12949.8	15358.2	10869.9	11313.8	7007.92	3711.7	-3848.21	-2239.99	-6807.02	-11054.3	-17350.9	-17065.2	-16065.4	-18491.9	-24641.3	-31428.9	-33961.1	-35783.9	-37384.3	-42771.9	-45262.2	-44182.8	-41860.7	-40341.9	-33874.6	-28600.2	-29076.4	-24128.9	-17485.4	-13761.7
		-20244.8	-10301.1	-8426.18	-10140.3	-8489.84	-5943.93	-647.729	-2502.25	-4103.87	-6163.5	-1448.09	2671.02	3447.03	3959.88	6523.94	10221	15513.2	11711.2	9975.03	11237.6	9362.52	9210.95	6620.73	3332.81	-1148.09	1131.68	-1659.76	-5353.03	-10105.7	-8871.81	-8099.31	-10447.4	-16287.6	-22598.1	-27679.9	-28530	-30537.5	-37235	-39819.9	-37773.5	-34102.6	-32047.9	-28507.2	-23920.9	-24234.1	-19817.2	-13649.4	-10070.3
		-22171.8	-10380.5	-7250.61	-6568.78	-3800.58	-1984.27	3104.62	-81.6213	-1427.25	-4834.87	-573.775	4147.86	3517.76	3493.64	7274.32	10723.1	14605.5	11878.3	9791.15	9571.72	10333.9	9096.66	6891.29	4544.67	-245.23	1984.26	655.811	-1486.51	-7849.95	-8932.52	-10037.3	-11573.6	-18377.8	-22220.4	-26815.9	-26345.3	-24809.1	-31060.1	-35267.1	-30067	-25162.9	-23012.2	-20734.3	-17614.7	-16597.4	-11136.6	-5360.3	-2891.1
		-23107	-13040.5	-11962.2	-9980.87	-7613.51	-5805.65	-369.134	-2905.7	-1790.29	-2833.45	3288.12	7537.7	6732.45	7078.06	10331.4	12186.5	13995	8349.53	4652.68	4359.06	7517.55	4717.9	2779.16	1328.92	1207.67	4467.99	3621.83	1110.23	-4110.6	-1497.23	-1531.85	-4480.94	-14167.9	-17600.3	-21265.1	-20791	-22260.6	-32846.8	-36877.9	-29563.1	-23104.2	-23383.9	-19852.1	-18769.8	-16093.6	-8334.13	-3489.09	-1680.22
		-19152.6	-9499.08	-10645.8	-9865.02	-8299.61	-8297.98	-3371.32	-5973.12	-2962.6	-2763.2	3236.23	7063.57	6583.64	6863.51	9769.12	10689.1	9597.41	4089.16	94.3652	1307.61	6798.25	3999.08	3391.17	3449.01	5567.71	9717.16	9010.81	4278.25	-2426.49	-456.532	-1183.06	-5377.7	-14443.2	-19907.8	-24473.9	-22875.2	-23251.7	-30987.2	-34244.9	-26480.9	-20664.3	-17828.8	-13400.9	-14211.6	-14424.6	-5709.29	-4649.87	-5057.68
		-18148	-9989.07	-11759.6	-12393.4	-11436.1	-11230.4	-7704.54	-10875.2	-6210.87	-5873.82	-863.921	2904.4	2816.59	2133.21	3951.42	4537.61	4267.2	-607.502	-3598.97	-1107.56	5250.62	6111.09	8790.31	8945.53	9544.31	14410.6	16309.6	12472.5	6790.87	7032.66	2000.5	-2020.86	-9645.04	-17713.9	-23896.1	-23853.7	-24918.7	-30429.8	-32478.5	-25531.2	-20321.5	-15158.3	-9374.92	-10851.2	-11738.1	-5334.71	-5243.31	-3913.66
		-18543.4	-11903.8	-14501.7	-18131.2	-20567.3	-20893.6	-16093.4	-17009.6	-10950.2	-10567	-5209.21	203.624	2699.81	2947.07	4086.21	3676.25	6033.52	1619.81	95.9423	1126.63	4642.4	7191.24	9586.5	9584.68	10525.9	12854.5	16251.8	13785.3	6414.41	6261.61	-1475.25	-7516.07	-14437.3	-21678.6	-26071	-25982.9	-25653.3	-28452.2	-28337.1	-22382.8	-16941.1	-15556.3	-9890.92	-11461.3	-13959.8	-9394.58	-9359.18	-8444.32
		-22545.1	-15770.8	-18782	-20654.6	-22329.6	-22271.8	-17374.9	-18215.6	-11433.3	-8698.03	-5799.14	-2845.55	-865.388	-498.726	-625.358	-1909.22	-1901.19	-5597.03	-5772.38	-5050.73	-757.045	2644.35	6566.45	9454.47	10094.6	10795.5	14865.7	11543.8	2788.92	1544.76	-4778.32	-12759.7	-17856.1	-24218.5	-24395.8	-25119	-23339.7	-26669.9	-23664.4	-20129.7	-15533.9	-15482.1	-9781.41	-10676.1	-12159.5	-10437.7	-11587.6	-10320.9
		-21957.9	-16371.5	-22712	-24005.3	-25039.2	-24675.7	-20710.9	-21856.7	-16787.5	-11871.7	-9366.15	-8208.88	-4861.05	-2378.4	-2888.75	-4352	-6297.13	-9853.98	-9325.83	-9056.09	-4848.34	-1209	5566.26	7829.09	9511.93	10538.5	14059.5	9711.87	209.263	-1537.76	-7202.36	-15510	-21795.7	-27015.1	-25225.7	-26829.3	-25613.2	-29446.1	-23840.1	-21017.9	-17213.4	-18870.8	-13747.7	-12721	-12593.6	-9043.94	-8468.87	-8315.21
		-29797.7	-26038.8	-30748.4	-29814.1	-29308.4	-28319.3	-24835.4	-25045.3	-19406.5	-13401.9	-12832.1	-12378.6	-8132.23	-5777.04	-6510.09	-9331.43	-10558	-10961.5	-9758.87	-8928.21	-5602.65	-418.345	5999.82	8916.84	9018.56	9702.26	13945.6	9914.52	98.453	-1940.63	-6581.38	-12586.5	-20307.3	-26761.7	-24050.2	-24451.9	-21771.4	-25258.7	-22155	-19380.3	-13780.7	-16109	-13798.6	-14635.3	-15106.8	-11548.8	-13208.9	-14897.7
		-31650.7	-26229.2	-31122.2	-31456	-31501.6	-30018.7	-27666.6	-28477.9	-24314.9	-19579	-19110.7	-19471.4	-15816.6	-15008.5	-17725.1	-19571	-19398.1	-18102.6	-15620.6	-14484.9	-11738.9	-4817.12	3022.13	5606.2	5787.43	6992.96	11351.2	8346.56	464.637	-1908.24	-6851.49	-11324.9	-17417.9	-22786	-18918.8	-19874.9	-19658.1	-21873.8	-20492.3	-17358.7	-16007.1	-20226	-18585.1	-17551.1	-19152.8	-15821.5	-17078.4	-17849.7
		-31153.7	-21582.3	-21115	-24367.5	-27063.8	-25432.8	-22211.8	-25201.5	-24291.6	-22951.7	-23339.7	-23267.9	-20508.2	-21917	-25659.8	-28282.7	-27676.6	-26812.4	-26501.5	-25854.2	-24203.3	-17231	-7077.5	-3401.71	-3777.34	-687.654	5385.08	4269.44	-143.063	-1152.6	-8974.16	-11875.2	-14491.1	-20808.2	-18334.3	-20455.6	-19884.8	-20149.7	-17006.2	-16116.2	-15366.5	-18986	-15650.1	-13929.8	-16072	-14208.2	-15442.5	-17341.9
		-27965	-19074.9	-17225.1	-18642.6	-19228.8	-19243.9	-15878.3	-19859.8	-20637.3	-20944.3	-22725.7	-22490.7	-21275.6	-24282.1	-30471.8	-35566.9	-37695.2	-36347.7	-36304.5	-36285.3	-34705.1	-28214.1	-19094.9	-12861.6	-11705.6	-9876.64	-5378.29	-4730.06	-8972.81	-8418.22	-14173.8	-16300.7	-17776	-20656	-18445.5	-20189.7	-20969.6	-20913.3	-18932.1	-19597.9	-21598	-23970.5	-19891.3	-15972.2	-16981.1	-17759.7	-16681.1	-14537.2
		-13401.5	-4356.03	-4709.49	-7517.5	-6850.25	-8953.67	-5876.43	-12791.9	-17248.4	-19005.8	-20830.8	-22955.7	-25270.7	-27703.4	-33280.7	-36984.7	-41594.3	-40614.5	-41743.5	-43133.5	-41013.4	-37085.2	-27849.9	-21707	-17323.5	-15054.2	-10292.7	-6384.82	-10993.2	-9325.41	-10716.2	-10542.8	-13172.1	-15344.8	-14096.4	-16827.8	-16132.2	-17608.1	-18241.6	-19555.1	-19681.7	-20945.5	-17857.3	-13945	-15721.8	-14651.6	-12370.6	-10418.6
		-18149.2	-5830.76	-3472.54	-4490.89	-3446.43	-7968.5	-5062.14	-10137.3	-16342.5	-19985.7	-22687.5	-22916.5	-25839.6	-26633.3	-32344.1	-35790.9	-40471.5	-39348.4	-41013.3	-42952	-39193.5	-38013.3	-29836	-24299.3	-18704.5	-15463.8	-11956.5	-8242.74	-10538.5	-7213.25	-9156.72	-6976.29	-9157.2	-10086.9	-11312.9	-14866.6	-15521.4	-18855	-19474.7	-22256.8	-24432.5	-25018.1	-21354.3	-16238.5	-14875.8	-12760.1	-9516.27	-8389.3
		-8655.02	5841.3	5817.44	-676.616	176.911	-5028.61	-4336.87	-10411.9	-19046.6	-24619.9	-23040	-21120.6	-25343.5	-27919.9	-34052.7	-35528.2	-38924.8	-38121.5	-41983.2	-43525.8	-38773.9	-37588.9	-30973.8	-25660.2	-19678.4	-16877.5	-13228.3	-8421.05	-10606.5	-7233.57	-9915.5	-7454.73	-8863.52	-7564.72	-11149.8	-14335.2	-15097.2	-16077.8	-19122.3	-22745.5	-24015.7	-22466.4	-18768.4	-13512.6	-10275.9	-8887.56	-5554.93	-4681.97
		5005.26	11965.5	12374.8	3676.43	-2669	-8698.22	-5367.06	-11756.6	-21532.7	-28187.1	-26879	-24252	-27892.3	-34807.7	-43448.7	-43316.1	-45633	-46035.9	-50084.2	-50100.7	-44173.8	-40846.3	-34196.9	-27868.8	-20576.9	-17123	-13529.7	-8882.37	-11599.8	-8342.02	-11081.4	-8395.02	-8332.52	-6345.52	-9426.42	-10605.2	-12451.9	-12949.1	-15173.4	-20543.5	-23228.8	-22853.3	-16899.3	-12275.6	-6312.59	-4581.27	-991.078	1583.62
		24216.4	21516.5	22830.4	15276	8615.34	-3819.94	-1112.32	-7650.66	-19297.8	-27297.6	-27108.1	-23424.7	-27211.2	-34537.8	-43039.4	-42642.1	-45199.2	-48022.9	-53176.6	-54306.3	-48475.9	-44809.5	-40530	-33259.7	-25978.9	-20712.7	-15408.4	-11166.8	-14156.3	-9743.68	-11231.3	-8738.1	-7976.93	-8642.03	-11295.6	-13107.3	-15410.4	-15402.9	-16328.8	-22459.1	-23632.5	-22835.4	-15334	-10134.4	-2568.92	-1875.81	3567.91	3494.31
		55955.9	36578.6	41150.1	29023.8	20002.3	804.195	-2793.2	-11318.3	-22210.4	-29004.2	-28762	-25661.8	-30543	-34513.5	-39009.1	-38607.7	-41759.3	-44381.9	-48729.9	-50735.4	-47440.7	-44575.7	-39879.6	-33946.5	-25669.6	-22265	-15596.7	-10782.4	-15728.3	-12881.5	-12652.7	-10666	-10372.5	-10730.9	-12109.1	-12104.3	-12469.5	-9801.09	-9716.23	-17337.3	-18241.6	-17686.2	-11793.8	-7015.09	-1685.47	-3201.14	1507.64	3932.08
Figure 4d	Ean	4489.22	4513.69	4597.17	4651.08	4588.16	4583.24	4513.28	4543.57	4558.92	4646.11	4644.2	4674.57	4697.57	4670.01	4655.29	4682.69	4704.11	4652.26	4651.69	4697.19	4724.53	4794.66	4799.99	4807.74	4815.24	4839.18	4841.95	4858.03	4915.93	4941.98	4912.84	4928.47	4973.63	4982.45	4958.85	4959.54	4969.98	4979.69	4973.6	4970.44	4970.03	4948.74	4892.9	4843.31	4884	4911.89	4901.82	4855.59
		4469.02	4507.46	4594.38	4615.42	4591.91	4601.46	4556.11	4571.26	4601.51	4674.57	4666.66	4697.69	4701.33	4661.04	4651.69	4670.33	4669.29	4643.84	4634.79	4650.45	4658.51	4730.36	4758.6	4766.44	4770.36	4803.51	4815.24	4838.26	4898.85	4924.53	4914.28	4946.14	4996.22	5001.87	4994.46	4995.31	5003.51	5005.68	4984.18	4972.85	4971.19	4967.92	4922.25	4903.01	4917.39	4947.56	4940.13	4884.09
		4543.69	4589.16	4657.41	4671.56	4646.87	4646.68	4585.14	4598.53	4634.49	4702.21	4701.58	4715.28	4708.64	4679.48	4661.87	4682.47	4692.23	4660.59	4657.61	4669.78	4680.89	4750.03	4774.14	4793.74	4804.02	4816.46	4829.16	4850.22	4907.33	4936.53	4924.7	4947.33	4995.31	5000.34	5001.51	5012.44	5025.73	5027.51	5002.68	4983.54	4985.54	4978.2	4941.43	4919.87	4941.85	4969.94	4949.2	4896.99
		4620.88	4671.34	4739.05	4739.05	4706.68	4708.93	4653.09	4659.87	4680.27	4758.03	4741.95	4737.95	4719.53	4695.2	4663.64	4681.49	4701.08	4654.99	4658.02	4678.72	4679.48	4738.23	4746.97	4766.06	4768.7	4795.31	4805.48	4846.71	4900.21	4927.61	4929.79	4937.33	4995.31	5002.11	5005.18	5025.73	5041.24	5063.69	5036.42	5020.79	5018.6	5009.7	4972.91	4958.74	4983.82	4996.06	4981.92	4920.61
		4601.62	4654.34	4722.39	4750.15	4706.39	4695.12	4646.45	4656.52	4669.95	4730.89	4716.17	4706.39	4688.17	4658.51	4632.85	4631.82	4633.77	4600	4597.69	4631.63	4649.23	4704.84	4703.59	4716.17	4726.35	4762.09	4789.94	4832.58	4878.65	4919.3	4948.75	4971.07	5019.98	5041.14	5039.45	5053.62	5085.96	5123.97	5099.87	5085.13	5071.01	5070.94	5041.57	5028.41	5062.87	5065.41	5049.15	4989.75
		4698.58	4708.67	4770.39	4793.79	4754.15	4727.11	4688.03	4700.96	4717.31	4762.05	4751.65	4738.88	4726.26	4693.7	4657.2	4662.79	4672.72	4643.54	4640.7	4658.63	4678.51	4738.23	4740.57	4762.19	4795.38	4821.86	4833.43	4870.21	4914.23	4963.51	4998.01	5012.45	5075.92	5101.13	5100.28	5114.67	5143.26	5174.83	5157.91	5142.28	5124.8	5143.24	5120.91	5114.72	5153.92	5153.34	5142.6	5078.41
		4730.15	4730.82	4770.39	4792.54	4750.93	4735.95	4699.88	4718.49	4743.88	4792.18	4776.86	4770.62	4766.8	4726.45	4699.42	4716.17	4733.32	4707.1	4689.84	4724.8	4753.21	4821.15	4821.98	4842.14	4875.68	4905.98	4915.93	4945.04	4986.53	5026.88	5046.52	5059.12	5107.69	5160.27	5160.63	5178.31	5179.98	5219.94	5181.59	5168.98	5164.87	5175.82	5170	5167.63	5186.48	5194.24	5195.16	5158.53
		4738.48	4708.86	4757.77	4765.46	4743.88	4746.26	4727.11	4746.21	4772.23	4811.15	4797.3	4788.75	4795.85	4761.78	4728.01	4736.27	4761.68	4727.5	4716.17	4741.84	4768.35	4840.1	4838.72	4866.12	4903.34	4918.57	4944.27	4959.79	4999.68	5035.86	5068.46	5087.29	5146.68	5196.83	5208.4	5224.06	5212.5	5252.27	5214.43	5203.61	5208.58	5228.02	5230.62	5230.6	5270.7	5292.7	5293.05	5241.85
		4610.62	4605.61	4647.95	4656.44	4654.28	4656.61	4653.24	4666.97	4702.85	4748.68	4739.05	4738.31	4749.32	4723.41	4708.93	4713.26	4736.27	4719.19	4712.15	4751.86	4783.55	4842.82	4848.43	4881.34	4919.8	4948.32	4979.74	5000.12	5046.33	5088.14	5122.71	5142.44	5188.01	5248.4	5249.51	5268.57	5258.7	5298.81	5255.93	5228.48	5229.66	5235.68	5251.92	5231.33	5283.08	5299.32	5295.2	5242.54
		4621.31	4611.03	4641.41	4658.41	4670.56	4676.79	4661.28	4686.59	4722.23	4770.78	4772.59	4776.86	4779.6	4775.45	4780.1	4793.23	4817.88	4825.29	4807.05	4834.13	4865.54	4921.33	4924.77	4943.72	4993.16	5019.18	5029.69	5069.29	5128.41	5153.97	5176.81	5180.56	5230.55	5282.32	5295.55	5312.7	5301	5335.01	5295.66	5257.36	5265.86	5274.39	5293.46	5273.78	5314.68	5324.15	5327.7	5282.02
		4597.29	4597	4592.95	4617.94	4626.47	4646.45	4636.17	4661.99	4701.08	4739.05	4740.8	4761.78	4772.36	4776.93	4798.73	4802.34	4835.77	4858.53	4851.48	4889.36	4919.3	4987.36	4990.77	5007.18	5051.85	5090.54	5097.14	5126.8	5167.32	5189.85	5219.73	5224.04	5278.75	5320.05	5326.64	5328.37	5315.89	5332.8	5298.81	5274.29	5293.87	5300.3	5318.22	5295.35	5320.47	5319.96	5316.25	5263.49
		4602.39	4601.54	4600.63	4621.59	4637.29	4653.81	4645.72	4658.13	4701.08	4740.15	4741.74	4774.3	4805.48	4817.18	4845.57	4845.58	4891.03	4906.33	4897.79	4935.95	4969.28	5044.5	5052.82	5071.81	5101.38	5139.95	5131.56	5136.41	5171.09	5189.8	5216.8	5210.23	5258.75	5315.87	5327.56	5319.42	5280.87	5298.9	5267.68	5269.47	5281.69	5295.45	5313.55	5295.2	5316.07	5337.67	5354.63	5298.99
		4628.55	4623.09	4620.88	4658.71	4667.68	4696.62	4685.3	4708.38	4752.44	4788.48	4802.74	4820.58	4859.59	4884.66	4908.47	4901.1	4957.95	4960.61	4952.62	4968.28	5005.01	5058.62	5089.83	5114.59	5143.83	5177.79	5176.07	5157.83	5192.27	5222.24	5242.44	5237.07	5308.43	5349.98	5381.82	5365.82	5343.08	5351.7	5319.55	5316.77	5317.41	5321.44	5350.7	5335.79	5357.23	5370.5	5382.39	5337.86
		4692.12	4686.44	4667.68	4699.23	4723.41	4739.05	4738.76	4757.77	4793.71	4820.53	4826.76	4862.66	4900.46	4921.83	4950.64	4934.56	4974.79	4999.64	4985.91	5005.07	5042.98	5085.87	5115.52	5153.35	5189.8	5230.78	5211.25	5181.41	5217.26	5236.77	5274.86	5276.41	5319.52	5365.15	5383.88	5373.71	5349.31	5353.31	5331.29	5320.5	5326.92	5365.26	5409.29	5389.39	5412.96	5419.74	5432.48	5401.06
		4652.39	4653.66	4645.3	4667.67	4714.76	4732.49	4752.5	4775.17	4806.09	4835.9	4839.97	4866.69	4909.43	4950.45	4966.09	4940.2	4982.71	5004.45	4999.64	5022.79	5047.81	5057.71	5100.22	5147.32	5183.25	5232.37	5222.5	5204.78	5228.11	5256.77	5322.48	5316.54	5352.44	5397.49	5428.9	5425.67	5406.37	5407.88	5365.26	5364.38	5366.49	5409.29	5431.86	5418.55	5426.52	5411.4	5423	5403.63
		4672.42	4669.51	4668.29	4698.78	4740.22	4756.01	4782.19	4806.59	4849.52	4872.65	4870.77	4903.69	4956.37	4997.16	5021.47	4977.64	5023.19	5047.81	5040.37	5059.6	5089.83	5105	5147.1	5181.88	5217.26	5268.16	5259.43	5240.73	5250.22	5279.87	5344.95	5340.03	5370.86	5420.28	5453.36	5450.41	5433.82	5453.46	5411.56	5411.56	5410.15	5453.36	5472.48	5472.54	5490.96	5464.46	5474.45	5453.58
		4700.04	4698.76	4694.12	4727.1	4748.02	4754.2	4782.07	4809.57	4837.83	4859.7	4864.42	4906.54	4954.98	5004.68	5030.46	5007.23	5046.84	5065.4	5071.74	5126.5	5156.45	5178.73	5220.88	5245.12	5276.63	5344.54	5326.44	5317.21	5306.71	5334.81	5383.78	5375.22	5412.28	5468.87	5489.36	5485.74	5471.81	5509.04	5467.6	5472.6	5457.03	5506.97	5524.05	5522.76	5532.08	5499.14	5496.49	5481.49
		4703.18	4677.87	4685.42	4714.75	4746.31	4763.54	4785.79	4813.05	4841.81	4864	4868.69	4922.33	4969.86	5019.54	5050.2	5027.08	5074.09	5090.49	5091.75	5140.31	5173.23	5206.47	5242.49	5275.25	5311.74	5393.35	5386.89	5358.68	5347.72	5366.06	5410.62	5409.45	5453.95	5525.65	5549.57	5525.65	5499.52	5536.89	5504.82	5517.3	5497.05	5530.37	5554.42	5554.68	5561.42	5527.78	5525.82	5502.67
		4640.35	4628.07	4629.46	4669.99	4703.85	4714.76	4750.26	4782.56	4818.86	4835.44	4858.23	4927.29	4982.71	5024.01	5065.84	5048.69	5084.12	5114.84	5101.77	5149.9	5206.75	5239.57	5298.97	5334.23	5374.21	5452.16	5446.15	5422.55	5422.72	5444.49	5499.37	5515.12	5554.18	5643.34	5673.61	5635.79	5586.42	5618.37	5575.82	5577.92	5561.42	5593.52	5614.04	5596.46	5590.04	5566.38	5562.43	5552.51
		4632.67	4623.09	4620.64	4653.53	4690.88	4705.07	4734.31	4770.57	4804.88	4817.97	4855.05	4930.85	5007.21	5050.66	5123.86	5104.24	5148.93	5186.03	5182.89	5228.18	5296.37	5342.67	5407.11	5446.15	5498.18	5560.93	5544.69	5514.11	5530.51	5537.44	5587.99	5578.34	5607.56	5704.62	5741.22	5693.67	5658.92	5683.41	5637.07	5643.79	5628.98	5665.46	5678.04	5635.39	5612.75	5594.72	5604.16	5601.44
		4633.68	4624.35	4623.09	4663.3	4696.11	4708.17	4728.37	4754.17	4788.2	4803.97	4830.55	4921.25	5001.44	5050.43	5136.41	5093.02	5138.06	5187.58	5190.4	5239.03	5316.44	5361.61	5434.79	5477.12	5530.51	5597.8	5595.2	5557.75	5571.42	5578.07	5637.73	5643.56	5658.4	5746.15	5777.76	5725.1	5702.62	5720.81	5672.39	5673.88	5644.06	5675.54	5678.04	5650.12	5620.56	5598.43	5601.16	5590.64
		4624.54	4621.76	4628	4662.08	4693.97	4702.9	4714.47	4752.07	4776.39	4778.85	4816.75	4906.54	4979.36	5047.64	5147.41	5088.34	5134.22	5176.23	5188.46	5242.31	5327.4	5370.57	5448.86	5501.82	5563.39	5600.83	5609.35	5578.54	5592.16	5622.04	5695.66	5689.35	5692.3	5769.13	5790.77	5741.1	5736.24	5747.41	5702.18	5729.4	5690.1	5694.09	5697.29	5669.49	5620.7	5596.17	5593.25	5588.42
		4614.7	4615.99	4620.32	4663.3	4686.9	4693.68	4706.91	4754.09	4784.61	4787.38	4811.67	4907.82	4955.69	5034.7	5151.09	5108.11	5160.3	5203.6	5203.9	5271.79	5342.48	5398.94	5490.1	5535.28	5595.18	5643.17	5642.13	5631.01	5646.31	5672.25	5757.8	5741.87	5741.87	5819.54	5841.24	5785.93	5785.6	5792.42	5757.42	5761.98	5736.77	5737.33	5725.1	5677.68	5620.7	5564.99	5563.29	5563.19
		4624.54	4633.68	4640.72	4693.48	4729.94	4741.25	4766.45	4802.5	4838.23	4838.72	4860.34	4955.69	5009.92	5065.5	5187.38	5159.87	5200.8	5252.34	5245.17	5309.52	5350.66	5414.24	5500.41	5539.02	5590.78	5627.2	5638.4	5630.84	5655.59	5687.57	5794.03	5767.22	5780.99	5882.37	5904.5	5866.23	5875.53	5893.06	5846.07	5880.59	5855.06	5865.75	5826.25	5774.79	5721.48	5667.94	5650.12	5631.56
		4652.4	4663.47	4672.42	4714.18	4764.6	4768.45	4787.27	4849.13	4867.23	4867.23	4898.96	5004.35	5051.07	5104.53	5198.96	5174.66	5203.87	5260.47	5255.07	5301.27	5345.3	5400.74	5475.81	5529.99	5576.93	5617.88	5631.23	5614.85	5633.51	5698.36	5826.7	5841.79	5857.39	5953.11	5981.99	5957.32	5989.33	6022.54	5979.6	6010.45	5977.75	5985.49	5956.72	5893.06	5822.27	5740.07	5695.27	5682.16
		4667.39	4673.81	4692.03	4731.63	4775.02	4778.49	4818.46	4877.11	4896.91	4910.55	4953.11	5036.35	5077.29	5161.68	5220.49	5195.08	5234.59	5274.23	5263.87	5300.1	5350.92	5391.04	5476.95	5536	5599.68	5655.84	5695.47	5674.09	5697.17	5799.27	5946.11	5950.65	5963.16	6070.59	6096.37	6081.41	6142.69	6164.88	6128.31	6149.85	6113.18	6109.78	6079.31	6035.12	5947.16	5854.83	5784.83	5768.37
		4690.71	4699.23	4716.22	4754.6	4787.27	4795.96	4837.61	4909.73	4927.11	4937.47	4974.74	5051.28	5079.9	5150.94	5206.48	5189.26	5220.64	5282.89	5260.81	5288.91	5340	5374.21	5458.95	5530.19	5602.55	5657.07	5716.18	5716.45	5750.46	5861.02	5985.95	6003.51	6036.16	6145.53	6181.55	6185.64	6262.42	6277.4	6240.12	6261.06	6228.11	6204.65	6173.89	6140.16	6070.21	5973.13	5888.81	5860.23
		4709.1	4729.94	4755.02	4775.15	4814.87	4823.72	4868.48	4933.23	4939.53	4957.78	4987.72	5073.18	5110.02	5166.78	5203.84	5195.27	5224.09	5290.06	5273.32	5322.13	5360.43	5403.98	5482.86	5557.04	5634.62	5675.09	5738.45	5738.45	5775.04	5893.41	6002.64	6025.35	6049.64	6165.16	6198.3	6228.2	6308.54	6355.9	6330.4	6367.04	6355.19	6336.72	6317.89	6281.1	6189.66	6099.22	6044.62	6012.03
		4711.57	4738.22	4756	4771.57	4799.66	4825.08	4870.51	4934.2	4942.8	4953.05	4978.9	5054.2	5104.06	5153.93	5200.38	5196.33	5224.57	5315.32	5319.08	5360.14	5416.3	5465.65	5547.41	5618.89	5704.62	5744.16	5844.81	5848.03	5893.93	5958.43	6076.98	6102.78	6115.83	6240.36	6281.7	6314.4	6405.23	6469.18	6461.68	6498.47	6499.51	6480.37	6465.93	6427.42	6341.89	6263.42	6193.27	6139.85
		4767.7	4783.51	4787.39	4788.45	4799.73	4832.12	4865.81	4913.5	4926.95	4936.98	4959.5	5062.75	5105.67	5151.63	5198.84	5203.52	5219.83	5320.48	5328.79	5380.11	5435.19	5500.48	5599.2	5662.22	5762.86	5812.81	5872.57	5879.36	5930.94	5993.64	6107.84	6149.51	6177.54	6308.09	6364.58	6389.36	6480.54	6533.12	6552.78	6567.65	6576.96	6552.13	6563.23	6543.96	6497.37	6404.74	6335.37	6262.26
		4775.72	4792.69	4793.64	4795.96	4816.13	4844.54	4882.31	4924.64	4934.92	4935.12	4977.06	5069.84	5112.14	5163.07	5215.81	5220.78	5260.95	5348.37	5349.89	5403.98	5453.65	5526.29	5620.56	5696.07	5802.37	5838.5	5896.26	5911.35	5960.84	6046.33	6149.88	6185.28	6222.12	6346.52	6419.99	6485.45	6567.17	6620.63	6635.95	6642.82	6685.79	6627.66	6643.15	6613.56	6556.24	6500.85	6402.96	6317.21
		4758.08	4776.83	4776.45	4777.31	4794.46	4828.63	4867.43	4911	4913.5	4916.05	4953.18	5059.27	5119.58	5182	5244.61	5254.5	5308.73	5407.44	5401.52	5446.35	5508.19	5601.48	5684.51	5785.74	5885.87	5936.75	5981.01	5996.25	6056.03	6110.55	6229.21	6255.39	6280.99	6439.76	6517.61	6601.49	6687.83	6721.42	6760.02	6764.12	6790.66	6754.9	6746.15	6708.55	6652.31	6582.42	6506.2	6436
		4767.83	4788	4792.22	4792.32	4817.06	4834.16	4866.31	4911.26	4914.08	4909.18	4935.12	5020.07	5097.99	5177.18	5226.27	5250.37	5294.05	5399.3	5407.44	5472.7	5535.64	5618.89	5696.07	5801.57	5932.54	5964.28	6024.86	6041.3	6104.6	6169.75	6273.7	6322.68	6329.37	6463.09	6520.1	6615.89	6718.22	6754.9	6779.97	6789.63	6827.72	6781.8	6778.87	6754.13	6711.54	6651.57	6559.81	6506.94
		4783.14	4792.5	4792.32	4797.27	4818.92	4828.82	4851.34	4911.19	4915.97	4915.97	4937.95	4998.85	5089.62	5163.83	5219.83	5250.41	5313.66	5414.14	5435.61	5505.04	5611.36	5674.28	5762.21	5853.32	5957.75	5991.3	6054.92	6046.61	6106.62	6167.81	6268.76	6329.31	6342.09	6450.51	6496.06	6577.44	6690.52	6722.67	6760.81	6774.45	6818.91	6771.62	6789.57	6785.09	6751.77	6703.77	6601.46	6550.06
		4783.51	4807.69	4793.64	4809.72	4828.63	4855.68	4897.19	4938.56	4944.87	4945.41	4961.28	5006.52	5097.86	5177.84	5227.04	5254.5	5311.13	5406.28	5415.84	5477.51	5570.33	5630.78	5695.54	5786.86	5884.45	5936.85	6000.49	5985.79	6043.25	6096.47	6198.3	6267.92	6315.08	6424.84	6472.75	6549.87	6631.26	6672.44	6691.29	6708.88	6769.53	6715.37	6735.72	6731.5	6694.67	6657.45	6547.41	6486.2
		4760.2	4791.79	4784.89	4792.31	4817.18	4847.92	4892.46	4934.87	4943.69	4953.18	4961.46	5006.52	5088.35	5166.64	5216.47	5269.43	5323.68	5407.44	5413.44	5474.74	5558.05	5603.34	5671.26	5760.93	5857.71	5929.84	5994.41	5997	6066.93	6109.18	6206.82	6274.75	6320.54	6427.24	6486.12	6553.9	6622.26	6658.64	6675.05	6703.52	6746.9	6692.15	6698.89	6673.46	6645.22	6601.11	6503.57	6443.12
		4768.12	4800.94	4791.36	4796.82	4823.21	4873.5	4912.52	4941.31	4945.87	4966.28	4957.79	5007.36	5098.47	5168.46	5203.81	5265.08	5302.96	5383.78	5398.84	5458.15	5525.24	5563.67	5637.89	5743.78	5840.62	5927.33	5985.79	5979.37	6066.68	6104.92	6186.73	6269.5	6311.76	6405.96	6464.61	6544.68	6620.88	6646.49	6671.95	6682.69	6723.95	6683.98	6704.39	6675.84	6645.04	6591.13	6498	6429.82
		4747.83	4792.32	4789.47	4792.91	4824.28	4873.5	4913.89	4931.98	4934.46	4948.43	4945.68	5003.85	5111.89	5160.98	5177.29	5244.51	5271.15	5333.81	5371.11	5406.57	5478.24	5517.66	5588.59	5677.71	5777.66	5866.59	5936.19	5922.42	6001.09	6076.51	6124.05	6237.38	6269.5	6350.57	6423.78	6494.17	6572.06	6579.96	6592.03	6620.43	6660.26	6604.69	6634.91	6630.23	6602.28	6580.24	6488.62	6416.41
		4766.8	4799.09	4800.68	4804.92	4821.25	4863.8	4915.96	4934.46	4925.59	4953.66	4947.91	5007.59	5118.78	5164.58	5176.55	5235.36	5265.44	5326.97	5366.67	5403.97	5473.71	5511.96	5581.66	5684.28	5786.58	5859.81	5928.31	5924.23	6004.77	6076.54	6110.55	6240.27	6264.89	6347.64	6409.61	6469.41	6535.52	6547.93	6555.08	6577.26	6612.25	6552.94	6583.22	6578.55	6563.23	6541.52	6440.57	6390.42
		4700.17	4744.38	4750.94	4761.27	4767	4802.09	4853.86	4878.01	4886.7	4918.24	4911.53	4955	5057.76	5093.62	5115.1	5171.16	5195.08	5272.84	5300.78	5353.79	5435.1	5482.12	5575.36	5667.51	5758.89	5841.97	5936.42	5947.02	6050.87	6088.33	6138.13	6246.98	6275.97	6345.75	6403.59	6443.36	6497.93	6508.27	6524.98	6555.08	6585.53	6526.14	6527.31	6514.42	6514.43	6501.82	6408.58	6356.5
		4652.73	4707.65	4713.11	4728.77	4738.87	4792.31	4830.84	4848.13	4882.77	4907.13	4899.71	4942.1	5047.61	5067.9	5082.15	5150.27	5171.16	5236.78	5273.08	5310.93	5398	5465.03	5546.16	5619.19	5697.92	5793.44	5882.88	5930.37	6041.4	6077.02	6108.19	6241.64	6275.25	6323.07	6375.52	6413.47	6432.97	6450.61	6460.79	6497.97	6538.99	6472.96	6465.64	6449.08	6454.81	6444.3	6344.93	6291.37
		4579.89	4646.4	4650.95	4667.17	4695.97	4754.3	4793.24	4799.44	4822.18	4872.01	4868.55	4924.14	5014.14	5043.25	5075.67	5122.17	5130.54	5208.17	5262.22	5293.8	5388.24	5460.76	5542.54	5619.25	5699.52	5819.57	5905.44	5944.21	6047.92	6074.24	6117.89	6255.82	6296.29	6316.3	6365.73	6357.81	6379.88	6411.26	6425.01	6444.58	6462.39	6400.03	6387.51	6369.76	6379.59	6364.51	6256.26	6226.43
		4558.32	4595.67	4622.24	4652.6	4675.22	4734.23	4772.8	4777.25	4810.37	4841.58	4846.55	4910.44	5004.12	5039.64	5079.31	5116.69	5128.96	5190.75	5234.6	5247.96	5328.62	5419.37	5487.47	5544.79	5628.06	5745.82	5808.8	5871.19	5983.56	6004.42	6071.6	6196.85	6225.83	6238.03	6280.89	6271.31	6282.62	6295.54	6309.61	6317.79	6313.66	6265.96	6245.18	6232.03	6242.43	6239.11	6140.3	6108.85
		4490.06	4544.98	4573.11	4625.2	4653.26	4698.52	4745.6	4755.14	4792.26	4808.38	4823.34	4898.74	4973.35	5007.32	5024.06	5068.74	5079.77	5100.73	5119.37	5145.59	5225.01	5282.42	5374	5415.41	5500.27	5610.02	5678.21	5733.77	5823.01	5884.79	5965.47	6097.33	6125.85	6143.28	6200.74	6180.06	6219.7	6201.82	6214.85	6219.79	6213.43	6156.77	6136.4	6124.26	6117.21	6125.64	6018.89	6000.27
		4450.19	4506.16	4545.72	4591.52	4646.4	4675.67	4721.55	4746.37	4778.28	4792.3	4823.81	4876.31	4957.86	5003.56	5046.64	5075.67	5081.71	5093.73	5112.19	5118.78	5210.94	5263.85	5336.27	5374	5445.69	5535.33	5640.13	5704.62	5803.75	5850.79	5923.73	6056.33	6083.76	6089.71	6130.22	6108.18	6124.26	6109.74	6117.2	6118.36	6110.65	6059.71	6034.16	6002.24	5996.37	6011.25	5935.55	5934.03
		4436.14	4492.91	4536.5	4571.84	4619.5	4648.24	4686.08	4703.08	4738.29	4762.2	4781.73	4823.81	4910.06	4931.08	4967.3	5011.69	5001.21	5004.12	5020.31	5038.6	5097.11	5171.47	5249.33	5287.09	5356.03	5449.28	5578.26	5648.36	5768.89	5794.26	5849.95	6011.82	6068.64	6059.87	6094.39	6066.23	6078.85	6050.49	6058.58	6064.41	6049.09	5979.59	5937.57	5920.09	5928.2	5933.68	5867.25	5873.31
		4416.76	4477.39	4523.11	4557.99	4616.69	4654.11	4693.69	4714.63	4766.6	4801.27	4830.49	4864.71	4933.59	4941.19	4981.31	5012.09	4996.22	4995.99	5019.53	5020.89	5068.59	5122.45	5203.79	5222.19	5265.58	5338.77	5464.95	5542.63	5647.34	5687.73	5749.54	5906.28	5952.03	5944.62	5964.32	5943.49	5949.98	5939.88	5941.44	5944.01	5931.19	5879.25	5864.1	5855.8	5858.52	5864.35	5801.31	5790.35
		4391.31	4458.39	4496.48	4535.73	4586.74	4636.24	4679.19	4691.54	4726.9	4775.94	4806.2	4837.94	4894.46	4901.58	4957.12	4992.8	4979.42	4973.11	5002.94	4999.29	5025.54	5076.18	5137.48	5167.13	5179.96	5244.51	5357.43	5446.19	5543.53	5602.95	5665.79	5808.83	5880.73	5864.25	5882.42	5876.43	5884.79	5885.62	5893.27	5915.46	5887.04	5857.49	5844.68	5837.81	5838.86	5834.62	5759.82	5727.93
		4396.25	4456.04	4496.48	4526.38	4577.26	4642.38	4674.89	4665.95	4693.69	4721.58	4760.49	4788.63	4831.71	4849.89	4893.58	4924.72	4897.73	4904.09	4931.81	4919.56	4907.78	4966.47	5047.77	5058.92	5073.98	5132.09	5254.72	5356.46	5458.9	5511.86	5602.95	5733.77	5796.65	5790.8	5813.44	5834.75	5836.55	5848.5	5861.46	5880.37	5849.14	5815.85	5790.79	5787.87	5790.48	5782.66	5706.08	5670.27
		4412.94	4456.16	4513.83	4532.29	4573.49	4638.51	4655.82	4640.35	4667.78	4698.51	4723.82	4764.56	4800.94	4816.42	4862.38	4888.46	4864.49	4864.71	4902.9	4896.34	4892.4	4945.18	5026.92	5038.16	5049.15	5082.42	5201.02	5300.83	5423.62	5469.74	5569.42	5694.93	5751.33	5729.78	5751.02	5778.66	5783.76	5794.98	5829.77	5843.44	5817.36	5782.32	5752.17	5730.87	5740.74	5728.32	5668.21	5636.62
		4401.48	4424.37	4469.22	4490.56	4541.28	4604.27	4631.14	4619.39	4642.38	4669.14	4688.97	4711.91	4740.17	4756.86	4779.73	4817.08	4800.08	4822.97	4863.58	4847.74	4829.67	4874.19	4936.43	4952.59	4956.64	4996.45	5098.09	5203.46	5290.16	5327.61	5419.04	5563.46	5619.08	5608.43	5639.02	5670.3	5682.66	5705.78	5737.68	5778.8	5759.74	5725.12	5715.13	5710.03	5725.08	5721.73	5668.62	5633.95
		4405.6	4426.98	4470.48	4490.82	4542.46	4594.42	4616.11	4611.89	4642.84	4663.5	4696.77	4713.21	4735.52	4743.65	4764.23	4787.02	4783.34	4800.23	4844.85	4818.26	4822.41	4851.24	4897.89	4886.05	4885.66	4917.37	5042.76	5130.4	5219.05	5265.85	5343.23	5473.5	5561.03	5537.14	5590.1	5634.09	5639.04	5664.32	5713.37	5752.06	5730.15	5711.22	5694.56	5693.01	5717.69	5721.77	5667.35	5624.54
		4415.8	4433.93	4477.89	4510.32	4554.88	4606.67	4627.07	4619.39	4647.71	4663.69	4706.52	4718.11	4746.27	4764.67	4783.59	4785.37	4799.79	4806.61	4838.41	4815.61	4806.05	4823.49	4878.93	4863.58	4878.2	4917.27	5053.76	5138.42	5207.66	5247.52	5350.34	5472.3	5552.89	5553.42	5603.94	5658.27	5674.35	5705.62	5767.82	5792.27	5743.31	5735.3	5719.34	5718.37	5732.99	5731.48	5668.51	5622.5
		4441.27	4462.62	4492.73	4519.38	4569.39	4612.45	4606.37	4600.73	4624.66	4627.58	4667.47	4673.05	4689.71	4715.86	4734.54	4736.14	4743.48	4749.58	4783.59	4755.92	4750.62	4772.15	4827.92	4809.42	4834.72	4891.02	5015.9	5092.53	5151.29	5172.52	5275.92	5366.33	5432.84	5437.06	5503.11	5581.67	5617.84	5658.27	5723.83	5737.68	5690.53	5691.96	5688.62	5691.18	5715	5701.85	5653.62	5601.24
		4486.89	4490.82	4510.56	4527.95	4580.61	4615.64	4603.21	4594.55	4603.21	4601.25	4633.12	4639.92	4649.85	4663.55	4668.09	4686.57	4689.42	4706.37	4736.82	4716.26	4696.67	4713.83	4759.07	4756.02	4785.32	4847.46	4961.44	5033.97	5077.2	5121.7	5202.11	5288.29	5337.33	5344.94	5387.05	5471.45	5521.92	5580.47	5637.34	5639.61	5592.6	5608.72	5637.27	5653.15	5659.91	5641	5599.36	5554.13
		4546.45	4534.89	4554.86	4568.15	4616.29	4622.43	4615.55	4588.64	4588.64	4587.93	4620.77	4625.09	4626.91	4635.89	4640.21	4648.43	4645.55	4655.54	4679.93	4671.56	4657.92	4663.55	4707.98	4711.03	4748.5	4786.86	4888.54	4939.04	4988.97	5027.42	5124.16	5200.79	5248.5	5263.26	5303.27	5385.6	5438.41	5496.55	5580.74	5578.56	5525.12	5549.71	5573.23	5603.53	5604.15	5580.74	5525.24	5497.34
		4568.62	4554.88	4570.2	4594.42	4631.96	4619.14	4597.93	4571.01	4566.77	4558.79	4602.56	4602.44	4603.75	4607.84	4606.37	4610.33	4606.37	4608.17	4634.17	4631.7	4617.63	4632.45	4659.43	4663.02	4713.53	4735.07	4823.03	4873.5	4910.31	4941.56	5036.01	5111.27	5161.68	5196.37	5235.73	5320.45	5385	5458.64	5539.24	5527.18	5483.6	5521.01	5553.02	5583.46	5593.38	5573.93	5518.96	5477.23
		4566.07	4547.89	4554.86	4585.43	4613.9	4594.82	4562.46	4544.17	4543.09	4548.1	4594.91	4586.7	4574.78	4571.35	4588.19	4597.02	4595.63	4599.72	4609.11	4617.09	4627.5	4627.5	4660.75	4671.27	4706.85	4720.99	4822.29	4867.85	4912.03	4927.85	5014.89	5071.91	5141.54	5193.14	5218.82	5292.82	5352.32	5415.29	5470.63	5476.01	5451.33	5468.1	5496.19	5555.29	5564.32	5540.5	5489.68	5458.9
		4640.98	4586.51	4596.35	4610.43	4642.37	4619.52	4600.07	4567.34	4563.4	4598.85	4611.07	4596.06	4595.63	4599.81	4615.7	4625.33	4643.75	4647.22	4649.11	4642.71	4653.21	4659.2	4680.18	4706.55	4713.53	4735.07	4829.2	4879.64	4909.1	4915.8	4999.63	5044.07	5101.06	5155.23	5199.74	5261.3	5303.82	5369.8	5422.4	5428.33	5388.96	5434.3	5466.19	5489.13	5501.71	5474.33	5447.45	5426.56
		4694.12	4637.47	4639.14	4653.61	4671.03	4661.68	4637.47	4600.07	4600.73	4626.39	4622.1	4603.28	4605.47	4602.2	4617.61	4630.46	4651.83	4662.14	4661.81	4652.38	4642.71	4645.44	4685.43	4707.2	4715.24	4748.11	4830.24	4865.07	4897.76	4912.03	5009.02	5044.07	5100.17	5150.29	5218.57	5294.41	5342.15	5402.65	5435.52	5448.66	5402.13	5427.42	5461.06	5471.73	5476.01	5424.37	5411.44	5367.63
		4717.72	4642.9	4640.76	4668.83	4680.1	4668.09	4641.81	4604.65	4610.25	4628.28	4625.9	4606.29	4609.5	4614.37	4633.45	4641.39	4663.69	4694.6	4695.76	4682.65	4682.65	4673.58	4712.84	4728.84	4743.4	4780.09	4849.96	4880.37	4907.44	4942.61	5022.86	5060.95	5090.33	5145.37	5224.19	5272.17	5321	5385.31	5421.87	5404.99	5354.69	5381.44	5419.08	5433.75	5422.45	5375.36	5359.01	5341.24
		4786.74	4719.59	4709.5	4724.51	4713.11	4683.83	4648.78	4605.85	4597.89	4610.38	4607.5	4585.79	4594.82	4602.56	4608.72	4610.32	4617.58	4644.6	4645.55	4641.3	4655.15	4653.53	4681.92	4712.84	4735.83	4776.75	4831.71	4869.32	4904.5	4960.35	5041.89	5067.67	5102.47	5156.66	5233.01	5262.14	5314.67	5374.35	5387	5351.74	5312.49	5340.34	5355.23	5358.8	5340.87	5310.8	5310.19	5289.55
		4839.2	4759.47	4755.29	4770.91	4752.34	4714.87	4670.18	4626.9	4618.46	4631.47	4623.43	4596.03	4608.44	4608.17	4594.62	4587.08	4585.68	4592.07	4586.81	4585.16	4599.72	4603.97	4644.26	4671.52	4718.24	4756.96	4830.3	4859.46	4899.41	4956.76	5036.46	5066.17	5108.57	5157.52	5244.76	5264.5	5302.01	5320.81	5326.68	5273.06	5245.41	5265.48	5258.2	5248.15	5222.4	5210.63	5241.34	5228.14
		4866.84	4831.3	4801.71	4845.88	4787.29	4743.18	4717.86	4671.72	4664.7	4681.48	4671.19	4627.07	4642.95	4646.07	4626.64	4625.21	4617.46	4626.99	4614.29	4614.01	4650.55	4660.56	4689.99	4718	4770.81	4819.54	4880.53	4891.98	4938.66	5010.31	5078.81	5111.99	5140.38	5187.17	5251.9	5261.3	5278.36	5297.38	5302.59	5228.45	5191.72	5204.95	5195.1	5158.97	5102	5099.38	5116.4	5121.14
		4923.89	4865.67	4839.3	4886.95	4846.95	4758.3	4750.52	4714.87	4713.44	4729.84	4718.14	4656.77	4670.41	4676.34	4649.09	4645.5	4642.21	4658.04	4628.28	4635.2	4663.14	4671.72	4695.09	4720.99	4765.76	4819.58	4886.61	4892.82	4931.06	5010.51	5061.45	5093.07	5113.89	5154.71	5225.46	5239.06	5254.01	5274.31	5262.55	5199.67	5159.48	5147.88	5136.91	5104.91	5065.57	5073.45	5088.24	5084.82
		5041.07	4987.23	4968.36	5003.05	4921	4848.09	4816.97	4753.18	4784.11	4805.28	4805.28	4740.46	4749.58	4749.21	4719.45	4688.77	4687.69	4687.47	4650.85	4653.21	4691.27	4713.9	4734.98	4759.52	4824.25	4859.46	4928.82	4926.26	4965.6	5030.21	5074.42	5093.07	5115.6	5147.88	5218.82	5214.29	5227.2	5245.65	5228.2	5106.65	5065.03	5043.93	5028.32	4996.38	4963.66	4976.46	4985.82	5003.07
		4978.1	4954.95	4943.55	4994.37	4904.11	4842.64	4796.42	4730.31	4747.98	4760.62	4785.76	4722.91	4733.31	4741.88	4722.91	4692.72	4685.22	4688.77	4638.51	4636.01	4660.37	4687.1	4720.37	4741.82	4819.54	4832.4	4905.46	4899.57	4917.97	4973.1	5005.03	5019.22	5022.03	5053.78	5116.4	5110.69	5135.58	5154.71	5128.49	5021.34	4982.71	4947.96	4931.37	4897.39	4856.79	4879.55	4899.28	4914.75
		5103.26	5015.34	4973.24	4993.44	4887.29	4800.76	4752.2	4685.55	4687.94	4725.87	4747.98	4676.34	4675.27	4687.69	4674.14	4667.2	4649.07	4657.23	4614.04	4618.49	4654.65	4686.93	4700.18	4719.61	4765.69	4771.6	4825.19	4826.07	4842.75	4901.31	4918.95	4935.75	4940.62	4945.36	4998.87	4977.03	5005.11	5034.38	5004.15	4920.6	4899.57	4866.68	4839.13	4803.18	4774.71	4796.09	4823.93	4845.03
		5106.46	4977.51	4951.41	4986.76	4866.67	4798.92	4769.25	4731.29	4751.74	4803.45	4818.76	4746.76	4746.77	4759.52	4746.78	4738.96	4725.56	4724.44	4676.57	4703.8	4722.5	4748.59	4759.5	4775.07	4817.41	4803.94	4840.71	4834.99	4853.82	4923.49	4928.63	4945.85	4962.16	4946.98	4978.03	4945.78	4954.79	4978.29	4930.9	4846.23	4833.86	4805.3	4774.71	4725.09	4677.57	4704.99	4728.1	4752.59
		5106.46	4973.48	4967.29	5058.96	4909.81	4846.49	4842.41	4788.52	4831.3	4865.72	4894.06	4817.35	4825.11	4848.49	4846.69	4819.63	4816.64	4808.31	4757.83	4764.79	4783.12	4810.32	4832.04	4832.4	4853.55	4831.28	4876.17	4865.14	4883.11	4929.19	4920.98	4938.04	4946.34	4946.34	4977.85	4945.36	4953.61	4964.16	4919.99	4841.41	4831.47	4801.25	4744.81	4684.18	4663.69	4688.68	4700.17	4704.99
		5180.09	5113.31	5080.58	5153.44	4977.51	4916.66	4912.73	4862.97	4928.26	4977.63	4977.82	4866.67	4895.84	4936.76	4915.57	4886.65	4893.6	4881.62	4840.94	4842.54	4855.45	4859.71	4880.53	4886.65	4895.57	4872.82	4916.9	4905.46	4912.6	4958.43	4944.45	4944.45	4949.93	4951.51	4965.74	4935.55	4945.26	4944.69	4885.81	4812.56	4797.71	4771.84	4710.23	4660.17	4625.72	4666.34	4680.63	4666.75
Figure 4e	D(logChln)/Dt	5.3141	1.24665	-3.83162	-6.05879	0.701165	1.4147	1.1111	9.76341	9.22239	9.89381	1.03154	5.45653	4.2034	6.39375	-1.84649	-0.593421	4.47522	3.98676	10.9108	14.8631	10.9392	-1.1514	-11.1894	-6.05841	-8.25131	9.04109	6.17553	20.1193	23.8094	30.5624	25.9881	12.2268	31.4946	28.4404	5.84829	10.7299	2.95085	-7.53356	-9.5158	-24.9447	-23.8213	-25.3737	-24.1227	-30.9462	-32.8704	-35.2356	-21.9893	-29.3046
		5.25467	2.85884	-3.04656	-4.10829	3.52017	4.32301	2.8737	11.201	10.2483	11.2884	-0.730401	5.40243	6.38618	6.95297	0.525625	1.05906	5.54166	4.82812	10.4259	14.2971	10.9213	-3.71391	-12.0625	-10.1781	-12.9977	11.0402	5.24616	18.8601	25.7835	28.0552	18.5323	-2.72473	18.5583	11.6824	-13.0147	-11.4775	-16.1213	-28.2768	-24.6444	-39.4914	-41.0736	-41.057	-38.3396	-46.5821	-46.6022	-44.5007	-26.961	-31.9415
		-4.51349	-4.8365	-8.69005	-9.39128	-2.45345	-0.569745	-0.292787	10.7149	10.986	11.2002	-1.44323	6.85355	10.482	11.3418	5.90274	7.08574	11.2014	9.84493	15.3884	24.305	17.8622	-6.34548	-19.0568	-18.066	-25.9572	1.93726	-2.97434	7.09906	15.1551	16.7586	-0.349679	-24.8963	-1.73382	-5.57894	-36.1693	-30.4814	-25.1699	-39.0629	-35.9189	-49.5114	-53.3589	-55.2544	-51.8521	-59.9983	-55.9495	-43.4865	-27.1781	-35.3554
		-10.9754	-10.0853	-12.0323	-11.8074	-6.47219	-4.73855	-6.7442	3.62881	4.77367	7.15703	-6.38398	1.47563	6.77298	10.0929	-0.614456	-2.05053	4.24192	0.28477	0.790707	13.4635	1.37496	-25.0784	-35.0747	-30.3721	-44.006	-6.32076	-13.1446	-7.70391	-1.70657	3.43526	-14.3466	-41.152	-26.3885	-26.0671	-58.8591	-48.5974	-36.6031	-54.499	-59.3848	-66.7162	-72.3289	-69.3262	-63.3277	-77.0223	-65.1585	-46.1909	-28.9147	-29.2034
		-13.6434	-13.438	-15.4811	-14.7268	-8.50488	-8.53218	-11.9668	-1.99891	-3.29837	2.66705	-11.4364	-8.58109	-3.60901	1.87197	-11.4547	-10.6322	0.769507	-0.568807	-3.04134	7.88246	-1.6428	-25.2064	-37.0194	-24.9942	-43.4336	2.53859	1.99608	6.44298	5.723	6.72205	-19.5559	-52.1165	-39.4503	-30.5076	-63.5229	-54.3248	-46.2365	-65.4848	-75.7036	-84.7941	-101.124	-101.715	-93.8755	-103.931	-87.7103	-62.4369	-44.3902	-43.5921
		-10.5242	-12.7919	-15.8366	-11.983	-6.17862	-5.14764	-12.7109	-3.18215	-6.40748	0.263809	-11.2078	-16.5804	-13.5824	-3.50559	-15.5983	-13.5373	5.32918	9.71126	3.94259	12.4689	3.81263	-9.48725	-19.5461	0.317762	-22.9724	26.8209	42.2479	49.8505	40.3023	36.1509	0.977479	-40.4035	-31.8191	-21.4873	-48.535	-45.6968	-39.3292	-63.4541	-74.3511	-78.5645	-97.569	-106.466	-99.5237	-105.166	-84.2091	-48.3868	-27.0541	-23.7281
		-10.0311	-13.0168	-12.8916	-7.72555	-3.48514	-2.50698	-9.14842	1.20002	-4.86836	5.50702	-7.82345	-13.0095	-7.23306	8.03148	-5.19109	-2.7149	18.608	24.4367	18.426	23.7259	17.5364	1.2075	-11.15	16.8175	-13.1272	37.0229	48.5247	52.2431	42.425	36.7298	-4.05184	-50.8757	-39.241	-29.479	-52.9409	-60.1555	-55.5197	-79.5545	-97.5056	-97.6704	-111.528	-113.175	-106.911	-111.351	-91.4131	-51.4	-23.6302	-26.2221
		-18.039	-21.1313	-19.2103	-13.2749	-10.964	-8.36497	-12.5889	0.586447	-1.05854	12.6078	0.927096	-6.52321	-1.33972	19.7394	9.45221	20.6848	50.2098	53.9209	50.6307	68.0013	58.5921	34.7715	19.0059	45.386	12.1889	59.6057	78.2748	84.9151	73.6768	61.8147	11.2084	-47.9493	-24.0375	-23.974	-61.0625	-65.7521	-61.0046	-79.8282	-97.3989	-97.2624	-116.504	-113.448	-111.303	-117.831	-91.402	-49.5729	-17.3807	-29.3683
		-14.073	-17.7236	-19.6823	-14.2191	-14.7982	-12.7325	-19.6554	-4.12931	-4.12807	7.42579	-3.33383	-14.0645	-12.106	7.51745	-3.36098	1.15312	27.6709	39.3267	31.1187	45.9979	39.1702	19.2314	-0.493408	19.3988	-16.3227	26.6486	44.4669	52.8388	48.472	35.6023	-9.62025	-74.3347	-52.8057	-34.576	-70.9602	-88.9017	-94.2754	-111.403	-138.234	-125.141	-136.404	-121.521	-109.661	-117.686	-90.5359	-48.5632	-6.87206	-21.436
		-9.72306	-12.0394	-13.3827	-6.93616	-5.33467	-5.70832	-19.1649	-5.16928	-5.53941	-0.982388	-10.6603	-19.5258	-12.8681	14.2422	11.0875	6.74057	33.9551	49.5557	39.4506	48.8879	37.5229	33.243	19.7974	34.9596	6.11669	49.665	68.4577	65.7271	66.6152	48.1872	10.3686	-68.4425	-57.5274	-41.014	-84.8244	-106.504	-124.017	-146.656	-170.407	-161.317	-172.714	-164.761	-153.24	-168.366	-138.888	-97.0755	-43.8738	-56.2967
		-9.12248	-10.8066	-17.763	-16.2667	-16.1143	-20.2326	-34.7947	-26.8138	-26.4137	-20.3216	-28.5252	-38.2672	-29.9227	-4.60648	-16.0762	-29.7694	1.99548	30.4285	24.745	33.4982	24.5218	36.6426	32.8986	50.3675	15.7695	65.2578	82.1542	75.6578	91.4633	75.0233	36.0127	-59.5898	-56.3761	-47.4166	-88.8177	-110.231	-131.744	-145.895	-179.065	-167.817	-186.478	-165.778	-153.63	-181.144	-138.619	-87.074	-36.5133	-54.2352
		-1.62993	1.98429	-6.81935	-1.25975	-1.09955	-4.05844	-20.2534	-12.6006	-11.7515	-8.296	-13.8553	-23.7274	-17.2813	9.20907	-4.69846	-35.5224	-18.2241	11.7265	-4.77007	11.3435	12.5673	34.0303	41.427	64.7117	40.9584	99.3918	117.54	114.135	115.9	87.2389	69.5156	-22.9639	-19.1084	-11.7343	-57.8548	-83.9432	-119.073	-138.971	-165.98	-168.723	-190.811	-178.023	-158.579	-182.153	-140.667	-95.9848	-30.9451	-40.4552
		-7.84241	-3.78082	-5.76902	2.20936	5.5833	4.43319	-9.47461	0.530663	4.66173	8.9486	6.52932	-0.12027	6.1027	34.6626	21.8748	-6.07726	11.059	26.3061	-0.563456	20.2506	23.1755	32.4401	30.0747	50.9341	15.806	85.1548	90.3898	84.9764	92.2205	60.6909	38.3881	-62.8079	-49.2834	-34.2407	-94.8048	-134.092	-156.641	-172.058	-195.397	-174.134	-217.13	-180.202	-162.131	-194.725	-137.569	-100.14	-29.8313	-52.4778
		-15.2934	-13.2823	-11.7844	-1.93727	3.15288	-0.934199	-12.9983	-1.93488	-1.21635	8.51626	6.69844	-0.178204	8.43147	40.7422	27.1617	7.07856	23.3219	33.8837	0.45784	26.309	47.7744	67.4356	67.5675	103.855	79.2637	159.403	173.62	161.798	164.059	125.33	88.0286	-6.83095	2.16966	20.4081	-49.1357	-109.142	-144.088	-164.961	-202.823	-206.605	-261.646	-234.8	-197.429	-232.961	-158.153	-117.017	-37.4029	-53.5369
		-9.91657	-9.02062	-7.77794	-0.860996	0.761949	-2.46469	-10.0612	-5.2953	-5.31378	-0.29359	5.45945	-8.37371	-0.872283	35.66	23.526	-4.27889	18.5194	34.4272	8.78222	48.2416	71.2562	94.2769	87.4274	134.4	110.274	164.962	185.344	174.953	176.19	119.835	85.4624	-11.9974	3.22895	17.1545	-61.8294	-120.932	-172.098	-160.931	-220.468	-208.262	-257.512	-213.839	-183.05	-247.628	-150.967	-94.6321	-21.3453	-54.2362
		-16.157	-16.1223	-12.1788	-6.37285	-7.02428	-6.65264	-14.1324	-15.0526	-8.40802	-6.61043	11.5335	8.85693	18.4832	52.5413	39.7264	26.2335	46.8182	64.4054	37.2751	84.0892	97.5794	113.187	117.719	162.734	138.316	170.62	184.118	147.807	158.325	103.159	61.6357	-1.2588	25.1662	44.2969	-37.6633	-84.4567	-105.232	-72.4572	-107.57	-89.763	-162.354	-129.76	-77.1836	-142.768	-41.2899	22.2576	77.2457	33.621
		-16.2245	-18.0408	-18.058	-16.0496	-19.6302	-19.3101	-29.0673	-28.7345	-25.6972	-24.8964	-4.95877	-6.60557	5.69064	47.4341	27.2179	13.7769	37.4062	69.0014	49.4009	93.6371	121.088	146.132	142.401	202.344	159.661	196.015	213.684	179.83	182.535	135.77	120.22	69.4926	86.6315	99.961	24.3143	-48.9733	-85.1245	-31.1839	-84.5709	-40.9035	-132.504	-103.539	-60.4553	-123.235	-15.0144	30.6481	83.1054	30.9
		-6.35575	-8.01181	-8.03137	-6.5097	-7.94304	-10.9495	-20.3779	-24.1518	-24.7135	-17.9184	2.52095	-4.33326	5.77729	47.6242	35.4838	20.4797	43.546	71.0201	62.6848	86.6858	128.832	171.277	185.859	253.327	206.643	239.628	263.464	251.251	253.563	192.677	183.532	138.86	166.13	160.906	105.407	11.0593	-58.2598	-3.1988	-45.969	2.93038	-98.1569	-65.8033	-22.6774	-92.1897	32.3905	58.1632	116.302	76.8403
		6.24396	4.28199	-0.0139472	-0.00606797	-5.69359	-6.39851	-14.7497	-16.5031	-18.5658	-16.788	-8.15362	-18.4452	-17.5986	25.9868	22.9272	4.59373	26.6288	77.8504	75.1248	88.5821	142.658	187.274	198.304	272.154	240.768	291.084	322.678	330.338	342.297	278.056	267.28	209.215	251.924	265.546	230.324	118.305	37.0969	94.6752	74.4048	87.1893	-48.1659	-32.0429	11.8957	-43.7445	53.5718	78.5385	164.177	95.3035
		17.2309	19.4527	18.432	18.186	13.5008	12.4623	9.03945	4.9527	2.20997	-5.08911	-5.24587	-18.9118	-32.3296	9.10715	7.02779	-26.6991	-20.656	22.5528	31.896	54.1112	110.711	139.922	173.554	237.772	234.732	290.433	332.132	371.246	385.33	325.472	341.885	288.491	327.707	316.629	265.663	127.543	50.0694	102.171	101.481	99.229	-14.3955	0.363867	54.1666	0.431989	112.506	129.996	220.1	156.269
		13.7579	15.91	20.5726	14.8564	10.5953	12.2494	11.4346	8.7017	8.72901	-0.56927	-0.0297907	-1.7382	-11.9094	25.7086	20.5118	-19.8496	-15.3305	7.21257	20.9536	42.563	81.6875	109.739	133.45	169.911	165.055	221.113	241.954	300.274	321.689	282.847	310.96	254.945	296.582	285.88	226.391	110.328	3.8588	46.8422	61.8751	72.8669	-58.8219	-6.82804	41.7871	-26.302	73.9549	44.1865	148.779	73.1073
		-4.05468	-0.730884	1.80418	-2.67453	-6.88285	-3.04124	-7.2428	-16.2962	-11.55	-26.9125	-18.8011	-22.4581	-33.5728	7.5616	14.2977	-14.9603	-23.4064	5.79163	29.6239	60.9941	103.917	153.659	197.63	228.027	231.359	273.824	284.911	364.521	380.418	348.192	393.679	357.351	392.397	354.719	294.969	169.446	42.3634	74.572	112.226	120.344	-19.4923	34.3561	87.5812	-9.50033	91.4474	27.4223	126.596	57.8881
		13.3832	23.9269	22.481	21.4109	24.3964	32.3871	28.6091	11.0148	15.9328	-2.17233	3.07477	4.97078	-17.5532	11.0469	13.6217	-31.3017	-76.9369	-29.1792	-9.85293	7.10753	28.7524	87.2246	158.958	198.472	213.494	247.458	217.215	301.324	319.524	303.112	357.514	365.783	351.946	317.717	259.76	167.302	51.4118	78.5987	108.293	89.9632	-63.0421	0.237989	68.5949	-12.0606	64.1423	-1.30354	67.4279	35.832
		8.12028	17.8625	19.8406	18.9187	27.1933	35.466	33.0098	6.33306	10.5358	2.00234	8.25233	13.2483	-8.73252	20.8122	33.7914	4.8968	-26.3355	10.3281	40.3323	59.9843	80.9753	149.734	232.792	300.286	310.272	338.638	309.751	394.631	388.252	368.985	425.489	442.542	423.16	388.607	323.072	282.935	187.884	236.739	285.714	231.625	57.5209	81.0823	172.748	112.757	173.262	91.068	126.225	113.279
		-2.38683	9.79348	9.57524	1.67915	5.86274	15.7172	16.9136	-8.77449	-9.38391	-0.885083	10.3016	14.2448	-12.8977	8.83692	-5.00813	-9.81525	-37.0891	6.37085	41.8425	76.0979	109.312	160.178	241.29	327.231	305.115	338.734	300.33	404.449	401.823	423.241	467.157	519.545	513.362	490.192	428.054	450.212	367.568	425.411	475.6	442.026	262.783	307.627	361.75	269.723	295.332	205.495	209.729	183.048
		-1.16208	9.51189	10.9125	11.0576	19.29	36.4997	34.4903	9.24787	4.15835	10.1606	18.2954	14.6137	-17.3555	21.2514	22.9086	15.0439	-23.4946	16.4416	49.6347	88.2298	127.75	193.437	252.593	336.36	315.469	345.738	316.05	435.285	404.876	399.548	472.9	540.321	532.226	506.022	401.211	421.36	307.254	400.088	475.754	432.274	274.78	273.546	319.067	244.513	246.333	159.1	205.927	186.035
		-8.12113	-3.58363	3.0184	6.75968	10.4564	19.7523	10.9163	-25.7789	-34.1479	-21.0188	-14.0447	-19.3401	-55.1278	-18.7089	-25.2692	-22.6147	-14.9482	11.2435	37.1462	73.3519	118.255	216.827	297.733	382.265	330.946	389.057	340.609	428.736	413.831	431.453	447.407	470.948	457.392	444.067	324.796	339.397	196.14	279.526	334.734	342.787	148.704	196.919	256.123	224.61	221.521	178.155	204.527	156.608
		4.41514	12.5985	14.5155	16.4798	19.5707	33.7913	21.0562	-15.6688	-32.8917	-20.9679	-6.57661	-14.4395	-44.9551	-6.96019	-15.6721	-17.4783	10.263	62.7392	89.5265	117.639	153.656	297.062	371.358	486.728	436.48	447.78	399.259	494.004	440.388	439.015	454.784	466.317	477.66	459.366	346.312	334.017	143.576	246.957	283.777	285.482	153.477	150.687	190.39	195.597	194.923	164.136	193.164	157.822
		19.0451	31.4672	33.7627	28.684	35.3703	45.4437	29.8378	-17.5536	-37.3549	-37.1609	-30.871	-39.0725	-81.0015	-46.1561	-56.6109	-76.4251	-60.2698	-26.6259	21.9884	61.2252	79.7266	206.343	308.847	409.432	356.96	352.771	252.894	367.299	308.266	322.768	374.228	394.686	431.674	385.434	256.706	250.147	78.8522	154.762	219.418	286.475	210.033	244.284	250.048	239.268	227.139	174.731	178.452	142.031
		24.1961	36.0465	41.5817	30.7098	45.1387	62.0321	39.2302	3.40612	-17.7719	-6.83095	-3.00749	-14.9603	-76.131	-61.5304	-74.4327	-97.6817	-76.2573	-49.6805	-10.0282	16.9147	2.79301	134.307	259.256	346.764	290.878	334.469	258.675	392.26	344.242	386.574	441.837	455.937	486.749	492.53	382.605	417.561	291.243	317.538	411.367	464.567	352.285	348.844	346.637	360.498	334.07	263.48	244.61	221.407
		32.3629	42.4755	41.2577	37.2467	51.979	71.5257	46.4008	16.4202	-6.17871	10.1099	5.22896	-28.7655	-79.9823	-61.965	-79.1498	-111.409	-65.6267	-23.7491	17.6609	49.1666	32.2921	168.867	264.541	356.698	285.542	326.678	256.827	410.292	336.265	350.517	404.013	377.145	385.816	354.665	264.471	314.284	184.186	170.209	230.906	277.748	163.445	217.947	186.711	205.653	231.201	147.661	105.916	106.593
		39.315	49.6023	50.3017	51.9845	73.0007	94.0017	73.8545	39.7304	29.9642	47.8126	40.9926	3.92894	-49.8866	-33.1773	-63.594	-114.224	-72.6457	-26.1838	-1.85966	16.6019	-33.7512	104.588	223.483	307.465	257.423	278.933	215.034	370.552	324.344	361.618	411.409	402.166	389.939	370.007	295.322	370.084	277.629	228.269	275.24	298.341	190.446	238.318	204.074	213.752	252.381	165.014	106.83	113.128
		30.9586	43.1301	41.3217	42.0993	69.6404	101.256	78.848	46.6622	36.3902	63.19	73.0616	49.754	5.26771	52.8587	0.0805927	-72.3942	-24.3192	36.9142	52.4039	66.3319	-17.2998	132.965	258.594	346.311	282.489	294.577	205.703	320.113	268.332	334.32	406.824	369.952	329.509	330.122	253.131	358.652	265.583	211.894	267.391	292.413	171.84	211.439	194.166	220.592	264.989	190.305	149.399	161.524
		28.9388	38.3869	43.8296	43.7573	80.9018	109.593	87.4158	50.104	41.0521	63.6549	90.9167	70.0404	46.596	95.9898	38.5927	-16.222	60.7886	101.675	117.458	122.33	37.1289	185.676	326.418	384.099	327.839	279.743	203.063	270.107	207.576	268.328	348.663	359.669	324.147	273.916	175.946	304.085	199.794	132.896	222.58	279.348	180.286	189.563	146.67	180.818	219.498	146.79	31.037	43.7828
		20.0529	28.7411	28.4685	26.6828	58.2906	94.593	72.285	42.3322	48.9376	71.3691	110.657	95.7843	78.0598	135.165	78.133	30.6964	127.635	164.729	179.421	182.146	55.1451	192.215	307.857	377.746	326.854	271.622	232.726	303.653	245.867	316.284	391.756	393.085	395.864	358.137	301.75	444.589	355.374	277.886	331.092	401.651	278.563	268.305	195.102	222.405	242.296	150.527	37.0912	13.4179
		36.8404	47.4146	42.8777	41.7871	72.2731	105.969	90.6068	60.0899	70.6748	95.8205	133.172	107.351	78.5504	130.495	78.305	28.6292	95.1293	138.91	189.91	195.395	87.5952	173.86	308.677	403.173	389.858	331.664	288.254	318.514	256.967	314.974	374.486	444.3	483.037	374.298	317.337	416.15	400.467	344.699	360.97	410.074	307.628	315.112	264.161	306.68	360.828	314.195	175.008	125.362
		68.1141	83.0713	80.3691	80.7583	113.847	137.293	118.697	92.7174	111.919	153.503	187.997	166.584	138.658	169.869	115.081	33.9394	97.8937	155.054	199.652	199.892	105.056	202.848	333.57	389.715	388.177	365.449	332.887	328.404	271.795	312.123	368.361	433.499	485.322	417.065	343.633	453.745	429.854	384.715	405.458	451.141	357.086	402.277	370.949	431.59	494.062	471.693	303.378	208.079
		40.7147	49.6177	43.9552	38.4812	64.8908	81.3752	71.7876	58.5278	71.4765	101.91	147.303	112.117	88.9221	127.702	74.4083	2.90177	76.1534	126.036	161.208	134.274	71.6344	153.195	249.457	293.921	301.897	326.509	333.085	328.477	288.323	344.698	360.042	433.333	491.264	421.534	385.266	455.213	409.397	349.739	365.483	425.599	372.325	382.663	341.181	366.867	451.8	458.784	299.584	194.575
		37.2248	48.3458	47.707	46.0082	69.4894	80.2139	81.3334	75.7217	88.6995	116.294	164.011	130.309	89.0882	141.338	95.6785	-2.5125	27.1566	60.4513	72.405	29.6094	-16.5893	34.9309	130.255	145.826	135.96	174.849	186.682	233.583	215.597	270.316	290.487	410.687	477.429	379.311	352.609	407.954	371.148	278.291	287.408	343.243	311.849	310.288	237.9	234.162	314.609	333.659	201.431	72.9891
		53.1547	61.7862	64.2592	69.3643	100.436	111.91	119.423	110.966	128.492	155.963	211.252	168.606	135.672	189.948	140.22	21.3655	52.2442	76.2512	78.6506	5.28518	-47.5279	-34.663	59.3769	60.3628	88.101	78.3433	118.932	166.801	127.674	185.547	268.846	354.339	393.857	296.694	268.764	260.964	280.9	188.287	210.544	232.236	216.188	209.718	135.036	167.271	251.668	260.763	158.358	49.8162
		66.1275	73.9854	80.1145	85.0855	113.812	130.202	134.824	134.14	163.366	194.943	248.746	215.767	195.073	237.368	170.58	73.8379	117.912	122.289	116.228	43.1759	-33.7554	-36.4382	56.4413	38.1784	54.4097	22.6193	44.9736	58.8008	1.4078	104.988	146.584	223.987	303.43	237.274	239.69	234.139	243.787	88.135	101.076	144.623	133.736	136.407	67.774	130.01	226.343	223.634	100.189	-15.3594
		70.609	82.0742	84.9421	90.1885	122.709	143.985	153.687	157.202	186.656	217.492	273.606	246.01	216.887	253.224	198.987	119.086	135.95	152.958	161.08	90.2931	-4.70666	-35.2899	38.0549	26.3174	61.0653	-30.0169	14.6396	53.3761	-20.5667	46.8822	109.639	205.5	274.866	199.848	219.608	238.795	282.099	137.429	149.444	149.88	198.37	199.934	107.745	171.648	291.274	265.617	149.85	19.4137
		65.1119	75.3722	75.2755	82.6154	114.964	130.376	146.241	148.716	188.332	233.195	270.787	234.123	193.582	250.093	201.005	114.502	107.89	109.71	112.6	27.4955	-56.0299	-108.243	-32.9135	-51.5277	-29.4838	-93.9135	-16.224	28.9666	-61.8608	6.92968	77.7397	158.179	195.814	131.59	186.588	213.09	237.191	90.007	67.114	40.2824	75.4842	84.8678	-13.7694	79.5358	173.746	176.369	57.9492	-34.9065
		60.1858	71.6	75.0792	83.5881	108.487	130.068	143.491	155.27	194.796	238.713	287.349	240.067	219.696	273.034	231.241	169.072	181.345	181.574	185.577	87.8644	-6.04655	-62.1863	-26.7666	-42.8074	-30.2228	-69.6656	73.6646	86.5198	-6.04347	38.3839	97.9391	125.967	143.385	35.3229	112.8	148.431	181.967	60.7497	29.1254	-30.4072	-74.3917	-120.697	-231.641	-133.435	-55.5222	-39.1544	-136.228	-189.889
		45.8422	57.3076	55.0018	68.3289	89.96	107.192	120.402	128.727	173.609	218.871	266.613	250.949	247.213	311.223	294.295	246.086	252.246	245.9	269.119	153.982	97.9581	60.0699	74.5198	77.2125	100.525	76.5296	183.505	188.479	90.4413	125.792	152.41	188.038	206.079	36.468	134.272	93.8959	99.5091	-32.709	-104.265	-189.859	-225.848	-269.655	-360.046	-286.144	-223.044	-175.02	-238.931	-275.861
		43.6881	54.5726	60.7911	71.3925	96.7453	107.738	117.731	122.561	159.361	206.347	248.375	233.051	204.691	247.241	230.601	180.322	164.105	137.198	153.334	22.5874	-17.8957	-51.9632	-28.9603	-23.0368	-7.3899	-45.4015	63.909	115.899	37.1097	74.2812	87.9814	152.868	188.895	51.0522	125.679	46.6486	56.9087	-41.9307	-106.502	-196.488	-171.6	-233.86	-341.078	-257.676	-217.852	-176.51	-221.838	-275.871
		31.3563	42.9962	51.1653	57.4494	72.4429	86.1403	91.3853	102.095	128.263	171.724	219.192	207.574	174.469	212.498	195.941	155.261	142.851	97.7159	125.25	33.7151	-6.02154	-34.0021	-27.1856	-6.8303	42.3749	-13.7194	94.0262	141.93	46.2371	80.5124	69.724	114.267	180.494	34.7453	84.0159	20.4719	-7.88256	-99.0884	-140.659	-258.441	-200.81	-267.007	-372.131	-277.627	-248.908	-187.431	-235.649	-294.997
		41.7131	48.204	58.9707	63.1071	71.5192	85.4669	89.2296	96.4859	126.403	161.7	208.138	189.889	155.634	163.854	147.884	114.96	110.289	44.4369	60.3418	-8.88558	-28.9816	-63.3272	-58.4472	-39.83	17.1185	-61.8916	32.7797	78.3501	6.12873	34.7603	21.2156	62.1963	161.537	49.4542	70.5344	-24.5945	-49.5277	-153.838	-218.389	-348.445	-246.972	-284.897	-395.188	-313.678	-313.546	-269.693	-311.356	-360.923
		37.3686	48.4449	56.6369	65.0318	74.7814	95.2462	108.046	116.857	146.531	189.8	237.117	227.739	185.11	187.71	177.958	144.063	114.402	24.7318	40.454	-17.4	-49.3946	-89.5901	-102.073	-60.2069	-27.0009	-113.599	-39.8812	30.5102	-54.4413	-10.9485	-21.2012	7.07472	135.72	33.2441	72.4398	-29.335	-51.383	-119.938	-207.454	-313.013	-196.804	-206.314	-293.885	-202.523	-185.459	-154.72	-182.046	-213.671
		37.1456	40.6094	50.2778	58.8307	68.1704	80.9017	86.4515	92.8234	109.61	149	192.61	177.212	142.312	136.458	120.169	102.575	72.1004	-4.44815	3.79568	-55.6146	-68.2344	-89.6418	-115.205	-70.1716	-64.4007	-141.26	-104.948	-69.4289	-147.131	-77.0834	-98.3996	-65.3344	28.3051	-76.6607	-41.8962	-137.256	-151.43	-199.098	-279.939	-363.33	-222.195	-212.555	-287.106	-191.631	-210.277	-174.626	-201.348	-218.293
		30.6925	36.0476	45.148	58.0975	69.2199	83.1062	86.9434	98.9677	112.186	149.911	193.582	175.048	143.027	138.861	118.824	93.5414	54.5606	0.710713	-16.8113	-78.2429	-100.321	-128.47	-174.417	-138.759	-158.302	-246.868	-161.492	-88.1573	-172.265	-122.434	-109.782	-75.2687	-35.7071	-78.258	-38.6426	-110.367	-155.696	-196.95	-249.279	-325.782	-172.336	-221.925	-337.373	-239.398	-260.849	-224.724	-256.858	-260.678
		20.3616	22.0991	33.4768	44.6771	51.4974	68.2689	76.011	90.4171	98.3835	131.195	173.963	157.102	129.114	131.627	97.2683	77.0841	48.1664	-16.9925	-29.8614	-68.0186	-90.5621	-148.37	-203.073	-147.534	-193.814	-305.424	-184.441	-117.898	-201.615	-131.778	-102.468	-76.8524	-51.0961	-124.077	-98.6846	-174.271	-180.514	-222.424	-275.597	-341.301	-172.354	-300.58	-412.656	-330.258	-355.866	-328.625	-337.516	-303.659
		38.7006	45.1136	60.3577	71.3094	76.4615	90.4715	87.6607	102.493	113.946	151.674	183.381	177.916	161.778	163.124	142.288	114.425	92.2381	43.1873	34.7411	4.27681	-17.0124	-42.5027	-113.969	-48.1474	-89.2218	-208.056	-106.47	-53.4415	-136.971	-103.605	-51.7549	-62.0908	-57.3589	-124.836	-87.5833	-147.308	-145.776	-169.91	-223.956	-316.114	-167.031	-287.015	-387.772	-311.093	-320.89	-297.68	-282.898	-260.54
		38.7494	44.8442	55.4553	63.4244	62.8929	76.8513	67.2048	85.2902	100.89	135.001	164.953	172.642	164.341	166.918	146.113	141.143	143.859	117.293	126.835	113.965	90.7655	74.1829	16.1669	81.3178	55.553	-65.5645	8.84312	39.8209	-43.3985	-26.3861	20.3322	-16.0414	-45.064	-116.28	-78.522	-140.036	-158.999	-201.943	-264.88	-347.705	-210.97	-315.93	-406.841	-335.607	-324.086	-323.738	-323.404	-282.855
		30.8258	32.8339	40.1112	47.2844	44.6242	53.8329	41.1741	61.0919	81.0649	108.279	121.261	140.61	129.421	135.464	131.038	140.979	157.171	140.738	150.194	154.398	153.536	160.755	105.343	173.149	143.212	40.0274	76.254	105.842	11.9361	12.7871	11.8323	-22.0802	-43.677	-115.58	-100.48	-177.927	-228.798	-286.188	-361.584	-414.635	-281.574	-368.235	-428.824	-334.661	-301.459	-279.217	-294.206	-256.341
		18.4729	21.4121	30.0161	34.2674	31.8911	34.6457	25.0563	46.3003	66.1424	87.7813	98.332	113.714	104.955	113.766	121.309	132.329	138.696	128.606	149.796	161.919	165.135	174.324	125.847	199.602	183.906	89.4123	139.106	159.905	81.3915	52.5857	52.3452	39.4798	-17.3085	-97.7336	-93.0733	-142.269	-188.147	-234.655	-308.186	-355.386	-226.245	-322.588	-359.153	-291.346	-262.235	-253.479	-269.919	-207.925
		16.3442	13.7605	22.908	23.5548	19.9677	24.5724	15.034	32.8853	49.6123	72.1181	78.26	84.9537	76.9693	92.0409	99.9761	110.676	129.969	125.298	144.873	158.199	159.368	166.685	122.574	191.158	156.997	67.7329	132.653	145.905	91.6789	68.4514	46.1688	42.1174	-22.852	-106.65	-112.73	-165.649	-210.606	-250.425	-328.781	-362.701	-242.237	-352.136	-359.421	-320.588	-298.259	-273.004	-308.91	-234
		22.2428	15.1309	24.6744	25.7342	20.808	26.617	17.5785	30.427	43.6562	54.8652	67.3814	71.076	65.2474	69.7405	74.3314	79.9107	104.956	102.926	117.543	147.088	127.558	128.4	99.165	149.233	132.146	41.757	100.32	111.435	80.5326	59.1913	44.6362	38.7408	-17.986	-106.862	-144.813	-160.824	-196.053	-240.728	-301.583	-340.106	-232.008	-325.225	-315.479	-310.44	-288.011	-276.316	-296.193	-237.357
		23.0736	14.7154	19.5331	24.6756	20.5062	27.7915	22.9228	36.9739	51.2138	61.8559	68.684	80.5081	74.8682	75.8691	73.1824	70.3708	93.4652	103.208	104.425	134.267	113.175	115.347	87.6225	136.93	133.616	48.1849	75.4768	89.3532	71.1405	65.6088	39.2774	44.5227	-12.1377	-69.8565	-109.329	-116.178	-160.89	-207.29	-275.857	-316.629	-201.656	-257.75	-241.89	-217.797	-196.504	-180.439	-201.466	-164.028
		20.7608	10.7795	19.3683	23.4157	18.9884	25.9834	22.4963	33.7916	40.0877	46.4437	48.5646	49.5818	41.8297	42.5423	36.1455	37.8013	60.1423	71.1566	63.0569	105.062	85.6417	74.1527	48.7067	97.1133	99.3228	11.2761	41.5982	43.7627	26.4207	28.8176	-11.4568	-17.2248	-73.7564	-116.49	-172.536	-172.78	-184.92	-211.761	-255.517	-296.611	-173.665	-213.019	-191.66	-163.366	-139.692	-131.16	-154.968	-123.11
		22.701	15.2831	23.4674	26.8682	20.9078	35.5835	36.116	54.4167	58.69	63.711	67.6546	68.0981	71.6121	77.5715	75.45	77.4733	98.3091	103.395	95.4064	139.216	106.539	89.5957	61.407	100.578	106.264	28.0147	62.9069	37.0661	13.5174	16.5157	-11.2922	-18.0996	-70.9786	-100.615	-142.263	-134.318	-139.835	-169.441	-204.505	-235.396	-128.447	-165.197	-132.235	-104.634	-82.7451	-80.2986	-106.744	-83.9173
		28.2097	17.342	29.994	34.1182	34.9408	48.3425	52.5577	66.9413	72.999	78.5442	82.7449	80.8643	84.1366	88.2233	88.9923	95.5617	125.316	124.553	113.733	140.356	108.187	84.967	52.9871	89.4895	77.4708	5.91816	32.8814	3.60172	-17.9361	-16.0259	-42.4049	-52.7407	-100.628	-119.007	-154.29	-137.893	-141.105	-162.327	-199.829	-216.513	-125.753	-152.285	-112.693	-84.5067	-65.5511	-66.3407	-85.5383	-68.6487
		18.4294	9.0319	20.6888	25.6166	25.5472	33.3911	38.6336	52.2753	56.4111	62.186	61.4556	59.2939	59.3497	67.9854	68.6911	81.6423	102.191	109.44	102.309	123.192	90.5787	59.8087	29.9463	61.1996	43.8969	-10.5852	24.6582	2.80432	-29.1538	-29.0741	-61.9462	-63.1727	-120.483	-148.124	-171.995	-137.722	-122.89	-137.519	-173.184	-175.124	-100.685	-137.249	-103.466	-73.306	-49.973	-46.6447	-65.2436	-59.7194
		15.8883	3.03513	16.1168	20.1333	19.3954	21.6862	22.484	37.1611	35.5794	40.9608	38.8652	34.367	36.071	44.73	39.7223	50.7968	78.4269	89.0326	79.4595	95.2584	70.2092	42.9853	15.9856	48.6417	30.144	-4.94667	33.3583	17.2782	-1.49781	4.88347	-24.3393	-43.2282	-100.712	-120.221	-148.152	-118.28	-102.422	-118.2	-150.138	-155.439	-97.8253	-142.491	-120.739	-99.3281	-91.4702	-91.9953	-94.6882	-92.5513
		14.0326	6.10538	18.6073	21.0487	19.7637	25.807	29.2644	42.0081	41.5441	46.335	44.0614	44.2597	45.2205	54.6363	54.9179	62.0909	85.3087	88.4569	81.5566	97.9061	65.8841	35.5448	17.4936	45.6463	25.2351	-10.9405	24.1222	12.6324	-0.86099	-6.16003	-29.4942	-46.6271	-84.8493	-97.4082	-125.052	-90.8032	-81.8055	-97.2587	-127.769	-132.006	-86.5249	-131.25	-106.364	-88.9953	-74.2825	-82.6929	-83.4676	-83.4767
		10.5004	2.84876	16.274	18.4997	18.6138	20.1753	20.4404	31.1693	31.6084	37.7869	33.7141	38.8063	43.3047	52.516	49.6969	60.7326	85.9785	84.8821	73.8426	88.0362	65.5822	49.0645	36.8888	67.6455	49.0739	24.9006	38.1999	14.2397	10.5006	15.2705	-22.5671	-48.4736	-74.5906	-87.8831	-115.43	-81.121	-65.128	-80.1797	-117.16	-123.379	-96.8254	-121.884	-80.7779	-68.1038	-56.97	-57.382	-54.0592	-52.7907
		14.1771	7.11111	18.3375	19.3612	22.5007	25.1531	24.6058	34.8512	36.5811	41.698	34.0299	37.825	40.0508	45.1951	47.494	61.5888	80.8252	77.5296	64.6697	60.5949	37.6379	24.4203	15.1878	40.2114	23.0906	8.22401	6.8168	-5.58198	-0.549669	1.03051	-41.8533	-51.3555	-65.7312	-73.5002	-86.335	-53.7366	-44.7845	-53.9365	-87.5616	-94.3321	-80.8092	-77.7247	-51.4015	-40.6729	-41.8879	-38.6814	-42.32	-49.8285
		6.28614	-4.78082	7.54061	10.9632	16.1564	20.3801	21.5818	31.6286	32.0675	35.2925	26.9645	28.1938	25.6261	32.8886	30.5383	44.932	63.8497	53.9555	43.4639	42.029	19.7648	0.494671	-3.77964	17.497	-4.03412	-14.8779	-11.1522	-16.4815	-14.3152	-6.74685	-44.6394	-52.1891	-57.3133	-65.6563	-87.6247	-61.4341	-50.7243	-61.2297	-94.1202	-84.2332	-69.531	-62.4628	-38.6906	-20.7606	-31.4814	-33.0515	-41.5751	-47.7345
		10.1536	-1.98959	10.4379	13.843	23.3153	26.6959	28.7461	33.6005	28.7447	30.4699	21.3186	16.1835	15.274	18.5112	13.2802	22.7067	36.4752	22.0303	12.5123	8.25883	-11.9519	-32.7793	-35.4861	-12.8327	-30.4516	-39.5035	-31.5234	-40.3421	-35.5054	-25.345	-64.6896	-66.1095	-62.9727	-76.8076	-99.7018	-70.4206	-55.1308	-62.5576	-87.3265	-77.2642	-62.3472	-52.1803	-28.0598	-14.6805	-28.929	-19.6204	-26.429	-33.9729
		6.83551	-2.01763	13.555	16.5649	21.6907	29.7092	31.8126	36.5916	29.6933	31.8721	23.4328	12.5731	11.6723	13.889	6.40742	12.0138	18.356	0.60368	-8.8697	-11.7975	-41.0871	-59.8146	-63.9237	-46.7974	-62.2892	-63.9239	-49.012	-55.8886	-44.8105	-35.4198	-67.3614	-66.8545	-60.7545	-72.7843	-81.0071	-42.6447	-25.7317	-29.7135	-48.8463	-42.0507	-33.189	-23.2279	-4.4802	-2.55978	-19.2287	-13.2635	-16.969	-25.9048
		13.9326	5.02939	17.4206	20.8786	26.637	35.6296	37.3502	37.7978	26.6274	31.0075	25.5148	14.5561	11.2344	12.1417	5.24776	9.73782	16.8626	0.272978	-11.8887	-18.4207	-46.6191	-64.3275	-67.0177	-51.7443	-69.5907	-70.7292	-58.7013	-63.5318	-55.4586	-45.9833	-76.3384	-77.847	-65.6188	-74.7008	-78.6984	-48.5597	-34.9453	-37.3119	-49.2999	-43.7749	-41.6433	-25.2218	-11.4108	-7.17706	-21.866	-11.6351	-14.8377	-28.6743
Figure 4f	Van	-2.63929	26.0706	28.2584	32.9507	61.9986	115.345	160.79	149.156	102.542	67.1003	64.311	32.6489	0.197961	36.8336	152.948	251.637	237.152	220.401	179.103	125.706	117.86	45.7639	39.4651	79.1194	104.895	109.345	77.3544	58.719	-30.2172	-126.867	-170.015	-255.847	-191.689	-154.362	-199.02	-277.656	-250.665	-232.797	-301.228	-282.684	-302.903	-272.153	-270.449	-187.809	-158.356	-178.08	-83.699	-109.318
		-8.39113	25.6714	40.7998	51.9411	70.6612	135.676	176.536	165.12	120.378	73.6411	72.4425	44.8602	14.6172	45.4243	162.961	247.987	225.332	197.729	160.194	119.12	112.999	52.5439	46.8263	68.2985	100.438	106.378	70.7441	50.9073	-46.4568	-144.776	-176.738	-252.481	-168.031	-123.446	-165.055	-247.532	-230.685	-196.257	-242.668	-224.558	-237.545	-204.334	-203.28	-104.541	-78.1142	-96.2765	-13.6216	-59.4051
		-2.39295	34.7044	71.6977	90.5334	130.26	187.617	214.43	202.462	157.091	95.9072	94.3238	72.3123	50.2827	84.1226	202.404	280.257	262.949	216.218	188.025	149.135	137.759	69.4706	58.0918	82.6573	131.164	140.811	115.889	111.893	-12.7968	-106.135	-120.893	-202.372	-110.027	-86.4478	-138.57	-205.317	-164.518	-125.554	-185.034	-158.781	-173.734	-134.419	-160.295	-28.9429	-15.6338	-44.3902	38.9387	-25.9109
		-38.0508	-7.2806	36.7856	78.3183	151.127	184.67	208.816	200.843	150.039	102.144	103.156	74.4726	59.7166	81.9269	210.255	302.223	289.246	250.652	227.699	176.861	187.423	134.422	123.476	164.648	213.662	211.203	214.078	207.134	81.6269	-5.29673	-23.7075	-91.105	-23.3586	-3.76746	-50.6007	-112.015	-88.3215	-51.489	-118.727	-104.132	-118.804	-75.2029	-103.105	34.8551	29.9488	-24.2375	56.7412	2.62521
		24.0578	33.348	83.0544	110.637	162.715	165.677	196.638	189.595	143.468	110.521	103.928	76.7723	63.2561	77.4556	202.22	279.651	287.07	262.151	244.652	219.075	244.347	181.182	172.616	233.425	273.905	267.568	272.722	258.93	152.158	74.0718	50.0276	-24.1141	23.6508	64.7917	11.9076	-47.2905	-42.8989	11.5113	-56.7334	-45.6718	-24.4994	23.4136	7.78286	136.096	98.2632	51.348	115.347	47.9503
		60.4638	42.5524	89.8313	109.336	163.049	155.255	179.202	184.794	146.433	112.604	97.0326	69.752	61.1787	90.2405	220.74	288.993	320.044	301.266	285.522	244.47	263.432	212.441	225.143	279.949	316.161	286.378	273.333	238.567	133.2	40.8197	25.9232	-58.3254	-8.9343	64.8324	39.5318	-9.32877	-19.0978	-2.88102	-70.9644	-48.6839	-0.802016	56.8285	50.0831	171.479	123.89	73.9011	146.663	65.5803
		63.2003	47.7944	81.4651	102.366	156.64	156.121	174.182	181.797	134.27	123.181	116.213	106.14	105.212	124.375	233.01	307.941	337.352	321.165	305.041	266.859	296.812	267.399	280.063	341.159	353.137	327.007	319.867	293.805	210.428	121.757	95.8767	24.8871	94.596	174.231	145.672	95.723	94.5594	99.3767	21.6255	53.8048	87.3212	137.349	110.301	229.671	198.296	159.501	201.102	111.104
		57.1505	30.2791	56.4081	78.1685	147.213	156.223	170.6	174.671	125.6	107.452	116.604	99.3883	91.8722	107.628	205.587	283.13	316.173	311.151	269.359	209.344	243.89	207.841	221.912	285.869	309.782	289.431	304.218	289.861	206.247	138.825	89.9184	23.8103	81.5352	197.176	186.994	137.294	138.309	157.065	80.2204	121.086	151.584	186.323	164.647	291.789	247.459	232.799	263.403	163.757
		37.4147	5.42284	34.3187	49.5945	113.779	114.053	125.286	124.441	88.9101	77.411	75.9964	68.3119	81.7765	91.1207	187.127	248.142	274.094	259.264	252.98	213.648	285.545	251.216	273.624	357.81	383.58	374.867	391.193	364.948	272.972	224.307	167.525	118.764	167.461	238.051	200.295	118.497	117.901	140.953	47.2047	95.3592	132.307	170.884	155.999	294.091	225.179	220.529	259.035	158.598
		26.1316	-6.36578	32.3084	52.1809	105.447	79.6559	67.0717	52.4611	26.2675	13.5136	16.6174	17.7491	36.6302	53.8204	151.102	197.219	225.118	199.326	200.861	170.052	272.198	265.043	314.96	378.426	419.948	419.866	423.325	404.335	317.369	288.715	231.026	172.341	214.402	265.634	210.566	156.914	154.219	154.088	73.816	112.595	148.056	194.514	195.767	334.955	259.296	250.685	313.648	192.999
		22.1541	10.975	48.6088	74.9144	127.165	91.4929	70.8744	68.4013	41.8033	22.943	6.03922	18.3159	29.0532	60.2292	137.702	184.419	189.311	178.368	192.562	153.059	254.165	263.843	320.563	395.48	469.74	497.424	486.135	465.28	388.683	363.203	323.574	268.328	262.121	284.276	248.655	206.55	171.532	161.557	51.6351	67.9905	83.2778	141.18	160.188	265.791	188.17	148.536	225.813	135.572
		57.0435	55.1021	92.7595	110.738	160.561	115.818	93.0634	86.6784	59.4894	29.0961	9.44701	15.5796	21.2047	74.1226	129.019	158.182	134.718	97.1807	107.473	65.4027	164.94	182.435	249.794	335.294	440.698	466.438	466.878	453.513	373.631	389.28	397.054	385.097	402.114	438.645	387.721	362.771	319.898	269.128	159.543	150.879	173.429	229.078	245.674	346.762	252.364	190.479	247.393	165.553
		35.8999	38.3959	85.796	109.547	160.255	128.869	114.679	113.279	99.0802	98.3976	92.0437	120.845	105.113	139.643	200.219	198.421	149.305	64.8992	64.6964	15.312	112.091	132.03	204.509	298.567	393.946	394.375	393.227	399.751	354.857	403.015	437.588	459.147	503.727	561.637	508.854	477.385	405.541	336.51	195.703	184.016	237.986	258.306	292.625	394.045	274.014	216.218	240.567	177.178
		-10.4969	-0.988553	44.9161	64.1128	118.045	90.0187	91.7353	104.138	104.226	131.574	136.528	160.741	150.664	199.808	239.161	213.227	157.87	67.57	65.3339	22.7068	123.031	142.088	203.11	286.736	379.694	381.995	440.108	428.809	414.695	528.416	584.618	638.859	677.09	751.953	685.957	649.13	547.769	452.15	297.578	257.136	294.594	284.668	353.307	435.277	297.269	225.927	220.277	168.672
		-33.9384	-19.2797	39.8981	63.0936	112.082	82.0205	90.5882	93.9011	96.2567	122.671	160.993	200.479	200.205	259.823	302.256	237.361	181.459	56.4123	46.9037	-7.22311	96.8003	82.6422	165.045	239.585	331.865	311.164	345.49	311.257	300.095	426.065	530.444	634.799	714.459	801.022	751.859	697.987	603.867	473.908	313.169	280.76	384.491	417.011	513.678	557.725	434.234	328.027	257.285	178.513
		-59.2139	-55.0614	3.32895	25.8595	73.4456	55.9487	51.5184	70.2794	86.276	122.475	192.526	244.004	238.241	270.963	288.167	237.998	208.167	91.6597	55.0928	16.8812	112.159	111.673	148.466	200.233	305.999	278.952	334.303	293.485	321.394	507.536	612.961	707.193	779.507	906.356	854.265	797.384	667.602	522.592	405.245	344.42	471.627	482.863	603.724	623.328	428.483	304.471	229.741	122.519
		-21.7253	-15.1678	38.1503	55.5039	107.51	83.8654	64.7975	107.657	132.88	172.605	240.806	288.692	274.196	306.629	308.68	267.592	235.661	115.896	67.8411	11.922	99.5638	98.0529	109.484	168.67	255.314	241.201	333.929	281.549	313.737	517.202	624.278	728.168	785.01	926.572	874.215	846.245	715.077	544.006	409.544	357.228	461.955	441.337	581.067	578.786	387.634	267.743	180.673	74.3896
		-16.5328	-4.3541	43.9395	58.4085	98.7242	75.1883	66.0253	118.13	148.473	205.669	280.503	335.279	316.126	353.415	365.207	346.727	307.831	211.297	150.903	85.2847	183.589	203.769	221.6	274.083	320.306	302.747	382.32	293.69	367.593	539.433	616.974	714.909	760.456	941.622	909.367	851.415	685.639	520.329	392.368	358.432	477.691	444.247	620.981	581.519	385.671	278.771	191.955	105.211
		35.2465	35.2635	63.1028	69.6182	80.0429	69.1429	65.4675	122.37	150.134	180.639	259.312	324.739	308.135	362.299	368.927	325.616	311.775	233.857	145.463	108.945	176.439	183.387	195.783	251.334	326.628	313.163	365.882	246.092	344.732	506.126	582.963	646.316	701.592	886.835	840.575	793.54	620.67	430.851	302.264	272.624	436.319	392.393	575.697	473.788	264.364	181.767	99.8383	-16.0496
		-8.80349	1.14058	17.5416	32.9446	41.3788	62.7044	50.0228	111.117	138.872	193.021	281.608	374.277	342.781	400.448	413.275	386.957	361.401	282.691	171.587	100.256	141.565	168.688	222.738	277.802	314.621	300.051	331.478	219.756	305.882	467.405	572.286	630.935	716.377	897.266	882.561	847.409	718.479	444.369	295.593	318.043	425.687	387.078	566.085	440.25	250.652	134.678	16.4811	-84.3458
		-31.7319	-9.00469	7.43523	39.276	54.4256	98.7851	88.9212	140.169	179.769	234.896	344.924	441.854	415.358	460.004	468.7	425.259	383.273	289.933	162.683	99.3382	127.755	123.262	156.34	226.509	277.214	267.701	306.51	219.537	310.037	473.846	587.706	624.463	747.849	895.446	863.913	821.067	710.402	469.253	310.581	295.163	388.647	327.795	504.367	359.171	203.246	105.532	-39.2952	-141.938
		-46.1329	-21.4493	-5.25108	32.292	56.8861	98.3237	96.7663	154.907	209.196	264.08	373.76	457.494	430.083	482.011	507.768	451.608	415.24	345.483	227.072	123.593	141.445	110.226	150.13	216.096	284.892	299.673	344.344	275.118	335.048	481.488	642.125	672.542	740.901	853.176	855.863	795.476	676.039	426.012	289.847	249.106	352.158	284.471	455.844	287.793	120.875	-46.3276	-169.134	-253.518
		-48.293	-21.8896	-11.0482	23.7617	40.2051	69.3411	68.7178	114.857	186.4	240.884	335.933	400.604	368.66	427.42	468.699	382.45	372.627	302.989	201.245	99.0846	109.429	128.649	211.575	252.926	317.392	387.034	443.689	335.097	366.423	469.766	668.65	658.897	728.852	825.127	861.823	815.147	660.696	380.582	281.373	242.014	293.51	249.589	438.732	289.233	164.617	-34.8481	-133.122	-236.908
		-11.4726	17.6204	19.9302	64.7819	72.5258	92.3593	104.666	147.791	208.208	271.869	367.55	414.752	392.923	434.488	475.07	414.503	423.796	368.929	258.726	177.313	181.029	200.173	300.615	302.307	352.085	441.181	515.516	363.651	427.731	471.085	682.381	640.149	731.952	836.229	888.118	881.635	745.325	469.877	398.487	332.415	347.871	308.78	511.463	334.432	286.484	50.5951	-68.6546	-194.615
		-5.75817	12.8494	23.1323	45.1047	40.8214	81.8911	103.428	156.948	217.719	280.026	359.12	400.706	391.462	400.966	451.12	418.307	426.901	352.346	249.98	179.871	184.812	211.605	302.681	324.753	365.374	432.984	470.244	301.429	373.198	365.564	579.54	570.289	690.7	785.835	876.044	816.441	680.241	414.118	326.658	289.983	341.257	372.089	563.349	376.249	313.628	47.2933	-130.912	-265.778
		-27.6573	-29.2275	-24.8735	-13.1549	-24.006	16.8148	40.2774	97.1183	157.929	228.955	342.132	395.751	424.198	443.743	486.535	470.885	497.126	414.392	322.833	273.904	265.091	313.037	378.564	373.084	392.263	404.083	437.012	224.439	244.019	247.923	425.318	453.877	625.058	751.867	825.324	813.086	691.751	485.833	437.197	380.783	446.579	472.395	608.818	442.53	367.236	131.427	-128.597	-295.82
		-43.4879	-54.2012	-60.4961	-46.4319	-57.9183	-11.8525	12.8393	61.625	108.687	191.653	283.67	350.063	376.986	371.171	430.617	424.945	483.422	445.771	366.459	316.376	320.743	373.29	444.45	440.504	424.568	437.273	421.715	191.391	221.631	198.573	342.878	355.514	475.546	590.86	693.4	672.346	556.664	400.243	357.827	331.212	440.272	495.979	628.534	436.324	365.784	146.898	-102.079	-263.168
		-47.4962	-48.1898	-78.4312	-56.0712	-79.9264	-16.5938	-2.57736	51.2663	106.24	139.705	202.16	250.155	324.97	351.309	395.977	411.043	478.161	499.589	439.425	432.971	389.78	449.957	497.368	453.91	466.638	511.364	494.826	251.559	256.151	226.339	371.117	360.062	441.152	537.663	671.945	693.4	617.346	481.388	486.803	461.785	551.647	628.047	712.75	482.358	397.649	171.409	-31.7178	-222.839
		-20.2132	-35.703	-75.7974	-52.8087	-63.8792	-1.86197	7.6654	56.3977	102.262	100.275	158.297	193.643	276.791	284.017	343.347	360.268	447.941	475.278	419.221	411.411	370.124	407.433	437.944	404.861	413.086	413.56	376.06	153.353	136.104	74.2149	266.434	223.927	345.602	437.599	549.487	567.349	545.335	417.095	464.084	454.316	558.62	615.741	662.191	424.721	337.803	119.951	-26.0896	-232.722
		41.9243	38.6223	4.02084	26.9339	10.3979	83.6814	97.8341	154.752	191.373	199.239	221.432	224.965	309.605	316.534	346.572	345.277	419.479	470.962	434.924	404.624	360.543	393.508	403.924	417.088	429.616	458.568	469.714	293.478	296.325	240.232	424.593	343.809	401.138	462.86	630.277	672.442	649.61	513.954	577.519	534.643	577.289	551.931	524.431	291.278	198.713	-9.32471	-81.7059	-263.973
		4.8381	26.8353	11.637	28.3047	25.5696	97.5839	114.894	170.663	215.818	214.61	247.627	216.988	297.407	335.59	377.007	350.476	378.284	413.772	388.621	344.787	294.431	317.125	329.985	384.473	372.139	403.163	420.183	294.425	301.489	211.66	418.816	373.385	446.724	506.475	682.926	755.204	759.868	614.317	588.118	589.274	582.198	579.069	516.333	271.573	237.93	27.5688	-55.4011	-260.641
		-72.4287	-51.2584	-66.4883	-39.0997	-35.2405	16.5274	38.0055	64.4286	94.8507	93.5763	141.708	110.211	199.198	208.485	269.305	264.003	289.893	345.965	341.065	296.301	257.672	276.78	342.411	420.375	429.566	475.041	493.604	430.995	520.978	455.195	655.308	629.676	657.058	683.498	874.563	915.94	933.375	759.396	708.319	660.091	620.88	606.727	477.928	211.067	133.107	-79.0159	-146.034	-322.647
		-86.8801	-74.7216	-92.2703	-70.1979	-84.5234	-35.5294	-30.2705	-16.2975	33.9399	16.7574	78.7068	41.8114	110.272	114.286	133.095	123.517	144.837	193.926	230.91	221.278	179.303	185.49	240.873	323.98	412.644	479.91	480.976	475.001	577.386	565.406	753.964	784.596	811.941	796.795	989.084	1060.6	1075.74	898.357	835.125	689.737	591.351	602.847	423.619	117.906	61.6976	-155.727	-232.033	-401.571
		-81.6177	-62.3273	-73.0222	-64.7922	-83.4626	-46.647	-36.5903	-27.9947	31.8891	49.2354	109.782	94.7305	162.253	128.796	136.29	118.842	108.76	150.726	247.291	241.598	206.539	201.156	309.204	378.419	411.266	502.859	488.997	526.764	640.644	642.86	850.989	905.937	976.621	960.34	1128.09	1177.05	1217.52	1017.38	910.465	709.447	538.659	546.58	344.391	69.9277	36.031	-193.764	-272.774	-447.463
		-68.0196	-57.8097	-62.9034	-68.5731	-97.9606	-82.7227	-53.5891	-53.1154	16.152	19.5126	93.351	76.0072	173.837	128.593	118.487	84.1826	56.4315	49.4333	185.74	190.073	174.361	136.979	215.637	268.493	305.283	384.799	388.464	425.435	564.978	568.884	790.891	891.872	1018.29	960.402	1136.64	1190.8	1160.22	993.549	860.057	584.128	416.455	372.026	129.245	-140.161	-170.564	-384.275	-421.353	-614.728
		-78.2967	-65.8707	-90.513	-111.614	-138.141	-141.168	-108.786	-106.196	-48.6205	-17.9951	49.9526	51.0654	120.254	76.7	27.3074	32.9533	-23.7921	-12.7571	162.216	183.46	192.718	222.681	311.153	378.067	443.469	511.507	503.581	571.512	738.083	802.97	1032.48	1211.51	1292.34	1219.33	1361.99	1380.87	1289.89	1104.45	959.53	628.754	467.41	410.877	148.188	-139.242	-219.914	-486.407	-540.856	-716.601
		-115.16	-111.863	-137.602	-159.683	-194.453	-212.869	-168.84	-188.934	-167.643	-144.587	-58.8481	-57.3376	3.42637	-31.2647	-68.7917	-38.2178	-115.351	-116.384	52.2616	129.349	170.284	235.416	329.869	408.225	485.778	544.93	538.355	649.242	876.727	961.203	1157.84	1366.57	1454.25	1390.2	1494.89	1522.28	1392.69	1180.99	1026.42	731.589	540.309	496.985	206.452	-128.297	-242.914	-494.951	-547.261	-735.095
		-175.792	-174.42	-186.629	-210.897	-248.555	-257.048	-220.705	-220.278	-217.954	-170.883	-71.7951	-55.8871	13.8302	-6.59535	-44.8804	20.7922	-51.0989	-60.1242	116.382	221.825	271.643	307.688	371.222	454.623	482.897	478.454	506.392	670.297	976.873	1105.18	1302.55	1519.8	1574.11	1496.34	1565.91	1560.35	1451.19	1208.99	1042.48	764.299	646.89	519.542	200.462	-224.915	-445.204	-721.338	-818.682	-966.348
		-203.641	-196.447	-209.753	-236.833	-257.375	-275.455	-243.133	-245.187	-260.038	-220.219	-135.831	-94.1778	-27.7502	-12.3038	-60.1077	8.82198	-57.7897	-55.4757	99.152	183.847	238.8	295.673	349.182	477.37	506.61	503.339	506.052	740.526	1015.22	1173.9	1365.05	1615.54	1671.69	1632.65	1706.33	1658.52	1487.69	1209.06	1003.68	753.221	660.642	519.034	180.526	-232.527	-511.879	-784.822	-898.965	-1085.77
		-223.865	-198.87	-210.151	-209.903	-211.202	-237.492	-211.764	-205.48	-232.693	-192.086	-98.9854	-12.7226	39.2205	59.9902	5.9689	90.2612	27.5964	24.9556	157.509	212.486	247.649	314.939	353.852	480.601	502.706	527.863	557.126	824.104	1090.29	1275.84	1471.28	1697.44	1743.95	1750.49	1800.06	1747.22	1526.07	1281.3	1100.07	818.497	696.193	450.594	118.146	-296.986	-568.446	-854.767	-958.625	-1129.47
		-245.075	-208.443	-229.114	-233.574	-224.612	-247.859	-222.575	-219.307	-259.134	-186.84	-108.576	-25.991	8.0929	-14.5301	-43.977	41.7773	-15.2888	8.9477	131.631	177.364	216.266	284.961	337.485	495.204	524.902	599.762	641.277	939.646	1232.51	1411.87	1618.98	1793.95	1827.34	1816.56	1831.72	1743.43	1509.89	1233.16	1065.44	782.906	625.225	393.801	97.7224	-278.615	-548.861	-839.025	-879.986	-1066.56
		-265.61	-219.118	-229.186	-230.521	-225.466	-242.285	-211.315	-217.855	-271.049	-183.29	-93.252	-7.85728	31.3182	9.41895	-30.1646	50.2003	-5.86085	-5.2826	88.3365	134.729	154.732	214.933	250.48	430.345	468.349	569.617	655.359	953.711	1197.76	1359.33	1568.44	1733.02	1831.49	1835.73	1856.93	1784.25	1562.44	1281.92	1104.15	799.502	570.037	299.416	6.68064	-308.737	-546.353	-773.751	-869.125	-1121.59
		-235.344	-191.087	-174.932	-195.569	-193.561	-250.032	-232.854	-262.138	-329.717	-216.87	-111.652	-32.0414	9.90966	-4.88054	-46.8003	-5.46257	-79.3276	-103.201	1.84793	9.57417	61.1252	141.491	180.39	383.901	390.898	500.024	586.347	856.339	1057.4	1191.87	1441.67	1679.46	1793.82	1802.54	1829.65	1788.62	1568.17	1291.87	1095.97	805.986	548.03	277.914	4.17674	-278.518	-459.99	-683.905	-828.732	-1067.91
		-280.514	-209.53	-184.799	-203.607	-213.571	-254.651	-227.198	-266.31	-335.646	-201.566	-90.0189	5.15722	28.2207	30.7066	-30.0606	17.9128	-106.954	-102.84	-2.02324	-19.3852	-4.46907	97.6084	163.207	351.681	359.34	493.754	581.72	868.864	1072.45	1205.48	1436.18	1723.6	1809.86	1825.24	1920.79	1919.14	1659.13	1383.79	1203.83	898.637	651.069	371.652	86.1634	-175.628	-330.008	-568.489	-768.235	-1019.71
		-345.212	-289.151	-267.924	-273.967	-256.496	-279.163	-262.109	-285.994	-343.915	-226.39	-117.266	-10.4839	-8.31097	-18.6942	-74.8365	37.5513	-44.6308	-37.2215	32.3486	29.8268	28.0059	138.1	205.39	387.331	404.581	537.248	605.744	891.209	1081.57	1266.5	1496.84	1774.8	1895.41	1936.51	1991.3	1993.17	1759.21	1534.97	1342.93	1028.54	775	527.544	208.453	-50.733	-264.385	-538.004	-763.082	-997.252
		-277.512	-245.819	-238.134	-233.561	-217.632	-273.548	-257.045	-276.676	-355.988	-249.742	-171.676	-58.1852	-58.6615	-74.2704	-141.824	-18.5188	-59.4343	-69.8965	-28.7868	-60.1416	-40.1621	73.9859	155.866	331.517	358.057	494.79	527.933	797.62	966.926	1185.52	1412.85	1683.16	1861.84	1944.78	2019.86	1998.21	1777.67	1582.08	1429.53	1079.31	847.754	609.928	262.147	27.46	-205.786	-477.513	-708.117	-943.815
		-280.88	-265.896	-258.144	-277.275	-269.384	-311.586	-294.918	-286.148	-359.834	-251.396	-170.332	-59.9403	-60.4166	-61.6887	-135.308	-18.5776	-24.5039	-49.2012	7.84944	1.32633	50.5925	179.304	230.084	405.924	434.694	536.79	536.962	761.978	894.252	1105.35	1307.21	1508.86	1729.36	1799.79	1847.01	1804.62	1576.19	1420.42	1278.47	955.025	726.625	528.98	249.482	37.9207	-191.148	-467.219	-670.894	-920.129
		-317.913	-312.702	-312.881	-332.252	-319.294	-369.849	-346.761	-345.674	-434.264	-327.89	-284.347	-148.268	-121.877	-136.455	-203.42	-88.7545	-53.1563	-69.1094	-41.4678	-34.3612	45.0366	166.965	232.257	422.485	397.859	474.502	435.315	623.653	772.702	1015.53	1262.53	1416.2	1623.8	1695.92	1724.13	1639.75	1436.74	1257.14	1066.44	822.883	666.943	471.062	230.518	39.9678	-203.374	-507.777	-699.598	-923.421
		-368.555	-357.864	-360.613	-372.41	-349.902	-381.856	-379.438	-370.043	-441.779	-330.141	-289.765	-180.797	-166.042	-162.111	-222.918	-103.156	-57.6793	-50.9931	-44.2289	-63.8383	-22.6283	106.553	123.867	279.552	260.085	309.385	303.837	475.918	624.988	891.27	1125.3	1269.27	1423.91	1497.35	1595.21	1547.28	1354.55	1208.85	1066.5	865.976	736.339	533.702	327.505	118.15	-166.774	-440.019	-633.032	-845.625
		-347.779	-325.931	-346.609	-353.244	-309.099	-326.235	-349.296	-347.406	-421.188	-317.466	-281.501	-171.018	-185.546	-177.468	-237.669	-128.796	-70.0412	-16.4075	-37.926	-55.6956	-19.5585	129.519	142.285	291.506	287.562	337.724	309.063	466.98	592.695	857.565	1047.4	1146.03	1259.22	1368.54	1437.24	1408.65	1275.84	1145.56	1026.85	861.452	764.917	624.654	458.449	273.802	-0.212772	-238.188	-416.412	-602.874
		-335.456	-303.129	-306.539	-324.408	-293.454	-311.077	-333.582	-324.846	-394.11	-318.934	-278.32	-173.505	-169.273	-178.304	-226.476	-147.092	-82.5018	-54.3177	-75.1649	-104.654	-74.8496	27.8549	22.8706	143.179	102.433	165.697	134.981	273.99	399.392	626.896	798.186	847.326	972.519	1114.51	1226.35	1212.9	1195.02	1082.71	961.736	880.607	783.001	675.781	528.898	368.462	127.928	-65.9343	-222.573	-397.544
		-325.492	-274.893	-274.792	-303.976	-278.919	-290.157	-333.034	-296.88	-331.907	-274.289	-257.284	-141.552	-144.046	-144.137	-183.063	-114.107	-46.0185	-31.4541	-62.4029	-82.5107	-75.0874	19.2943	-7.87376	102.916	67.3578	124.133	45.074	137.7	206.859	434.898	617.821	625.154	781.343	959.093	1059.88	1074.14	1087.17	1028.22	935.575	861.118	778.861	678.614	586.835	471.599	251.321	58.319	-61.8289	-237.123
		-297.736	-246.93	-253.399	-293.404	-262.724	-276.295	-321.581	-290.111	-310.147	-258.056	-248.353	-126.57	-131.113	-161.664	-199.715	-152.178	-83.2746	-91.661	-107.135	-122.9	-118.572	-0.159626	-30.8503	86.0831	72.794	129.831	22.0682	84.1875	159.729	400.328	573.246	558.028	757.799	951.011	1047.85	1074.59	1077.4	1041.62	936.216	823.526	702.331	647.499	578.753	499.392	313.315	166.655	95.5772	-74.5732
		-301.914	-264.806	-260.285	-312.056	-281.4	-284.156	-344.64	-283.914	-276.112	-220.269	-171.522	-52.2059	-80.4755	-116.892	-181.391	-145.093	-79.2599	-89.0257	-95.8517	-113.75	-97.7403	27.7683	-40.211	48.4023	63.8334	102.153	5.61375	58.0818	158.815	395.913	576.446	544.075	691.368	861.104	941.33	956.832	978.944	974.825	889.263	739.717	604.646	540.083	522.476	427.119	269.142	117.788	78.0675	-27.3593
		-299.997	-276.568	-286.666	-344.622	-320.8	-307.428	-359.99	-303.688	-269.627	-205.35	-151.992	-67.005	-96.4041	-104.261	-178.026	-177.077	-112.899	-93.0082	-103.365	-83.9979	-50.3385	62.0913	1.91761	40.8752	64.9349	111.839	21.0215	52.8624	146.604	389.082	543.424	533.909	688.735	848.837	930.568	914.299	979.824	954.663	882.984	739.285	583.982	583.057	564.665	460.511	302.224	205.723	188.653	72.2957
		-211.117	-187.057	-185.353	-227.577	-221.42	-212.352	-260.415	-215.219	-151.103	-102.754	-50.8931	38.5892	0.283821	16.355	-73.7883	-100.223	-41.1155	-53.1149	-74.6066	-47.9052	-4.20402	79.7858	24.5387	47.1166	46.6767	79.8028	-23.554	5.72156	101.881	323.254	460.344	479.924	620.175	784.746	868.227	819.065	905.266	898.698	793.439	667.8	545.302	525.268	497.651	356.378	224.69	157.417	101.358	21.6937
		-204.928	-190.864	-190.985	-221.757	-213.573	-211.073	-266.494	-196.317	-119.81	-80.3587	-16.1325	57.8561	29.0176	63.4845	-29.4277	-46.7627	13.3415	-8.39449	-24.5286	11.129	55.2009	138.372	91.0068	75.9648	63.3177	72.7941	-24.0937	-10.8841	92.9495	323.372	448.859	477.801	587.382	713.165	777.894	711.359	782.594	749.956	686.495	588.643	478.174	472.093	449.983	272.77	144.066	43.0293	11.9486	-16.9858
		-241.417	-256.019	-272.509	-307.449	-284.443	-261.54	-296.902	-204.276	-121.235	-76.3996	-12.8942	74.5225	32.3997	43.9464	-36.7871	-19.2921	74.4535	52.8391	26.317	65.6525	117.149	178.279	117.952	97.303	72.4869	81.3188	-25.9773	3.94858	129.994	365.405	443.987	437.302	549.867	653.39	691.372	600.145	662.396	642.746	587.464	498.773	380.382	382.735	349.251	146.856	-20.2444	-130.623	-165.043	-179.164
		-205.319	-228.387	-247.437	-289.788	-250.777	-241.646	-284.53	-187.416	-102.31	-64.6014	-0.780657	97.2044	77.8952	81.1668	34.2706	41.6283	131.605	107.073	83.8636	129.385	220.257	271.228	232.477	208.718	164.164	157.801	31.4921	21.5365	115.343	312.578	370.038	335.535	426.509	527.568	515.836	366.736	429.152	396.398	313.563	254.659	153.893	175.846	167.185	-18.2101	-161.969	-243.174	-255.657	-263.269
		-160.57	-176.894	-219.895	-278.884	-269.811	-286.549	-313.263	-223.915	-153.608	-128.905	-54.2474	41.0561	16.0537	42.7929	3.25906	-17.5301	46.5815	32.3328	16.9473	89.5343	184.311	235.648	208.391	177.75	127.587	115.592	-7.0474	-23.8705	39.4516	197.316	228.799	207.934	273.897	375.048	331.729	180.55	246.668	169.554	71.2632	51.3936	-34.1131	-10.049	30.6942	-131.259	-224.788	-247.068	-260.132	-275.69
		-169.96	-189.918	-228.646	-286.255	-299.041	-279.738	-295.746	-213.211	-140.538	-110.712	-40.4559	64.126	42.4074	75.0577	41.5557	9.95243	74.4104	82.1647	80.6896	160.02	228.674	257.792	243.63	194.678	142.446	123.688	6.90117	-22.0131	18.1764	131.537	150.402	115.85	119.026	169.475	157.534	28.2874	99.1157	21.7099	-85.4521	-93.8139	-167.297	-125.259	-68.3077	-206.375	-258.699	-280.954	-280.178	-281.385
		-97.3843	-112.438	-156.656	-193.097	-203.24	-186.547	-198.168	-151.063	-79.4751	-58.9303	-8.05353	88.8667	78.1323	115.385	82.2107	31.7733	93.5147	110.244	89.7045	138.372	185.395	205.698	203.602	137.609	97.8419	86.9372	-16.2721	-57.3369	-39.1862	50.9098	104.057	89.2951	94.961	147.913	167.732	63.1341	132.661	61.2509	-16.6816	-29.2401	-87.6987	-43.0638	-12.8065	-137.059	-182.226	-224.368	-250.991	-258.819
		-51.1103	-54.0184	-101.581	-135.518	-132.691	-111.797	-120.09	-66.1941	-3.97234	20.0822	74.6942	139.695	113.867	170.459	124.135	64.0522	107.95	129.973	110.246	131.99	162.152	185.993	171.174	85.01	59.2312	45.4133	-14.1379	-40.6034	-63.7709	19.845	67.3586	49.1399	47.5784	95.9853	107.341	33.0176	80.7643	35.5896	15.8224	-8.35865	-66.0039	-44.7173	-15.7816	-120.639	-154.2	-186.005	-211.906	-212.186
		-32.037	-43.8596	-73.3109	-115.781	-101.492	-89.9213	-90.4644	-50.151	3.63957	9.32067	49.7201	110.673	88.604	139.877	92.3392	29.7971	76.8735	67.0392	64.2788	92.0794	140.038	170.348	166.884	81.3191	58.9838	62.4909	-13.3696	-29.4408	-67.4292	-2.53517	64.7486	48.7717	66.1889	114.84	104.781	32.784	63.1609	34.8921	18.9702	7.98833	-36.3167	6.3683	21.2339	-52.9534	-57.7996	-95.9982	-125.271	-107.211
		-74.6943	-82.9618	-85.5744	-120.671	-118.945	-124.731	-99.6106	-49.7927	-11.2602	-13.6537	18.4778	59.5745	53.9571	101.214	49.1731	6.58828	36.8403	4.92129	4.59007	44.899	93.3038	122.438	105.899	23.9219	9.58644	-0.00357653	-57.3317	-66.5591	-77.4519	-17.1269	63.2639	77.9461	107.94	156.798	150.147	61.1857	74.2401	84.8694	93.4217	84.3679	55.4259	71.089	78.1137	-2.30577	2.56644	-56.6347	-97.6853	-98.8549
		-79.5704	-126.335	-128.546	-147.202	-129.035	-147.985	-136.055	-84.7544	-46.228	-49.6989	-25.8364	0.123585	-20.0303	39.6274	-0.445309	-42.2254	1.68577	-31.7431	-35.0888	6.86104	73.6764	118.336	97.2046	17.4659	14.7763	10.0919	-25.3904	-32.9119	-59.4259	-0.0237079	92.0977	121.198	174.569	206.821	185.124	106.335	76.0087	95.1693	118.918	109.91	84.923	83.9125	101.799	31.3694	26.2587	-48.195	-88.4575	-106.897
		19.9307	-65.7674	-74.8141	-86.3942	-54.2643	-82.2823	-70.0791	-44.5997	-10.555	-7.28576	22.3174	25.9992	5.65795	36.5799	-31.0539	-78.6294	-31.6634	-56.9317	-45.677	-12.0468	54.3975	88.1077	92.4379	0.0750302	9.66701	-1.28425	-18.4905	-26.7624	-36.8397	22.5694	104.917	151.543	190.334	194.571	180.137	91.7737	72.3668	69.7558	86.1018	50.3819	31.9579	36.5435	49.8871	-6.19447	2.92009	-56.4658	-127.335	-139.749
		85.1936	10.5066	14.0115	16.897	36.5895	-2.79946	22.025	44.2663	73.4802	61.5568	90.8579	87.1651	63.7447	107.416	35.6115	-6.7145	10.2649	-21.4685	-29.4073	0.496955	60.778	73.7235	78.9165	-8.56015	17.731	17.6742	-4.37716	10.0528	-22.4592	15.3761	87.4883	159.785	203.248	189.776	173.549	89.3743	66.8689	59.6346	51.5808	14.1242	-1.89765	2.61421	-3.76285	-47.4587	-24.8052	-101.615	-196.434	-218.316
		61.7315	-3.03912	4.71624	24.0531	14.2308	-18.6336	23.1747	17.1234	24.0228	2.3555	10.4315	6.15797	0.00364434	54.4083	6.79721	-33.3548	-10.5341	-57.6565	-61.7372	-24.6932	23.7833	14.2254	43.7561	-31.3445	-18.4969	-21.6226	-52.2692	-38.1644	-92.9582	-47.2712	17.8966	89.8558	156.868	137.919	134.034	70.6871	74.5835	62.621	68.0333	44.4226	43.0523	71.451	33.5748	1.85251	22.9268	-32.6767	-134.438	-167.733
		51.0243	5.50512	26.4524	34.3132	31.7102	-24.4204	21.2282	13.5076	6.3348	-13.2686	-6.45087	-5.82863	-7.655	47.197	8.02519	-3.04545	16.88	-46.5435	-47.5564	-34.7207	-2.16503	-15.6649	20.6965	-33.2091	-38.2652	-63.9519	-100.145	-95.6852	-147.388	-113.294	-51.4197	12.1199	72.5005	58.5945	60.4578	34.3252	37.2848	24.8521	9.65637	11.6288	43.9148	67.7067	36.4798	16.2829	40.6119	-33.288	-148.339	-165.965
		-117.552	-128.711	-100.39	-103.543	-74.224	-96.6141	-43.649	-41.5874	-68.6534	-102.922	-87.9369	-95.5163	-99.2695	-41.9811	-69.415	-57.5741	-40.8334	-83.4683	-77.9339	-76.2822	-63.3059	-63.2275	-30.678	-91.0738	-95.7505	-132.931	-167.859	-160.488	-214.185	-157.447	-93.1127	-42.7565	11.0991	-2.35487	24.4948	30.8546	36.4529	23.1471	30.3895	43.7042	95.4584	135.016	108.039	95.2599	109.218	25.2608	-74.1484	-94.1761
[truncated: 23 more columns]

## Sheet: Figure 5
Figure 5	parameters
	Xr	-350000	-340000	-330000	-320000	-310000	-300000	-290000	-280000	-270000	-260000	-250000	-240000	-230000	-220000	-210000	-200000	-190000	-180000	-170000	-160000	-150000	-140000	-130000	-120000	-110000	-100000	-90000	-80000	-70000	-60000	-50000	-40000	-30000	-20000	-10000	0	10000	20000	30000	40000	50000	60000	70000	80000	90000	100000	110000	120000
	Yr	-350000	-340000	-330000	-320000	-310000	-300000	-290000	-280000	-270000	-260000	-250000	-240000	-230000	-220000	-210000	-200000	-190000	-180000	-170000	-160000	-150000	-140000	-130000	-120000	-110000	-100000	-90000	-80000	-70000	-60000	-50000	-40000	-30000	-20000	-10000	0	10000	20000	30000	40000	50000	60000	70000	80000	90000	100000	110000	120000
Figure 5a	Sgn	0.386824	0.377418	0.367075	0.374125	0.35644	0.352153	0.350909	0.345342	0.342166	0.374807	0.375885	0.358981	0.367395	0.36662	0.369371	0.376684	0.374709	0.37375	0.37849	0.375686	0.363066	0.373816	0.382426	0.383217	0.378086	0.388392	0.391164	0.389951	0.389369	0.400862	0.399703	0.385825	0.382375	0.379516	0.380543	0.389841	0.399424	0.406013	0.418757	0.42253	0.41964	0.41922	0.417161	0.414374	0.413789	0.4147	0.418519	0.426452
		0.387207	0.382373	0.35644	0.352153	0.326471	0.331643	0.332013	0.333812	0.34059	0.36756	0.371245	0.365772	0.358661	0.356421	0.356062	0.358674	0.360647	0.367469	0.372026	0.368538	0.361791	0.363143	0.36823	0.378946	0.378693	0.387348	0.390348	0.392247	0.386983	0.392145	0.394963	0.38791	0.387458	0.385731	0.38687	0.391993	0.410555	0.41216	0.425222	0.428798	0.425859	0.424802	0.417517	0.415301	0.414283	0.41529	0.421245	0.435433
		0.390696	0.387464	0.37833	0.363315	0.339074	0.335384	0.332067	0.337765	0.346089	0.360635	0.357936	0.357382	0.349832	0.345858	0.345652	0.348241	0.358651	0.370637	0.373742	0.374709	0.372871	0.375267	0.382496	0.391048	0.387511	0.388704	0.390149	0.389203	0.383732	0.38773	0.392005	0.382823	0.388731	0.388824	0.393392	0.398212	0.418534	0.418534	0.432132	0.434128	0.434728	0.436873	0.422544	0.414715	0.412538	0.411021	0.412002	0.424334
		0.419871	0.407358	0.396865	0.384369	0.35581	0.34033	0.332641	0.337631	0.344865	0.357854	0.353542	0.353542	0.346109	0.341481	0.340112	0.344438	0.35016	0.367511	0.369071	0.370468	0.373016	0.374556	0.37691	0.389166	0.392565	0.389951	0.400038	0.400765	0.402407	0.400305	0.407202	0.395419	0.400462	0.394816	0.404691	0.408144	0.430963	0.429554	0.433916	0.432081	0.432132	0.439507	0.427336	0.422607	0.431683	0.434123	0.429707	0.431097
		0.41161	0.401706	0.401706	0.393578	0.364257	0.361257	0.343702	0.354728	0.355371	0.364224	0.356194	0.357854	0.34676	0.33823	0.339947	0.34623	0.360079	0.373779	0.382717	0.379901	0.37991	0.373003	0.374776	0.376317	0.387326	0.392009	0.400657	0.400809	0.407191	0.400484	0.407319	0.397685	0.407037	0.400357	0.410555	0.411683	0.430252	0.428988	0.432292	0.431201	0.433065	0.437497	0.434379	0.434647	0.438126	0.444791	0.436525	0.430984
		0.386958	0.385784	0.37013	0.352716	0.337821	0.34768	0.353159	0.375969	0.380379	0.388548	0.376283	0.378389	0.356753	0.345545	0.339217	0.344616	0.34798	0.367971	0.38026	0.375204	0.375058	0.373003	0.373939	0.372641	0.385426	0.392097	0.395041	0.394043	0.398866	0.389104	0.400965	0.394816	0.406465	0.405877	0.415165	0.407692	0.422186	0.416863	0.417754	0.419034	0.429403	0.434532	0.43458	0.437177	0.437042	0.444146	0.438485	0.436765
		0.394008	0.393439	0.384974	0.382308	0.376557	0.383651	0.382999	0.394531	0.389308	0.394528	0.379238	0.381233	0.353331	0.348408	0.345009	0.34916	0.34916	0.370161	0.379349	0.383186	0.383814	0.384564	0.382828	0.375802	0.39529	0.399163	0.401744	0.397865	0.40096	0.391665	0.40096	0.395363	0.405845	0.403745	0.40883	0.402707	0.412148	0.410782	0.416017	0.418025	0.418025	0.419971	0.425433	0.426102	0.426815	0.436566	0.437122	0.439601
		0.384211	0.38291	0.365828	0.358209	0.376765	0.38493	0.3876	0.397812	0.3937	0.393114	0.377726	0.374122	0.350581	0.346693	0.341692	0.34704	0.345187	0.359106	0.374145	0.376374	0.383602	0.388093	0.397969	0.395011	0.40652	0.412404	0.412381	0.406887	0.407183	0.402468	0.406308	0.406115	0.406534	0.404907	0.406808	0.407944	0.414753	0.419447	0.419769	0.417543	0.41156	0.413482	0.420517	0.426814	0.431243	0.440891	0.447569	0.4468
		0.362761	0.348353	0.348353	0.357801	0.37597	0.390247	0.39314	0.398742	0.391901	0.390239	0.371328	0.371328	0.348246	0.347391	0.340296	0.346974	0.347493	0.360285	0.373467	0.3798	0.385278	0.388906	0.39921	0.399838	0.412752	0.425292	0.423065	0.414741	0.411043	0.409552	0.409061	0.409419	0.410859	0.408975	0.40754	0.410382	0.412347	0.413003	0.415979	0.41913	0.414684	0.414961	0.426937	0.434306	0.433166	0.437248	0.441595	0.437532
		0.365796	0.358694	0.350582	0.359795	0.370375	0.380245	0.386061	0.398623	0.39434	0.388235	0.371634	0.372376	0.355528	0.354797	0.346004	0.353216	0.351734	0.361178	0.373467	0.379442	0.388093	0.400546	0.405621	0.412072	0.424061	0.426093	0.427	0.423869	0.415684	0.41812	0.414408	0.413437	0.410551	0.411159	0.413943	0.415099	0.418063	0.422738	0.427008	0.428013	0.427008	0.430038	0.433064	0.43795	0.438485	0.444087	0.444993	0.444087
		0.356737	0.357801	0.361878	0.369309	0.374695	0.386338	0.382655	0.388115	0.383194	0.373535	0.35862	0.358625	0.350231	0.354551	0.348907	0.353416	0.35296	0.359184	0.365361	0.3798	0.394236	0.406836	0.416014	0.418955	0.427	0.432812	0.438139	0.432185	0.430446	0.430446	0.415684	0.415609	0.414211	0.408374	0.41453	0.426342	0.42549	0.435197	0.439704	0.437384	0.428508	0.434882	0.436568	0.442484	0.444942	0.447945	0.45107	0.455498
		0.331429	0.34131	0.352983	0.363644	0.370089	0.385974	0.376023	0.376159	0.375619	0.368401	0.354551	0.353486	0.3524	0.35103	0.347243	0.3561	0.355855	0.360451	0.369881	0.380007	0.387563	0.407564	0.413896	0.417274	0.426376	0.433098	0.441508	0.441372	0.444681	0.435993	0.420053	0.414449	0.411211	0.409248	0.420937	0.442685	0.450706	0.464513	0.465308	0.458822	0.453427	0.448902	0.451631	0.462639	0.461416	0.462918	0.467312	0.463349
		0.335608	0.344883	0.351848	0.358718	0.358718	0.378199	0.369424	0.37257	0.373542	0.375522	0.362203	0.362844	0.363035	0.362635	0.359289	0.362385	0.362239	0.366944	0.371387	0.376783	0.378083	0.395522	0.401664	0.40489	0.4136	0.420978	0.426464	0.42818	0.43371	0.430053	0.421995	0.416039	0.422464	0.418033	0.431411	0.452127	0.465014	0.477046	0.478632	0.468134	0.466185	0.457257	0.458652	0.466882	0.466119	0.46201	0.465327	0.455476
		0.337235	0.35105	0.351447	0.360283	0.362156	0.37448	0.370077	0.373549	0.375398	0.378349	0.373203	0.373665	0.377456	0.373955	0.370026	0.372648	0.37086	0.372612	0.38204	0.383372	0.381872	0.398279	0.404327	0.400802	0.410565	0.413101	0.418602	0.418155	0.426893	0.426471	0.424265	0.415516	0.42413	0.422771	0.442231	0.464647	0.486602	0.493567	0.493948	0.476378	0.476271	0.464991	0.465066	0.471178	0.475135	0.469931	0.47833	0.474085
		0.339999	0.350761	0.354055	0.359828	0.357152	0.371516	0.365815	0.365367	0.372116	0.380641	0.376268	0.37775	0.379068	0.378865	0.374578	0.37659	0.374819	0.37441	0.375567	0.377469	0.376455	0.391578	0.402819	0.402406	0.411576	0.417054	0.42621	0.418291	0.428383	0.424416	0.420058	0.408467	0.425315	0.423988	0.443299	0.475076	0.494183	0.495683	0.497708	0.484353	0.480697	0.468954	0.469931	0.479004	0.482165	0.479207	0.487351	0.488893
		0.353481	0.353768	0.353528	0.361282	0.355629	0.368608	0.366595	0.372221	0.373472	0.380741	0.377885	0.378565	0.373795	0.373952	0.371644	0.376001	0.379232	0.390437	0.390522	0.385359	0.387441	0.397554	0.402202	0.402242	0.413757	0.418431	0.427557	0.422825	0.429141	0.428319	0.42843	0.417986	0.43603	0.437751	0.456187	0.476597	0.493911	0.497645	0.499132	0.492114	0.49406	0.486325	0.491307	0.50056	0.507036	0.499545	0.499585	0.492474
		0.365159	0.362872	0.359805	0.368218	0.358362	0.362872	0.3667	0.372148	0.367705	0.379935	0.383182	0.380386	0.375515	0.379986	0.373964	0.376684	0.380716	0.392508	0.390833	0.383353	0.384442	0.390461	0.388148	0.39205	0.407211	0.412312	0.424589	0.420374	0.429169	0.435095	0.44301	0.437881	0.460696	0.459989	0.47856	0.480764	0.496576	0.494346	0.494831	0.486344	0.494719	0.489137	0.498506	0.508973	0.512103	0.508584	0.511043	0.49656
		0.377917	0.370199	0.36667	0.373684	0.366589	0.361176	0.364466	0.371473	0.366869	0.378021	0.387937	0.38934	0.380677	0.387224	0.380677	0.380582	0.385666	0.394626	0.391781	0.385884	0.390437	0.392845	0.388153	0.391741	0.406149	0.416688	0.434173	0.440447	0.456052	0.476005	0.476338	0.463505	0.483139	0.482776	0.485157	0.488578	0.496647	0.494275	0.491919	0.49144	0.496939	0.495638	0.503939	0.512	0.509351	0.508154	0.508592	0.496969
		0.383331	0.379004	0.376735	0.372144	0.360735	0.360956	0.359322	0.368185	0.367877	0.38114	0.391238	0.392848	0.372846	0.383209	0.370941	0.372397	0.371538	0.393001	0.387224	0.385737	0.390814	0.393096	0.387853	0.395469	0.406489	0.42133	0.443332	0.455259	0.471307	0.489046	0.482512	0.475788	0.485063	0.485331	0.488363	0.493348	0.499043	0.494488	0.49726	0.494556	0.495283	0.495296	0.502788	0.503356	0.503531	0.504109	0.503471	0.494756
		0.382567	0.382567	0.38082	0.377916	0.371611	0.368608	0.364541	0.371389	0.367875	0.374329	0.378206	0.381755	0.364785	0.36961	0.369452	0.371865	0.370003	0.387224	0.385884	0.38562	0.39876	0.399116	0.396531	0.403972	0.415941	0.424589	0.444642	0.465621	0.476759	0.492746	0.492178	0.491149	0.50734	0.513046	0.518768	0.518	0.520687	0.511474	0.514155	0.502389	0.502285	0.495638	0.500742	0.498462	0.501944	0.501124	0.5048	0.493365
		0.375325	0.382984	0.382651	0.383873	0.378103	0.373638	0.364969	0.372209	0.36803	0.37609	0.379386	0.386845	0.372294	0.380163	0.37902	0.380627	0.372034	0.382771	0.385793	0.38797	0.403961	0.40397	0.404224	0.412654	0.42199	0.425892	0.447124	0.473262	0.483568	0.49518	0.498374	0.503553	0.512181	0.519548	0.528732	0.534741	0.539572	0.529267	0.527398	0.511474	0.503463	0.492513	0.489914	0.485293	0.485869	0.481863	0.492316	0.485443
		0.376179	0.38297	0.382223	0.382691	0.378357	0.372209	0.364617	0.373635	0.372084	0.377935	0.382345	0.387236	0.382568	0.382568	0.385654	0.384427	0.376955	0.380294	0.385702	0.392506	0.411572	0.413136	0.416209	0.421271	0.43649	0.441784	0.460588	0.484022	0.491803	0.493358	0.495977	0.503619	0.507061	0.5124	0.519668	0.534832	0.534164	0.530125	0.530976	0.51758	0.510134	0.501952	0.49519	0.486028	0.486559	0.482806	0.485603	0.480732
		0.37497	0.385484	0.386138	0.386257	0.381161	0.375984	0.36822	0.368443	0.368643	0.374369	0.374976	0.370215	0.369819	0.370018	0.380775	0.383382	0.379582	0.385702	0.395721	0.394555	0.41197	0.416611	0.419915	0.426474	0.442563	0.448677	0.47015	0.489158	0.49573	0.49573	0.500617	0.503846	0.507618	0.515808	0.528981	0.543983	0.547567	0.539998	0.543246	0.529984	0.518184	0.503952	0.498554	0.492376	0.496786	0.490923	0.491738	0.490003
		0.371533	0.378103	0.382559	0.384982	0.38323	0.379256	0.373042	0.376062	0.375189	0.373042	0.373736	0.368222	0.371186	0.373838	0.387574	0.394304	0.395083	0.400826	0.407282	0.399986	0.416118	0.420901	0.422774	0.432743	0.453125	0.456906	0.480783	0.499866	0.511384	0.507523	0.514238	0.515454	0.521538	0.530159	0.542051	0.560454	0.55688	0.550157	0.548428	0.53578	0.52087	0.507824	0.502521	0.501365	0.506447	0.507879	0.510363	0.503129
		0.366809	0.372812	0.37474	0.381505	0.379283	0.377547	0.377991	0.383232	0.3833	0.387504	0.388811	0.383784	0.380567	0.385296	0.392172	0.398275	0.399039	0.407153	0.412114	0.405972	0.414569	0.420901	0.426474	0.436137	0.454736	0.461134	0.485487	0.505681	0.521226	0.523974	0.527943	0.529555	0.535929	0.539981	0.546871	0.561925	0.552109	0.544875	0.543622	0.533651	0.520972	0.520909	0.521746	0.52131	0.530103	0.536224	0.539964	0.531344
		0.353519	0.361104	0.373303	0.369584	0.373504	0.375159	0.37504	0.377814	0.380664	0.383258	0.385657	0.384311	0.381252	0.386905	0.394335	0.397276	0.397677	0.402712	0.406529	0.401021	0.413584	0.42012	0.426398	0.440904	0.454944	0.461027	0.485512	0.509032	0.524399	0.529749	0.541302	0.541724	0.545813	0.547801	0.549305	0.556883	0.545225	0.5404	0.545799	0.53653	0.524678	0.533214	0.536676	0.541622	0.55901	0.571492	0.572752	0.568413
		0.350408	0.357787	0.373767	0.374156	0.37296	0.372885	0.372089	0.378025	0.376741	0.380556	0.383258	0.384181	0.376881	0.386222	0.394055	0.397213	0.39229	0.398628	0.395652	0.39916	0.408985	0.42257	0.434753	0.453236	0.456258	0.466342	0.490184	0.516735	0.532791	0.547582	0.564224	0.564047	0.568488	0.570209	0.56831	0.569559	0.556918	0.548919	0.549254	0.542577	0.53649	0.543885	0.555099	0.564849	0.584605	0.590806	0.596472	0.5882
		0.353519	0.35774	0.372018	0.374846	0.372018	0.37078	0.371994	0.382032	0.377239	0.380606	0.377745	0.381094	0.374105	0.380573	0.381781	0.387597	0.38625	0.387417	0.392172	0.407755	0.409734	0.422394	0.436859	0.449846	0.454962	0.467465	0.490792	0.52045	0.540076	0.560637	0.577126	0.582661	0.582881	0.57869	0.57627	0.573571	0.560715	0.557214	0.55519	0.544817	0.543364	0.558535	0.567931	0.585583	0.603764	0.609377	0.616552	0.609981
		0.365003	0.366722	0.381651	0.382693	0.374595	0.373109	0.3743	0.382112	0.38063	0.383164	0.379754	0.380664	0.37505	0.379482	0.379482	0.384467	0.378503	0.376665	0.380763	0.39033	0.399566	0.415568	0.430604	0.441135	0.449389	0.468437	0.492851	0.522223	0.54263	0.567452	0.58315	0.590811	0.59776	0.592286	0.582922	0.578482	0.563771	0.560565	0.555705	0.550637	0.555205	0.567472	0.572939	0.597695	0.619716	0.623228	0.63036	0.624342
		0.374306	0.381245	0.392677	0.396725	0.390329	0.380988	0.373849	0.381493	0.373551	0.377094	0.370519	0.374105	0.364044	0.371741	0.371741	0.38051	0.3769	0.375663	0.383133	0.392076	0.402749	0.417682	0.428724	0.435008	0.442508	0.46803	0.490926	0.518439	0.547726	0.573732	0.594015	0.606737	0.624367	0.614905	0.604801	0.59236	0.582192	0.572665	0.564134	0.561739	0.567031	0.575625	0.578986	0.603536	0.621503	0.629267	0.637085	0.641302
		0.380712	0.38387	0.389051	0.393245	0.393009	0.389645	0.387877	0.398237	0.392027	0.391004	0.381432	0.375162	0.358068	0.36219	0.364999	0.375166	0.377701	0.378495	0.388938	0.402536	0.407871	0.417678	0.427829	0.430141	0.441115	0.466905	0.493683	0.518309	0.559304	0.594393	0.613704	0.637888	0.659712	0.661274	0.650562	0.641251	0.620655	0.602953	0.58632	0.576531	0.578045	0.578045	0.58764	0.608866	0.624403	0.632206	0.644006	0.645197
		0.379954	0.383008	0.384351	0.392198	0.39422	0.391292	0.390595	0.393285	0.388108	0.390806	0.381273	0.374341	0.363761	0.368978	0.367092	0.376856	0.381184	0.3868	0.402406	0.408572	0.407829	0.413564	0.417358	0.419759	0.430966	0.452565	0.48215	0.508494	0.55604	0.594951	0.627996	0.659029	0.693025	0.707864	0.708618	0.708731	0.682869	0.655838	0.622678	0.605681	0.589951	0.578326	0.583691	0.607992	0.616582	0.634805	0.652269	0.648134
		0.377334	0.380712	0.379349	0.384024	0.392471	0.390806	0.38914	0.396276	0.392707	0.398081	0.391323	0.387445	0.379865	0.38441	0.382077	0.395019	0.392053	0.402464	0.41227	0.414499	0.416166	0.422079	0.424523	0.427899	0.431186	0.447607	0.476229	0.502314	0.552049	0.600357	0.641346	0.682311	0.735138	0.783212	0.803422	0.806213	0.777336	0.736153	0.680704	0.643283	0.60843	0.584533	0.590577	0.604363	0.619105	0.634805	0.64879	0.639277
		0.374651	0.377838	0.379023	0.387555	0.39429	0.391112	0.392151	0.394293	0.386902	0.392207	0.391099	0.38723	0.38221	0.392234	0.389074	0.40121	0.399318	0.4119	0.419604	0.424111	0.421028	0.429591	0.428394	0.430735	0.432907	0.44884	0.474763	0.501352	0.547526	0.604956	0.656194	0.709428	0.793274	0.872755	0.923504	0.928632	0.892669	0.824406	0.745526	0.684264	0.625759	0.587598	0.590161	0.600931	0.613695	0.624463	0.634436	0.625205
		0.367188	0.367467	0.375212	0.377441	0.385572	0.386059	0.392376	0.392968	0.392579	0.395178	0.397172	0.398126	0.397559	0.399042	0.399957	0.407129	0.401185	0.413862	0.422469	0.429032	0.427699	0.440995	0.432551	0.4368	0.442958	0.450792	0.474538	0.501307	0.546192	0.60118	0.669336	0.738415	0.843392	0.92976	0.983558	0.992369	0.981272	0.905843	0.80087	0.720391	0.644518	0.590769	0.583327	0.595098	0.600536	0.613738	0.62442	0.620445
		0.362184	0.365572	0.37815	0.385678	0.390275	0.389595	0.390993	0.385302	0.384497	0.385577	0.391615	0.399611	0.407171	0.405047	0.412835	0.425105	0.408656	0.418188	0.429278	0.435431	0.433246	0.447167	0.440934	0.449441	0.452677	0.462308	0.476533	0.511786	0.546431	0.598759	0.675338	0.751855	0.856832	0.943606	0.992375	1	0.986679	0.919923	0.814667	0.727246	0.650187	0.587656	0.573373	0.584493	0.589667	0.60494	0.623416	0.623416
		0.363953	0.365299	0.377334	0.379144	0.382191	0.383082	0.384861	0.38469	0.386415	0.392066	0.393401	0.402765	0.409113	0.408635	0.420132	0.432343	0.421783	0.4358	0.441069	0.444403	0.444595	0.453989	0.451779	0.464005	0.471693	0.472711	0.489704	0.522246	0.548099	0.602331	0.679956	0.758953	0.850189	0.92528	0.979157	0.988393	0.972088	0.905478	0.803106	0.71461	0.637239	0.57842	0.57032	0.578656	0.589169	0.608139	0.62391	0.634174
		0.355888	0.359114	0.37233	0.377269	0.382066	0.385645	0.386157	0.385727	0.3858	0.391698	0.387818	0.396749	0.401728	0.408647	0.417491	0.426445	0.429045	0.444085	0.438772	0.437701	0.44156	0.449771	0.437163	0.456242	0.469816	0.472753	0.489411	0.522816	0.54735	0.59484	0.665302	0.73629	0.814808	0.882477	0.922928	0.926533	0.900978	0.848612	0.753178	0.678119	0.619696	0.569622	0.561681	0.570359	0.579	0.597771	0.606993	0.614344
		0.350817	0.357322	0.365299	0.36651	0.366579	0.377067	0.375083	0.376818	0.384497	0.391657	0.393873	0.403797	0.409916	0.408763	0.412673	0.420296	0.424569	0.441094	0.441094	0.441407	0.438413	0.443546	0.435294	0.450526	0.461328	0.471579	0.491056	0.511704	0.539467	0.57417	0.631169	0.698728	0.758772	0.798682	0.828472	0.828295	0.794523	0.750064	0.690619	0.643456	0.600786	0.566261	0.561718	0.570813	0.578065	0.594192	0.603069	0.607906
		0.3507	0.361906	0.365371	0.366453	0.364277	0.373523	0.366453	0.370942	0.376818	0.387849	0.395079	0.398749	0.401195	0.408694	0.408763	0.410414	0.418745	0.440083	0.43497	0.439181	0.440146	0.442499	0.436176	0.452053	0.465511	0.476565	0.503358	0.522588	0.541767	0.570597	0.609894	0.647329	0.695157	0.710967	0.720573	0.716922	0.68435	0.659658	0.628873	0.586312	0.557941	0.549509	0.550592	0.563571	0.576047	0.584095	0.593234	0.591011
		0.358841	0.359401	0.35771	0.353464	0.353297	0.359586	0.358421	0.368037	0.369825	0.379946	0.391996	0.391804	0.390985	0.403761	0.397142	0.398256	0.412778	0.427953	0.425835	0.438342	0.43988	0.443949	0.448066	0.467134	0.479212	0.492248	0.523044	0.528631	0.536151	0.558929	0.583663	0.607134	0.637852	0.647216	0.637971	0.628696	0.603095	0.573066	0.557744	0.546191	0.538098	0.542458	0.553694	0.561572	0.57032	0.569035	0.572135	0.567199
		0.353434	0.357833	0.352279	0.353336	0.354152	0.362432	0.358475	0.368506	0.368506	0.376943	0.391027	0.387798	0.39149	0.403993	0.398204	0.399322	0.412641	0.418744	0.418664	0.430654	0.434186	0.438456	0.4424	0.459068	0.472712	0.491329	0.523725	0.531661	0.540608	0.554534	0.569915	0.572993	0.588777	0.586969	0.572427	0.562098	0.549659	0.527744	0.520011	0.519631	0.526089	0.530379	0.547619	0.557539	0.558125	0.552822	0.550602	0.539398
		0.351986	0.350255	0.343767	0.351148	0.354152	0.360573	0.362063	0.368816	0.372701	0.37726	0.391918	0.390985	0.391774	0.396634	0.389915	0.389899	0.401422	0.408802	0.419566	0.430688	0.43431	0.443541	0.451976	0.469357	0.483236	0.502944	0.530068	0.536969	0.544258	0.547826	0.561329	0.554809	0.566761	0.55337	0.537882	0.527642	0.522776	0.51492	0.509235	0.512372	0.516557	0.516889	0.529634	0.542624	0.547591	0.529746	0.53079	0.518039
		0.356728	0.356777	0.35264	0.35981	0.365173	0.366783	0.373079	0.37831	0.37726	0.381926	0.394687	0.391515	0.385568	0.393274	0.388963	0.387862	0.393088	0.403658	0.413474	0.429383	0.439052	0.449919	0.463123	0.473618	0.491227	0.505691	0.528342	0.537887	0.547212	0.546316	0.556134	0.553349	0.548782	0.538588	0.530295	0.514083	0.502291	0.498131	0.493666	0.496031	0.501033	0.497937	0.509235	0.514807	0.511892	0.497643	0.500903	0.496431
		0.362417	0.363249	0.360858	0.365958	0.375669	0.376462	0.38015	0.387884	0.389015	0.388085	0.394579	0.389539	0.383883	0.380822	0.38435	0.385581	0.391895	0.399896	0.415011	0.425448	0.438302	0.448684	0.464322	0.473845	0.49152	0.505656	0.520197	0.53803	0.545759	0.547561	0.553347	0.551418	0.541705	0.532819	0.519591	0.503447	0.498382	0.490006	0.483315	0.483315	0.487886	0.48318	0.490093	0.495986	0.496542	0.48375	0.483629	0.478918
		0.351838	0.359039	0.362413	0.370754	0.379342	0.382334	0.38434	0.39154	0.398723	0.403422	0.404887	0.403754	0.39725	0.39185	0.388106	0.390902	0.396688	0.399863	0.410893	0.41995	0.429674	0.440883	0.44971	0.461519	0.464311	0.478433	0.497118	0.520107	0.540608	0.547225	0.545094	0.540857	0.530541	0.515749	0.505388	0.498284	0.493912	0.490115	0.482162	0.476184	0.482577	0.473391	0.469622	0.469622	0.473214	0.464732	0.461379	0.468552
		0.356777	0.361892	0.366816	0.371493	0.375596	0.386153	0.389976	0.398	0.404017	0.411726	0.409106	0.405848	0.398743	0.394122	0.388475	0.387309	0.389274	0.395264	0.404601	0.413534	0.424609	0.438653	0.449736	0.454618	0.46253	0.472659	0.490783	0.512684	0.528377	0.530276	0.530832	0.533031	0.525518	0.515249	0.515451	0.510899	0.505201	0.498131	0.48249	0.466747	0.466912	0.457455	0.452381	0.451137	0.45591	0.454999	0.450095	0.461425
		0.367272	0.375034	0.380564	0.379342	0.384068	0.387011	0.391214	0.395655	0.405342	0.415209	0.412292	0.412869	0.406209	0.399015	0.391688	0.390548	0.392067	0.396343	0.400632	0.411783	0.421654	0.434009	0.446312	0.451458	0.459775	0.469393	0.484514	0.497147	0.510447	0.51738	0.51611	0.519894	0.514007	0.510961	0.512711	0.51805	0.512087	0.498829	0.482185	0.457797	0.455637	0.450403	0.448652	0.446565	0.454867	0.455661	0.454696	0.463928
		0.368026	0.373918	0.374871	0.372049	0.374918	0.383884	0.384027	0.388399	0.400752	0.407209	0.403104	0.405963	0.402338	0.395193	0.391558	0.388594	0.389287	0.389428	0.394272	0.401596	0.415984	0.423729	0.442388	0.449685	0.459823	0.466779	0.481004	0.488959	0.50026	0.50496	0.512543	0.514119	0.51381	0.511601	0.515736	0.518992	0.516193	0.500798	0.481529	0.456194	0.45397	0.444654	0.445555	0.448502	0.456566	0.463678	0.455956	0.460483
		0.359191	0.364278	0.361774	0.36504	0.365459	0.374888	0.375415	0.384051	0.389473	0.398183	0.395213	0.403521	0.400165	0.395415	0.393117	0.389274	0.388495	0.388455	0.385054	0.392492	0.397996	0.40648	0.424639	0.441459	0.442158	0.458514	0.47013	0.472662	0.487901	0.494838	0.498503	0.500484	0.500084	0.50259	0.507063	0.513266	0.513614	0.49999	0.489607	0.469451	0.456653	0.452347	0.449257	0.45187	0.456566	0.467952	0.459263	0.460605
		0.364812	0.364975	0.363668	0.365001	0.36409	0.374303	0.380557	0.38215	0.386329	0.389815	0.390338	0.39559	0.402338	0.395193	0.407449	0.39241	0.388544	0.389258	0.389246	0.387533	0.392763	0.406018	0.425032	0.443963	0.444036	0.455629	0.468815	0.469066	0.472882	0.479297	0.492277	0.494477	0.493888	0.496569	0.50728	0.512322	0.513824	0.505678	0.490964	0.472825	0.456623	0.45286	0.452553	0.457385	0.462849	0.474422	0.470336	0.468745
		0.356685	0.360934	0.360955	0.365635	0.366547	0.374998	0.384027	0.385376	0.389252	0.390294	0.392186	0.395081	0.396824	0.390058	0.398452	0.39241	0.390981	0.389349	0.390726	0.391608	0.395918	0.39905	0.421486	0.44766	0.44138	0.453847	0.469424	0.469126	0.469432	0.479635	0.486588	0.485408	0.481203	0.485199	0.491888	0.497781	0.497971	0.498599	0.489121	0.479942	0.465672	0.460706	0.460223	0.473022	0.472819	0.478279	0.474761	0.470871
		0.352989	0.355112	0.357923	0.366587	0.36466	0.372686	0.378752	0.384031	0.385524	0.386312	0.389154	0.394169	0.390194	0.382934	0.390442	0.380457	0.37737	0.374381	0.377373	0.381903	0.389535	0.390228	0.415812	0.443366	0.44435	0.454565	0.471704	0.472634	0.468815	0.469599	0.477449	0.470968	0.473326	0.48281	0.488576	0.497192	0.497409	0.497409	0.488708	0.489061	0.47644	0.474254	0.464639	0.475868	0.470825	0.473001	0.467867	0.467246
		0.351965	0.3523	0.357113	0.363338	0.360535	0.366036	0.374489	0.380047	0.382627	0.383771	0.387555	0.390223	0.399298	0.390053	0.399639	0.401554	0.399175	0.385259	0.3833	0.38765	0.389201	0.386689	0.408648	0.435971	0.438071	0.447807	0.468739	0.469312	0.458278	0.461331	0.458856	0.455395	0.456422	0.467658	0.471227	0.489064	0.491389	0.49195	0.491049	0.494072	0.48485	0.481096	0.472443	0.473712	0.463027	0.46216	0.460331	0.467044
		0.364702	0.366676	0.369595	0.367455	0.365618	0.365537	0.373541	0.374768	0.379832	0.383263	0.388294	0.392288	0.4047	0.400825	0.403594	0.403515	0.400994	0.389246	0.395888	0.398329	0.400899	0.396887	0.420304	0.439579	0.450376	0.456659	0.474739	0.468758	0.455946	0.44654	0.445218	0.445276	0.448913	0.464243	0.465247	0.481103	0.48311	0.48608	0.488913	0.497168	0.489663	0.481526	0.472642	0.472279	0.457981	0.455177	0.452136	0.453535
		0.378759	0.381399	0.38313	0.375756	0.367503	0.358694	0.365215	0.366988	0.373118	0.381849	0.385823	0.383239	0.390267	0.388866	0.385144	0.391995	0.39724	0.386447	0.391949	0.404442	0.411614	0.404404	0.426731	0.441192	0.458315	0.46491	0.48086	0.475739	0.470849	0.449636	0.4438	0.443158	0.448106	0.451259	0.467287	0.484299	0.481872	0.483282	0.486262	0.489594	0.481058	0.478713	0.471423	0.469106	0.457146	0.444473	0.439821	0.442495
		0.384733	0.385527	0.38516	0.368997	0.355601	0.347933	0.353495	0.35657	0.369051	0.380113	0.383261	0.384525	0.389982	0.391995	0.392575	0.395689	0.399059	0.39748	0.400094	0.406911	0.417978	0.418879	0.435347	0.446608	0.463776	0.465072	0.468686	0.464807	0.460297	0.441201	0.436558	0.443301	0.448174	0.448749	0.461882	0.468564	0.464167	0.465379	0.4687	0.470645	0.467487	0.464562	0.460192	0.46058	0.45184	0.436659	0.43523	0.440009
		0.389802	0.381399	0.381602	0.360736	0.352171	0.347019	0.352627	0.349262	0.359297	0.373334	0.376489	0.378289	0.383314	0.393634	0.39682	0.396994	0.405646	0.401306	0.405695	0.411248	0.415699	0.417978	0.433257	0.435989	0.456908	0.455915	0.455915	0.449162	0.451421	0.436244	0.43243	0.437432	0.442335	0.438689	0.449252	0.456691	0.453741	0.461948	0.46579	0.463065	0.461077	0.461584	0.459282	0.460203	0.450132	0.441037	0.439149	0.444188
		0.398472	0.384883	0.391826	0.38138	0.369476	0.364443	0.367495	0.356167	0.360793	0.376071	0.378406	0.381992	0.391447	0.401392	0.398646	0.395071	0.404644	0.400753	0.404715	0.409933	0.416713	0.417779	0.433895	0.435857	0.456709	0.45553	0.455933	0.442872	0.443822	0.431071	0.430289	0.432345	0.442743	0.442974	0.449509	0.456512	0.453783	0.460888	0.469414	0.461158	0.461118	0.468689	0.464078	0.45997	0.454542	0.449892	0.437948	0.438243
		0.390936	0.374849	0.384052	0.376999	0.368029	0.356804	0.365813	0.356517	0.359053	0.372948	0.37542	0.378896	0.383136	0.391108	0.392411	0.392404	0.401479	0.399691	0.40306	0.406041	0.413229	0.412508	0.430886	0.434533	0.442872	0.44383	0.448904	0.439876	0.443844	0.432899	0.436865	0.437563	0.442947	0.436817	0.448484	0.457118	0.453819	0.461801	0.47527	0.461355	0.459282	0.466399	0.466197	0.459318	0.456785	0.45322	0.441054	0.441896
		0.387671	0.368508	0.375069	0.368526	0.362628	0.358653	0.364798	0.359012	0.3629	0.371899	0.37348	0.377069	0.379566	0.398205	0.40498	0.404715	0.405399	0.404715	0.403818	0.404615	0.408514	0.408641	0.419578	0.425763	0.426566	0.428022	0.436133	0.42915	0.427185	0.428404	0.431521	0.434187	0.439945	0.438313	0.443555	0.453783	0.4581	0.461804	0.476544	0.472491	0.46635	0.466399	0.463599	0.458342	0.453127	0.457958	0.448404	0.449974
		0.379739	0.36556	0.369476	0.369023	0.368526	0.368029	0.370516	0.354408	0.352306	0.35903	0.370009	0.37712	0.392977	0.401368	0.403818	0.401912	0.402453	0.401541	0.403647	0.403564	0.399724	0.399775	0.411558	0.412732	0.420627	0.423807	0.42915	0.4239	0.421509	0.420493	0.420841	0.420677	0.426541	0.42654	0.437307	0.453966	0.465856	0.48041	0.502677	0.488962	0.476872	0.475115	0.467714	0.457411	0.461355	0.472622	0.459922	0.460723
		0.37565	0.365545	0.374581	0.374908	0.372362	0.373055	0.370928	0.357437	0.362022	0.3699	0.377014	0.40403	0.407686	0.40498	0.411492	0.407902	0.40099	0.405347	0.408641	0.403398	0.402925	0.404063	0.409178	0.414652	0.425657	0.424241	0.426602	0.421903	0.420508	0.41805	0.418199	0.42107	0.42926	0.430029	0.440981	0.457855	0.46765	0.474194	0.483043	0.477206	0.466036	0.457458	0.453333	0.447076	0.447631	0.458142	0.457528	0.458055
		0.341683	0.337195	0.35406	0.360604	0.354359	0.360578	0.350952	0.353093	0.365758	0.375666	0.382953	0.408465	0.401108	0.397972	0.400286	0.399146	0.39036	0.404784	0.408805	0.402429	0.405346	0.408723	0.409728	0.419694	0.43141	0.428127	0.426135	0.418315	0.413995	0.412948	0.414294	0.420841	0.42895	0.429124	0.442288	0.458682	0.468256	0.477248	0.484733	0.478099	0.461507	0.446483	0.440244	0.437756	0.443227	0.451059	0.459522	0.468759
		0.348939	0.350566	0.36549	0.366819	0.353341	0.370566	0.356097	0.362898	0.372328	0.383493	0.387767	0.406664	0.401093	0.400016	0.394134	0.392702	0.388767	0.40359	0.406426	0.405482	0.409833	0.417909	0.41571	0.420133	0.430214	0.426842	0.425854	0.4213	0.421138	0.417787	0.413536	0.41573	0.422342	0.422465	0.436389	0.456786	0.47024	0.477348	0.483414	0.479773	0.466116	0.443493	0.434838	0.433248	0.43998	0.448774	0.461265	0.473567
		0.318335	0.323071	0.337195	0.350566	0.345028	0.374429	0.351712	0.356027	0.367247	0.382453	0.391871	0.413792	0.406664	0.398932	0.393117	0.384894	0.378679	0.389374	0.39913	0.39913	0.409741	0.418766	0.418655	0.417999	0.427113	0.418766	0.414793	0.411543	0.41718	0.414623	0.409483	0.413381	0.417236	0.417236	0.429007	0.445572	0.461705	0.465308	0.471018	0.468366	0.457418	0.437127	0.435104	0.436008	0.451247	0.454687	0.467303	0.473577
		0.334547	0.326256	0.344098	0.365485	0.348628	0.363903	0.355507	0.364466	0.361713	0.373176	0.374133	0.394548	0.39033	0.38775	0.380257	0.376262	0.361903	0.374872	0.384011	0.393516	0.409121	0.422741	0.427695	0.426112	0.424824	0.417634	0.412462	0.408229	0.41663	0.417963	0.414483	0.416324	0.41839	0.42088	0.432174	0.446817	0.459764	0.461712	0.461431	0.458711	0.444972	0.418739	0.423456	0.42465	0.43541	0.440736	0.456828	0.456375
		0.357969	0.348561	0.344086	0.366896	0.350599	0.354836	0.350745	0.36775	0.353961	0.363685	0.367247	0.385235	0.379706	0.379571	0.369178	0.364691	0.351705	0.360807	0.370372	0.386903	0.397517	0.417634	0.427294	0.422919	0.409624	0.411749	0.411749	0.407334	0.415431	0.416871	0.410458	0.416008	0.417267	0.420982	0.437415	0.45192	0.460604	0.464133	0.474487	0.469806	0.458438	0.434647	0.434856	0.435179	0.448263	0.449067	0.461298	0.455597
		0.416879	0.359207	0.349552	0.354836	0.337789	0.34568	0.346256	0.36038	0.350725	0.355797	0.356675	0.372821	0.370265	0.372965	0.371504	0.37256	0.362349	0.368138	0.376864	0.396267	0.405142	0.418125	0.428789	0.417909	0.393568	0.395144	0.403731	0.405567	0.417963	0.419322	0.415894	0.410515	0.410382	0.41171	0.432833	0.449501	0.461712	0.461725	0.466471	0.458951	0.441014	0.423062	0.440089	0.440119	0.449606	0.455953	0.461702	0.44928
		0.359171	0.353042	0.332833	0.347185	0.338521	0.353653	0.355485	0.381003	0.353016	0.353708	0.354109	0.362091	0.359627	0.362725	0.371807	0.377017	0.369913	0.372613	0.374482	0.384574	0.393124	0.397863	0.410904	0.401061	0.383554	0.380582	0.390423	0.388258	0.407334	0.41491	0.410456	0.415376	0.41377	0.415027	0.431707	0.446954	0.455969	0.458019	0.461255	0.446727	0.426537	0.420505	0.43714	0.436987	0.442798	0.453601	0.448318	0.439135
		0.375107	0.353653	0.340225	0.346672	0.343132	0.353931	0.365543	0.399085	0.360489	0.357263	0.357533	0.352034	0.351892	0.362104	0.365824	0.363297	0.362613	0.362613	0.364629	0.377039	0.384656	0.390848	0.404774	0.400895	0.380582	0.381182	0.387312	0.378372	0.399964	0.406034	0.403725	0.411246	0.41377	0.416968	0.429551	0.449229	0.450979	0.456313	0.462366	0.454006	0.428779	0.424367	0.427697	0.423986	0.420256	0.430908	0.426271	0.422108
Figure 5b	Ugn	2291.51	3152.76	3576.84	3152.76	2567.68	1934.61	657.293	60.7595	-47.4755	-3.90964	379.074	1025.35	1301.33	830.768	360.717	715.619	833.195	570.779	570.779	171.22	-296.538	-157.601	95.1316	77.8136	18.756	173.875	-265.641	-743.075	-772.838	-305.711	-518.136	-269.846	-654.031	-719.918	-1384.02	-1638.25	-1623.61	-1665.44	-1939.14	-1621.29	-1432.12	-1877.83	-1179.41	-873.748	-177.003	-39.6742	116.639	137.782
		2315.72	2674.33	3365.32	2631.91	2024.95	1953.44	1088.78	1150.37	1023.2	1682.31	1550	2006.97	2146.93	2168.99	2152.65	2196.83	2045.81	1493.5	1295.34	839.826	155.865	503.094	813.624	866.551	861.311	1154.58	571.352	51.4727	-518.136	-398.348	-742.089	-761.519	-1402.14	-971.106	-1403.75	-1655.55	-1853.58	-1955.5	-2091.19	-1947.55	-1700.92	-1769.4	-1420.5	-1480.76	-941.101	-878.476	-733.316	-207.109
		2578.93	2654.41	2199.59	1627.97	1497.26	1348.21	535.453	1025.35	939.147	1293.32	1461.41	1860.54	1869.79	2554.19	2578.34	2605.32	2468.54	2501.39	2134.16	1628.07	844.647	770.81	860.798	852.882	884.12	1254.3	874.527	-133.034	-702.1	-736.155	-1156.36	-579.797	-855.159	-569.098	-1189.77	-1365.1	-1794.58	-2130.71	-2267.11	-2157.55	-2016.79	-2397.26	-2443.79	-3265.83	-2803.68	-2554.27	-2161.1	-1551.62
		2247.69	1476.48	-623.706	-604.184	-26.7553	416.177	158.723	1735.47	1088.69	939.147	1447.16	2177.16	2187.54	2837.36	2956.25	2860.2	2671.05	2825.14	2496.86	2195.24	1757.64	1322.69	1390.03	887.04	722.549	512.029	36.4046	-1120.36	-1534.22	-1675.73	-1773.12	-1123.54	-990.291	-494.841	-1036.13	-1345.8	-2277.23	-2537.64	-2567.65	-2308.9	-2194.83	-2443	-2449.45	-3419.1	-3850.18	-3928.1	-3431.88	-2846.14
		537.561	-604.184	-1506.97	-1482.47	-787.843	-268.033	551.376	1437.19	1576.21	953.228	1405.83	2150.68	2296.97	2642.89	2873.8	2774.74	2637.45	2681.15	2350.91	2049.06	1755.96	1216.34	1324.7	1045.64	1439.26	1254.81	784.539	-473.49	-1092.07	-1666.93	-1636.09	-778.281	-436.493	-220.936	-778.281	-1321.34	-2540.01	-3236.6	-3136.63	-3093.56	-2974.66	-3412.48	-3238.35	-3557.65	-4173.31	-4264.84	-3462.05	-2876.6
		-70.738	-169.82	-841.814	-525.365	160.997	625.357	832.814	1653.48	1653.48	1190.41	1454.5	2137.68	1992.98	2599.77	3000.56	2867.47	2762.6	2987.78	2410.93	1810.08	1706.79	1138.64	1210.38	1091.26	1858.74	1289.19	1119.63	219.464	-196.104	-1123.54	-1000.87	-577.366	-383.789	-284.015	-466.376	-978.37	-2001.24	-2850.1	-2910.77	-3437.07	-3638.74	-3874.39	-4434.22	-4663.53	-4901.05	-4711.8	-4450.95	-3479.73
		-620.774	-604.184	-954.33	-320.249	84.5196	169.659	47.0627	801.293	969.117	1000.87	1526.76	1945.06	1526.76	1665.3	2210.18	1950.67	2241.59	2785.83	2410.93	1778.7	1888.52	1110.4	811.713	804.097	1332.81	1042.25	774.232	288.606	101.147	-942.749	-1195.9	-676.654	-762.797	-1154.32	-1024.38	-1330.17	-2264.46	-2873.54	-3043.48	-3696.89	-3833.6	-4428.92	-4636.94	-4663.48	-4915.79	-5311.33	-4731.73	-4278.97
		-1506.97	-1247.9	-910.289	-133.503	439.968	453.63	359.353	927.329	1104.84	1094.99	1515.27	1918.33	1459.32	1411.18	1578.89	1479.14	1786.98	2107.42	2079.7	1677.86	1905.36	1687.85	1408.43	1259.72	2072.75	1467.62	1008.73	552.741	256.527	-735.488	-1192.29	-1169.84	-1565.25	-1679.62	-1816.26	-2261.06	-3014	-3437.07	-3669.13	-4157.52	-4292.41	-4532.33	-4531.57	-4371.4	-4394.43	-4493.89	-4663.48	-4264.29
		-1323.82	-241.077	24.0299	253.939	718.119	763.601	360.622	677.557	1067.59	1108.32	1359.57	1502.78	1016.74	659.155	931.167	728.317	1321.8	1668.87	1812.17	1530.59	1793.35	1514.93	1308.18	1380.43	2052.55	1860.32	1044.69	890.525	339.058	-808.45	-1359.08	-1333.42	-1914.96	-2260.56	-2420.68	-2925.36	-3270.14	-3524.46	-3939.82	-4357.99	-4384.8	-4566.8	-5050.03	-5047.68	-5047.68	-5150.41	-5500.84	-4840.8
		-1306.96	53.0022	627.432	651.656	742.409	734.324	234.844	430.557	933.193	1156.05	1475.56	1513.94	677.058	231.108	399.021	-246.145	318.601	931.167	1439.34	1377.12	1719.98	1787.22	1404.36	1464.47	1924.42	2170.64	1413.31	1268.03	494.807	-474.113	-1370.69	-1677.74	-2339.34	-2647.18	-3138.59	-3604.47	-3922.02	-4410.99	-4751.74	-4897.97	-4772.27	-4546.68	-5208.94	-5941.19	-6395.56	-6178.13	-6813.08	-6207.02
		-589.662	343.703	521.825	521.825	678.065	701.951	250.588	481.417	1241.69	1610.96	1707.62	1530.83	809.811	265.431	124.128	-512.948	48.4985	934.482	1518.15	1981.48	2213.32	2108.7	1560	1580.24	1654.8	2113.67	1105.69	1197.46	266.747	-609.881	-1716.9	-1902.63	-2512.43	-3017.68	-4002.32	-4667.67	-5183.6	-6039.51	-6806.15	-6556.93	-6511.94	-6216.12	-6639.58	-6915.07	-7661.09	-7035.03	-7600.39	-6607.89
		497.04	1452.54	1065.09	902.544	1207.55	1170.05	846.963	1052.77	1911.59	1871.09	1723.16	1529.55	927.518	218.109	61.3149	-734.873	-151.999	931.167	1448.94	1970.29	2213.32	1972.76	1468.57	1760.48	1837.75	1715.3	1139.47	1259.46	-55.5131	-792.41	-1668.26	-2064.92	-2703.76	-3417.81	-4679.74	-5376.34	-6222.96	-7202.05	-7608.65	-7599.56	-7665.55	-7699.04	-8447.14	-8721.29	-9080.42	-8571.33	-8735.12	-7813.36
		1265.04	1897.6	1725.16	1265.04	1618.87	1529.81	1056.71	1170.05	1916.78	1813.56	1740.65	1537.49	923.397	72.6973	-186.845	-637.686	-304.077	988.491	1436.46	1924.82	2020.36	1887.73	1299.38	1387.99	1391.89	1356.89	466.73	274.013	-743.984	-1409.29	-2339.98	-2857	-3469.6	-4266.09	-5569.08	-6268.32	-6953.66	-7853.24	-8423.13	-8414.89	-8828.28	-9134.06	-9832.11	-10371.7	-11009.2	-10417.9	-10229.9	-8737.18
		982.784	1621.12	1386.65	1408.67	1749.2	1506.48	1399.66	1800.07	2230.86	2106.11	2097.97	1513.94	923.781	216.731	149.517	271.112	679.678	1509.42	1746.74	1970.29	1755.6	1673.6	1144.67	1258.2	1356.89	1022.8	531.057	136.269	-767.499	-1478.19	-2422.01	-3216.83	-4035.1	-4960.88	-6135.23	-6853.01	-7559	-8474.27	-9653.1	-9942.58	-10643.5	-11538.2	-11854.3	-11890.7	-11994.9	-11393.6	-10910.5	-10231.8
		1042.7	1336.79	1192.62	1336.79	1672.1	1568.28	1671.7	1981.19	2263.89	1986.56	1784.87	1177.15	917.696	497.331	372.756	781.83	1264.29	1806.32	1975.22	2153.08	1709.32	1383.46	838.177	630.882	537.37	207.212	-296.87	-692.468	-1062.67	-2044	-2703.76	-3436.57	-4161	-4955.76	-6128.17	-7192.69	-7898.15	-9005.8	-10308.2	-11326.5	-12039.2	-13398.4	-14092.1	-13774.5	-13089.2	-12673.4	-12013.7	-11176.6
		1028.51	1310.07	1182.12	1338.87	1824.53	1720.29	1723.39	1956.98	1983.24	1391.1	1081.73	628.762	369.715	104.724	140.41	645.614	1339.78	1721.54	1554.23	1624.27	1278.22	1125.16	527.007	468.261	559.255	247.881	-470.996	-812.939	-1043.3	-2152.03	-2932.94	-3418.97	-4247.3	-5167.81	-6175.01	-7456.9	-8531.46	-9371.13	-10633.2	-11930.3	-13010.2	-14449.4	-14971.9	-14575.1	-14128.3	-13793	-13315.6	-12601
		587.693	759.202	990.114	1239.26	1487.58	1671.7	1723.39	1829.13	1617.13	1003.72	532.479	254.931	240.571	-19.3315	438.537	905.377	1345.77	1598.13	1516.34	1448.44	1414.01	1283.02	929.633	780.743	673.56	321.153	-409.388	-970.708	-1366.6	-2484.98	-3327.67	-4270.71	-5125.81	-6179.66	-7678.42	-9144.36	-9801.07	-10459.2	-12122.7	-13312	-14092.1	-15390.4	-15789.6	-15301.6	-14689.4	-13934.9	-13728.7	-13135.2
		205.607	405.779	651.818	943.965	998.253	1123.87	1157.54	1085.67	1011.63	629.279	207.433	-301.525	308.409	145.791	530.405	1036.6	1554.23	1968.96	2041.32	2164.95	2227.32	1546.11	1153.48	910.472	474.765	-12.0516	-361.536	-732.93	-1116.56	-2063.15	-3037.88	-4340.75	-5855.59	-7329.02	-9354.55	-10290.2	-11200.4	-11910.3	-13312	-14670.7	-15574.7	-16262.5	-16609.1	-16297.4	-15280.4	-14496.4	-14151.6	-13653
		560.872	378.559	298.298	222.601	261.868	396.803	259.972	154.743	276.709	-62.8986	-310.535	-126.025	278.418	402.672	437.238	445.691	1114.04	1620.73	1651.51	2169.46	2505.2	2006.4	1474.26	1185.49	472.827	286.187	-415.436	-712.426	-1253.98	-2039.41	-3288.31	-4714.27	-6308.9	-8119.26	-10515.4	-11453.2	-12514.7	-13535.1	-14224.6	-15127	-15835.9	-16339	-16916.2	-16780	-16006.9	-15021.8	-14335.6	-13886
		1222.48	1074.24	640.298	522.75	346.491	374.269	242.934	239.737	191.305	6.32633	-39.7262	288.001	564.712	675.213	925.798	1036.6	1457.93	1776.13	1646.28	1862.44	2274.74	1900.29	1486.13	1450.38	989.709	610.233	262.74	-503.227	-1324.97	-2106.09	-3709.64	-5594.75	-7114.73	-8944.74	-11506.9	-11976.7	-14098	-15462.4	-16102.2	-16151.7	-16763.9	-16715.8	-16841.1	-16749.9	-15829.1	-14764.9	-14086.9	-13628.9
		1139.1	893.727	725.118	596.319	282.975	312.399	162.247	82.828	-106.931	-328.63	-139.811	345.56	630.525	1301.58	1751.68	1752.81	1744.85	2160.57	1982.49	2166.85	2603.75	2306.79	1898.53	1545.4	928.793	552.75	218.626	-650.868	-1604.6	-2125.75	-3727.66	-5865.49	-6968.49	-8853.98	-11468.3	-12228.6	-14278.5	-15576.6	-16431	-16715.8	-17092.2	-16493.3	-16647.7	-16451.4	-15812.7	-14913.9	-14086.9	-13263.1
		1120.64	933.751	757.683	443.828	163.573	107.868	65.6822	15.8341	-75.3485	-67.2809	135.953	476.805	595.386	1193.4	1378.69	1573.79	1456.24	1780.03	1752.81	1910.08	2274.74	2007.47	1412.44	999.627	622.642	252.272	-136.891	-599.471	-1210.67	-1528.3	-2861.28	-4302.85	-5245.24	-7486.42	-9513.57	-11141.4	-12680.6	-14278.5	-15589	-16479.1	-17038.5	-16472.5	-16317	-15798.6	-15027.8	-14375.9	-13244.9	-12590.4
		1310.06	1275.04	1076.76	892.692	1052.53	711.418	555.134	555.134	317.381	174.51	376.055	719.447	718.498	1247.45	1592.63	1843.84	1684.01	1742.25	1681.77	1319.26	1110.7	1000.45	513.336	230.98	252.827	70.7297	-320.666	-621.701	-1244	-1629.42	-2690.08	-3654.39	-4289.73	-6504.16	-8628.44	-10422.7	-11865.9	-13183.3	-14487.1	-15576.6	-15889.9	-15347.1	-14839.8	-14658.4	-14237.7	-13510.3	-12533.3	-11706.1
		691.909	757.683	1080.15	1156.76	1344.14	1197.99	1108.98	980.917	582.67	303.321	538.05	935.976	1081.43	1143.41	1577.01	1989.66	1797.34	1648.43	1642.93	1024.79	782.039	534.726	-30.0727	-124.298	-0.425054	-208.831	-549.069	-483.015	-682.411	-1195	-1929.6	-2784.29	-3194.81	-5245.24	-7408.27	-8880.4	-10331.7	-11248.8	-12105.9	-13289.9	-13372.1	-13076.1	-13047.5	-12677.3	-11800.8	-11612	-11044.3	-9854.53
		115.713	20.1361	595.405	862.095	1245.7	977.241	884.102	619.841	392.241	67.6195	259.49	521.221	710.945	669.259	936.263	1550.04	1535.38	1169.46	1345.28	870.406	267.777	-134.963	-754.964	-789.579	-489.946	-479.477	-725.046	-189.544	-492.157	-643.819	-1234.01	-1371.16	-1777.68	-3039.92	-4633.18	-6342.52	-7451.75	-8554.83	-9401.36	-10206.1	-10508.8	-10415	-10930.8	-10533.7	-9923.22	-9446.07	-8635.31	-6737.44
		364.949	332.051	371.406	645.236	962.664	815.053	532.675	365.387	125.211	-141.964	-150.383	-90.1373	219.799	112.576	232.435	1077.61	1139.72	681.101	855.039	332.611	-189.659	-479.477	-981.865	-981.865	-419.264	-283.661	-572.401	139.661	162.761	7.36674	-178.52	114.465	-474.074	-1034.1	-2397.94	-2851.78	-3223.5	-3822.9	-4778.99	-5033.03	-5731.67	-6466.18	-7169.74	-6627.83	-6072.54	-5206.01	-4382.08	-2971.47
		207.109	173.995	-124.527	329.555	890.233	668.867	302.256	84.3145	-464.289	-1032.82	-799.933	-605.266	56.9099	114.664	208.855	1062.17	1316.49	681.101	754.483	173.758	-642.426	-874.032	-1268.99	-1349.67	-567.345	-203.386	-237.614	560.235	967.275	1158.9	1297.71	1902.35	1862.86	2246.81	1591.77	1251.26	1239.67	463.618	-214.076	-266.495	-558.004	-1783.34	-1985.41	-860.68	-421.647	6.606	1135.64	1556.72
		-192.606	-271.673	-862.267	-824.067	-476.191	-594.433	-970.437	-1206.86	-1377.97	-1917.85	-1365	-1207.79	-457.385	-252.79	-186.927	186.76	247.496	103.458	-210.123	-566.992	-888.663	-1037.66	-1151.63	-1051.56	-270.679	-72.9694	199.435	1170.45	2127.83	2781.63	3386.36	4446.88	4545.88	5281.31	5258.15	5219.16	5358.85	5308.54	4285.89	4084.02	4006.99	3265.92	3724.41	4776.25	5454.26	6160.01	8287.77	8168.68
		220.932	243.361	-571.002	-820.688	-762.828	-998.551	-1552.41	-1624.7	-1820.49	-1951.07	-1374.28	-1271.2	-739.113	-414.578	-457.385	-462.314	-473.396	-618.521	-1020.97	-1435.59	-1474.99	-1719.46	-1877.9	-1871.45	-1065.38	-534.896	65.1929	1293.54	2659.02	3420.43	4151.77	5481.19	6760.29	8376.17	9247.11	9758.71	10151.3	9995	9280.92	8386.05	9071.03	9013.49	9704.17	11126.3	12598.3	12357.8	13658.9	13065.1
		-17.5622	218.204	-837.324	-1035.02	-1205.18	-1405.34	-2110.51	-2092.07	-2022.4	-1996.14	-1401.33	-1160.06	-623.857	-364.165	-473.12	-858.496	-1256.06	-1504.85	-1786.81	-2185.36	-1844.99	-1914.82	-1878.87	-1933.39	-1175.79	-1060.82	-448.843	966.435	2612.55	3880.9	5332.83	6678.32	8146.66	10432.8	11932.6	13310.5	14807.5	15338.9	15560.5	15421.7	16510.1	16833.7	17105.5	18127.7	19649	19572	20309	20061.3
		-18.24	-94.1424	-983.767	-1163.01	-1319.57	-1579.82	-1959.93	-1663.69	-1562.41	-1629.67	-979.304	-537.459	-656.475	-641.931	-847.733	-1723.86	-2005.22	-2277.72	-2477.43	-2933.62	-2710.2	-2981.32	-3106.35	-3319.24	-2550.03	-1965.79	-1305	-18.705	1830.18	3489.5	5316.69	6878.62	9747.77	12200.6	15096.6	16913.6	18997.7	20844.5	22610.3	23153.3	24196.5	25450.6	25745.6	25896.4	26932	26610.5	26164	25318.7
		330.635	257.099	-880.197	-1331.52	-1697.43	-1884.09	-2203.18	-1705.04	-1356.72	-1563.58	-1006.29	-850.708	-985.329	-1305.11	-1340.7	-2459.45	-2999.43	-3390.19	-3378.66	-3847.87	-3586.02	-3875.92	-4078.99	-4195.9	-3609.06	-3335.36	-2623.95	-1105.8	538.632	2291.92	4417.96	6338.11	9831.98	13128	16603.2	20321	23743.8	27665.1	30211	32760.7	33404.6	35238	35259.1	34961.3	34679.3	33462.5	32721.4	30991.8
		703.309	573.005	-450.78	-1121.57	-1300.15	-1584.48	-2081.98	-1497.45	-1431.97	-1653.06	-1233.86	-1048.93	-1318.12	-1506.57	-1533.33	-2686.74	-3195.49	-4023.32	-4185.15	-4536.06	-4964.8	-5537.95	-5683.38	-5959.68	-5186.14	-4223.06	-3832.87	-2136.74	-866.634	827.073	3489.5	6007.67	9958.06	14117.8	18135.3	22767	27640.3	32760.7	36899.6	39896.5	41516.3	42957.3	42603.5	41127.8	39730.4	37977.8	36215.3	34716.2
		796.772	537.375	-527.015	-1059.34	-1096.86	-1394.89	-1706.88	-952.304	-1167.95	-1633.69	-1498.33	-1459.61	-2075.49	-2079.59	-2303.29	-3288.11	-3753.39	-4706.68	-4996.89	-5361.58	-5814.81	-6242.58	-6084.51	-6308.2	-5507.2	-4862.7	-4653.52	-3542.74	-2005.55	-331.332	2938.64	6174.91	10432.8	15301.7	19805.4	24807.5	30208.3	36810.8	41439.4	44578.4	46796.9	48412.4	48374	47054.3	44719.4	43076.6	40659.7	38469.8
		776.355	392.708	-513.8	-1221.85	-1394.95	-1432.76	-1458.22	-881.706	-1148.81	-1647.02	-1785.8	-2118.97	-3047.57	-3077.78	-3619.7	-4168.46	-4556.92	-5187.33	-5478.87	-5361.58	-6180.66	-7008.43	-7030.6	-7387.48	-7189.79	-6568.12	-5519.77	-4415.4	-3007.71	-1189.11	2032.16	5459.95	9399.02	14687.6	20081.5	25568.2	31667.4	38276.1	43642.3	46980.7	50018.6	51804.9	51676.8	50750.4	48695.7	46264.5	44091.7	41062.8
		528.441	305.622	-604.414	-1499.89	-1508.71	-1567.3	-1556.23	-1271.62	-1509.27	-2104.3	-2114.03	-2459.17	-3145.97	-3006.7	-3518.34	-4089.12	-4430.46	-5469.22	-5905.65	-5635.35	-6672.02	-7485.24	-7506.5	-7773.93	-7604.54	-7200.03	-6318.58	-4878.22	-3807.54	-2005.94	1528.79	5340.68	9099.2	14548.6	20485.6	26047.3	32318.7	39089.7	44405	48701.1	51146.9	52518.4	52221.1	51317.3	49161.9	46660.4	44624.8	42488.4
		45.875	-51.7654	-769.587	-1122.09	-1302.44	-1418.15	-1725.42	-1704.02	-2191.69	-2388.91	-2408.12	-2427.07	-3109.73	-2770.64	-3511.24	-3933.66	-4571.89	-5106.21	-6346.43	-6268.83	-6946.36	-7334.22	-7351.58	-7534.41	-7141.97	-6726.01	-5986.75	-4875.94	-3684.89	-1820.92	1543.95	5395.51	8920.56	14354.4	20554.5	25684.8	31688	38194.8	43360.7	47639.2	50772.5	51618.1	51102.3	50480.1	48521.6	46022.8	44112.4	41610.2
		-198.871	-269.233	-846.496	-1054.25	-1619.34	-1314.3	-1780.58	-1893.34	-2428.63	-2542.86	-2773.96	-2631.63	-3124.85	-3139.77	-3924.35	-4252	-5003.9	-5470.12	-6039.2	-5977.51	-6528.48	-6584.53	-6774.59	-6996.82	-6749.46	-6619.73	-6025.73	-4813.89	-3539.74	-1055.56	1879.26	5357.88	8428.53	13413.6	19852.2	24842.4	30847.5	36977.7	41838.4	45690.8	47875.3	48449.7	48016.2	46846.3	44610.6	41670.2	39598.7	38018
		-288.754	-233.475	-691.407	-826.009	-1757.95	-1490.38	-1835.63	-2387.06	-2752.79	-2582.24	-3002.51	-2893.74	-3043.59	-3518.34	-4060.92	-4588.17	-5360.67	-5354.87	-5164.13	-5099.73	-5234.3	-5323.84	-5834.87	-6309.61	-6287.11	-6210.99	-5037.59	-3539.99	-2105.26	112.726	2714.91	5564.64	8070.76	12700.3	18015.2	23073.3	28532.6	34878.5	38484.3	41985	43925.6	44112.7	42397.8	40886.6	38709.9	37036	34681.6	33211.8
		-479.539	-309.86	-607.552	-889.304	-1757.46	-1585.56	-1894.11	-2544.15	-2801.04	-2561.87	-3053.51	-3000.53	-2724.87	-3181.12	-3802.85	-3988.67	-4679.88	-4581.13	-4487.75	-4702.07	-4443.6	-4579.11	-4750.31	-4750.31	-4001.16	-3538.86	-2878.18	-1093.2	274.186	2442.64	4306.63	7703.32	10039.8	13241.2	17419.8	21661.3	25283.8	30314.2	33574.7	35982.5	37326.2	37595.5	36233	34786.4	32566.2	30476.3	28969.7	27534.7
		-511.271	-400.542	-559.902	-809.496	-1884.34	-1409.79	-1817.59	-2463.99	-2418.44	-2233.07	-3085.47	-3141.49	-3080.88	-3566.46	-4008.33	-4143.08	-4626.13	-4456.97	-4177.13	-4174.45	-3173.38	-3105.1	-2861.43	-2438.69	-1907.39	-1287.98	210.898	1628.74	2657.08	4369.13	6776.4	8895.22	10751.4	13013.6	15481.8	18152.6	20912.8	23994	25699.7	28213.6	28730.4	29347.7	29365.5	28874.3	27563.3	25651.4	23284.4	21302.5
		-221.253	-212.288	-495.983	-809.496	-1717.58	-1122.74	-1250.24	-1886.24	-1472.84	-1597.61	-2778.23	-3151.82	-3131.06	-3820.23	-4306.5	-4279.54	-4347.16	-4143.08	-3598.21	-3179.74	-2745.81	-3036.38	-2415.69	-1671.34	-999.421	-167.67	1666.16	2656.27	3915.93	5418.93	7186.88	8895.77	10214	11874.9	12807.6	14727.5	16132.5	19097.6	20938.5	22306.1	22385.1	22406.9	22841.5	22115.3	20572.2	19335.2	17961.5	15816.6
		-72.0991	42.6845	-176.463	-602.515	-965.133	-678.494	-624.46	-1088.77	-1008.5	-1002.61	-2261.92	-2751.25	-2507.8	-2976.2	-3370.57	-3116.86	-3070.8	-3014.25	-2742.55	-2396.46	-2000.17	-2057.2	-1568.43	-147.386	707.502	1284.03	2750.27	3994.49	4705.71	6222.95	8211.62	9524.9	9846.26	10494	10800.5	12220.4	12520.5	13915.3	15226.3	15638.7	15320.2	15166.1	15239.6	14706.8	13667.2	12342.8	11720	10445.3
		-173.269	-76.4146	-166.556	-525.602	-480.694	-229.015	-247.13	-628.998	-368.758	-526.453	-2059.7	-2375.08	-1898.14	-2271.19	-2624.39	-1759.96	-1524.95	-1975.56	-2008.66	-1845.8	-1492.39	-1477.62	-635.299	1178.18	1886.18	2459.31	3573.62	4493.32	5242.27	6140.59	7399.51	8200.1	8372.32	8929.66	8614.7	9457.38	9880.34	10179.8	10733.3	11032.4	10074.3	9698.41	9438.57	9165.21	8470.83	8025.75	7260.57	6219.45
		-1.81036	115.94	7.72641	-465.067	-116.244	-16.0401	-251.271	-362.068	-341.758	-501.295	-1729.01	-2038.8	-1700.36	-1688.02	-1588.44	-920.749	-538.814	-977.481	-1091.52	-929.647	-825.465	-788.745	-121.275	1181.23	1637.13	1664.12	2689.13	3853.3	4159.77	5093.18	6010.1	6173.76	6023.67	5997.54	5523.02	5440.49	5272.76	5428.75	6078.08	6109.29	5121.61	4669.64	4232.65	3729.1	3486.69	3530.89	3390.02	2850.26
		-104.847	309.785	484.522	353.545	832.049	724.149	-28.398	-199.207	-528.459	-902.259	-1748.41	-1859.19	-1313.27	-971.542	-551.47	696.353	951.528	596.204	326.014	167.343	-234.288	-183.267	84.0375	875.442	1298.91	1502.08	2048.46	3125.08	3584.89	4315.11	4988.58	5208.64	4601.14	4416.5	3581.11	2698.88	2216.26	1541.98	1449.37	1297.86	630.798	183.066	-311.157	-717.139	-1006.92	-337.158	-491.024	-648.984
		-179.135	263.941	120.429	161.718	318.22	323.859	8.7073	88.6506	-244.509	-495.905	-704.652	-655.476	-132.069	279.502	497.135	1317.26	1461.83	1174.8	1001.6	909.316	784.947	1074.41	1630.21	2049.72	1920.53	1639.78	1854.45	2522.22	2679.02	3069.86	3869.39	3655.28	2922.64	2352.91	1060.35	-209.252	-1145.14	-2198.94	-2340.56	-2873.63	-3622.02	-4021.02	-4186.66	-4857	-4838	-4223.05	-4221.19	-4232.37
		-715.561	-181.032	141.735	176.974	294.517	294.517	-7.71835	4.72739	-209.424	-252.251	-227.722	121.155	491.158	834.409	1020.97	1421.97	1594.79	1174.8	1078.77	1174.05	1103.44	1302.32	2092.81	2677.65	2211.02	1900.42	2124.95	2460.71	2231.53	2515.66	2177.8	1466.92	153.814	-589.849	-2388.69	-2927.49	-4086.17	-5706.05	-6630.76	-7114.68	-7411.03	-7570.62	-7937.95	-8093.19	-8416.56	-8258.21	-8216.1	-7901.58
		-915.602	-590.046	68.9109	323.11	703.906	400.837	139.904	8.7073	-407.598	-485.764	-252.251	341.185	610.708	881.648	1220.09	1623.45	2240.14	1996.67	1937.08	2036.09	1604.58	1647.9	2466.28	2725.72	2393.72	2010.11	1883.55	1864.99	1374.67	1412.46	737.96	-441.726	-2235.36	-3160.7	-4757.56	-5761.62	-7101.07	-8137.27	-9510.18	-9801.05	-10638.5	-10796.5	-11417.5	-11703.7	-12202.3	-11237	-10742.3	-10022.2
		-735.823	-672.501	-3.78384	454.399	711.755	864.335	892.339	430.351	-150.489	-150.489	29.5326	440.848	872.583	1006.02	1261.54	1671.02	1909.97	1463.42	1865.14	2109.55	1802.12	2313.4	3481.73	3728.84	3419.28	3155.03	2434.68	1385.5	1017.78	856.286	-33.1937	-955.127	-3012.86	-4340.9	-6023.05	-7629.6	-9425.45	-10699.5	-11925.9	-12743.9	-13102.2	-13374.3	-13135.3	-13374.3	-13464.7	-13098.1	-12405.3	-11737.2
		-712.396	-797.32	-308.858	79.967	347.587	355.66	466.613	176.266	-220.334	-190.692	118.335	785.617	1218.01	1346.55	1610.35	1745.97	1759.48	1484.7	1865.14	2150.8	1990.28	2498.3	3554.67	3660.47	3138.59	3019.77	2184.04	1009.37	422.272	-315.136	-1285.57	-2866.25	-5029.82	-5886.22	-7389.91	-8854.02	-11055	-11669.3	-13408.3	-13923.2	-14832.1	-15310.7	-15183.4	-15069.2	-14737.8	-13975.5	-13074.3	-12794.2
		-462.055	-672.501	-41.0839	255.752	629.506	557.83	830.298	52.8441	-418.729	-442.391	7.9057	696.138	1431.62	1633.54	1953.21	2032.6	2039.77	1811.52	2633.58	2864.84	2807.96	2936.52	3501.59	3457.63	3037.15	2753.02	1657.48	960.145	-2.69407	-863.919	-2600.5	-3544.62	-5312.85	-6375.09	-8136.77	-10009.6	-11764.4	-13490.1	-14504.7	-15383.5	-16020.1	-16532.9	-16791.7	-16789.2	-16080	-15162.6	-13479.5	-12917.3
		14.8578	-308.765	-167.523	196.479	754.58	405.094	566.327	182.039	-321.105	-391.833	373.405	801.46	1640.69	2047.56	2140.08	2051.88	2229.98	2065.37	3020.05	3289.69	3129.96	3049.84	3572.68	3215.8	2879.56	2679.56	1460.77	366.741	-723.092	-1864.37	-2958.22	-3949.48	-5285.42	-6331.24	-7973.61	-10392.1	-12092.8	-13753.8	-14670.1	-16242.9	-17241.7	-17559.1	-17628.6	-17396.2	-16072.4	-14022.3	-13308.9	-12906.1
		59.1817	-446.18	-280.599	-322.856	-41.0839	-276.218	212.858	69.875	-198.682	93.9333	620.593	957.882	1483.06	1777.63	1780.25	1429.49	1465.57	1359.47	1891.69	2356.72	2417.34	2685.71	2956.24	2817.02	2117.07	2116.56	1599.56	804.254	-523.432	-1495.31	-2697.38	-3968.54	-5131.65	-6490.63	-8218.09	-10586.4	-11840.3	-13745.5	-14577.5	-16630.7	-17454.5	-17738.5	-17546.4	-16863.4	-14887.4	-13302.2	-12722.8	-12444.9
		292.98	-0.721191	-0.721191	-41.0839	196.193	-698.821	-433.247	-335.938	-320.863	19.0507	846.076	1185.07	1653.07	2140.26	1742.17	986.361	859.028	1053.22	1139.46	1990.28	2162.37	2115.84	1832.24	2003.95	1916.85	2148.39	1954.02	1509.5	-143.394	-1485.33	-2965.46	-4174.31	-5662.81	-6934.84	-8603.82	-10332.5	-11386.2	-12819.7	-13815.4	-16011.1	-16918.7	-17304.4	-16827.2	-16035.9	-13355.6	-12290.1	-11614.8	-11143.7
		765.22	79.6261	-240.318	-75.7963	-15.7672	-937.639	-454.508	-173.477	-386.85	136.502	769.892	1057.66	1537.28	2118.92	1169.73	732.496	451.915	357.16	358.231	1275.4	1535.81	1683.91	1472.1	1592.81	1567.09	1899.8	1610.27	1218.59	-452.192	-1996.23	-3517.95	-4618.39	-5627.47	-6798.59	-8218.09	-9762.97	-11190.3	-12660.1	-13684.8	-15256.5	-15546.2	-15705.1	-15022.3	-13673.3	-12409.5	-11347.6	-10870.8	-10544.7
		651.427	79.6261	-309.621	-287.148	-67.852	-473.477	-168.383	268.604	145.993	459.244	1011.3	1080.68	1337.51	1872.6	1068.08	552.467	644.929	508.219	137.462	661.904	437.183	618.507	705.999	793.351	813.41	1609.95	1446.98	1047.38	-138.173	-1065.88	-2922.6	-4139.01	-5291.19	-6046.16	-7192.25	-8002.56	-9710.48	-11229.7	-12659.7	-14045.1	-14286	-14440.5	-13473.2	-12059.5	-11213.6	-10688.4	-10558.5	-10112.4
		1223.19	757.113	316.593	240.838	326.248	193.85	203.102	574.921	371.141	727.008	1227.07	1080.68	952.356	1388.47	895.801	575.601	723.419	791.372	436.318	437.183	7.00335	-59.6422	14.7079	180.758	420.708	864.467	942.613	519.546	-246.368	-913.504	-2271.8	-3897.57	-4873.55	-5520.99	-6475.91	-7069.8	-8461.3	-10000.4	-11315.1	-12017.7	-12438.1	-12395.1	-11648.5	-10713.5	-10777.6	-10771	-10454.1	-9272.16
		1451.96	1463.91	901.99	769.265	771.296	525.344	294.381	459.436	452.31	560.795	1125.9	1091.44	1127.44	1819.25	1743.86	1761.98	2066.8	1847.17	1219.87	954.414	420.752	193.203	261.01	286.017	490.154	795.223	398.308	-257.227	-836.121	-1387.98	-2203.04	-3469.88	-4507.2	-5267.48	-5591.63	-6305.23	-7976.3	-9292.8	-10380.2	-10999.6	-10906	-10605.2	-10235.7	-9400.76	-9745.88	-10135.6	-9498.22	-8517.42
		1484.62	2057.06	1078.2	643.056	661.339	418.443	19.8184	375.764	457.366	454.838	996.899	1184.24	1321.77	2004.23	2486.66	2643.52	3160.55	2914	2134.36	1726.87	933.305	345.513	332.185	-59.6422	32.4568	321.271	-0.257762	-480.737	-829.644	-1113.25	-1660.45	-2863.32	-3899.26	-4375.71	-5005.86	-5477.09	-6909	-8106.67	-9639.41	-9803.86	-10112.3	-9944.05	-9464.45	-8933.99	-9576.82	-9516.29	-9172.03	-8564.68
		1555.9	2323.25	1932.69	1539.47	1503.36	823.383	164.219	459.637	560.551	580.37	1695.52	1912.39	1569.23	2304.93	3161.03	2835.55	3357.98	3316.91	2415.83	1385.51	728.825	-66.0167	-79.4873	-475.681	48.7496	324.595	286.343	-380.98	-364.426	-617.672	-995.767	-1615.38	-2794.58	-3861.43	-4904.65	-5294.62	-6636.03	-7248.25	-8691.52	-8650.35	-8781.51	-9193.22	-9416.11	-8439.4	-9148.35	-9277.97	-8414.27	-7838.13
		1555.9	2620.77	2365.13	2049.83	1459.4	589.376	-198.389	-223.07	-213.194	109.79	1671.86	2131.18	2395.38	2949.83	3983.23	3125.93	3337.81	2631.88	1967.16	772.745	-103.676	-739.907	-534.475	-977.339	114.421	321.646	472.364	-420.148	-574.04	-1128.2	-1334.46	-1971.98	-2785.32	-3907.45	-5294.62	-5281.8	-6288.2	-6875.59	-7592.49	-7564.81	-8080.64	-8240.86	-8568.47	-8101.04	-8337.76	-8109.33	-7717.78	-7641.54
		771.387	2254.1	2235.62	1827.11	940.48	94.4781	-854.524	-1010.43	-993.755	-394.89	1419.12	2228.92	3056.07	3681.5	4250.17	3689.2	3388.41	2014	1667.52	690.219	-181.013	-739.907	-603.756	-823.407	-56.9092	180.897	348.833	-244.998	-521.158	-1263.75	-1814.6	-2389.68	-3003.56	-3926.78	-5046.36	-5032.91	-5662.94	-6420.31	-6979.48	-7024.87	-7748.45	-7924.65	-8038.95	-7400.51	-6942.06	-6538.2	-6350.84	-7048.78
		762.777	2043.9	1555.9	1307.83	480.447	-401.972	-982.763	-789.033	-846.34	511.315	2515.3	2848.15	3081.92	3683.43	3874.92	3403.56	2674.51	2156.62	1709.28	962.232	414.544	-121.403	-411.654	-610.215	-388.164	2.35012	345.645	114.421	-214.884	-1154.02	-1741.7	-2379.22	-2710.59	-3628.58	-4435.87	-4541.41	-5016.87	-5858.12	-6602.75	-6389.82	-6992.41	-7311.83	-6978.65	-5943.64	-5369.83	-5029.09	-5124.59	-6066.08
		663.744	1468.9	1385.51	1385.51	940.48	581.42	-531.119	-394.89	-753.047	1158.99	3003.59	3076.82	3402.43	3882.19	3971.18	3542.18	2783.28	1818.39	1267.98	617.107	77.2972	74.2955	17.8314	-374.49	-121.171	57.6227	131.365	197.248	138.855	-901.091	-1441.9	-1961.95	-2386	-3140.54	-3690.59	-3713.5	-4110.7	-4840.3	-5672.04	-5657.13	-5957.22	-6102.45	-5897.34	-4563.11	-3786.63	-3843.68	-4306.11	-5285.88
		359.928	1300.62	857.227	1175.34	967.784	814.708	50.3818	179.821	1.27173	1110.85	2661.83	2754.22	3200.84	3666.95	3761.83	3627.93	2840.65	1554.47	1108.26	797.723	341.416	367.108	752.962	495.141	524.102	598.028	1017.52	879.562	692.79	-508.165	-1165.43	-1852.4	-2385.74	-2892.38	-3064.01	-3293.93	-3026.53	-3613.12	-3992.73	-4111.15	-4123.47	-4498.83	-4455.81	-3690.13	-3254.96	-3200.53	-3787.88	-4647.88
		408.986	1997.16	1223.03	1213.24	1249.55	968.714	571.271	590.172	880.76	1398.32	2494.57	2511.79	2390.12	2728.6	2889.59	2799.59	2168.48	1456.67	854.325	825.102	798.824	818.297	1581.36	1231.4	1162.62	1158	1434.75	1394.95	1286.82	208.265	-703.154	-1404.82	-1960.02	-2098.71	-2002.97	-2410.98	-2188.05	-3141.31	-3522.96	-3592.44	-3287.89	-3524.97	-3254.96	-2686.73	-2777.64	-2850.82	-3073.71	-3810.12
		484.631	2081.57	645.203	949.587	1472.12	1175.34	880.76	1563.88	2000.38	1516.08	2309.92	2017.09	1311.58	1701.56	2312.69	2176.98	1609.17	1177.35	164.423	-192.987	-10.2204	616.894	1549.65	1767.18	2459.48	2358.21	2523.61	2518.52	2280.36	1034.65	427.633	-119.869	-912.708	-1066.13	-978.428	-1878.19	-1763.95	-2814.25	-3207.48	-3494.07	-2906.48	-3117.99	-2615.72	-1895.25	-1865.6	-2165.45	-2153.14	-2382.67
		1073.44	3113.1	1511.28	1612.4	1964.96	1080.74	767.319	981.725	1186.57	897.915	943.623	976.974	774.264	1188.46	1648.66	2033.81	1383.77	554.511	-262.078	-533.528	-394.98	385.56	1550.3	1879.55	2753.34	2621	2675.58	2896.98	2610.45	1630.95	1442.25	912.998	274.129	332.535	151.912	-772.92	-911.579	-1903.46	-2392.85	-2814.25	-2425.77	-2615.51	-2253.07	-1968.26	-1395.48	-944.8	-841.784	-1774.06
		319.079	2787.69	1714.77	1030.86	1109.22	555.724	-1166.96	291.558	551.52	201.523	17.0228	86.1898	-263.795	387.839	407.012	871.051	461.801	-158.454	-547.595	-262.078	-179.939	520.922	1196.04	1361.71	2420.63	2403.63	2303.21	2300.31	1562.13	600.033	493.673	533.707	181.368	634.004	575.998	-306.558	-487.511	-1375.78	-1768.35	-2221.25	-2095.76	-2541.84	-2251.63	-2366.96	-2215.42	-1341.62	-380.212	-861.819
		-1790.84	-299.045	824.689	437.402	-36.3136	-138.2	-1619.13	58.6433	570.42	388.172	431.221	431.221	-444.511	33.4155	-411.459	377.818	33.4155	-200.66	-524.193	-310.472	-208.428	230.616	666.04	1066.21	2149.04	1928.63	1601.18	1527.97	850.907	49.2266	170.356	-22.8797	361.895	1215.95	1497.61	823.021	526.167	-1095.55	-1402.35	-2052.82	-2054.42	-2243.18	-1533.5	-1600.2	-1108.46	-504.418	140.105	-225.475
	Vgn	-2388.65	-5075.05	-3930.73	-3160.5	-369.796	294.375	555.502	207.117	187.211	1056.3	816.303	437.248	1474.91	1276.51	261.576	118.598	1054.56	257.224	853.651	897.598	766.677	130.381	665.961	-464.782	-621.231	305.321	-58.8217	-569.592	-805.146	-566.979	-840.416	-745.409	-324.283	-36.4219	-240.803	-943.526	-1141.38	-1250.56	-939.467	-1048.23	-551.297	-112.706	255.469	418.635	602.066	25.3821	6.72395	-936.005
		-1568.75	-3423.48	-3334.97	-3180.47	295.652	953.739	1183.32	662.718	879.102	937.356	240.588	300.905	572.663	333.028	-264.552	-313.431	564.132	320.018	650.005	1000.45	931.357	235.231	534.649	103.838	-221.081	338.2	306.154	250.491	57.7462	206.409	-172.398	181.919	66.35	458.448	203.832	72.3	-288.738	-226.905	161.703	-338.459	-369.191	75.6776	25.3821	84.9208	492.807	414.963	472.444	-173.575
		-1216.19	-2396.51	-2319.88	-2023.08	443.864	1135.85	1098.89	294.856	535.55	812.069	240.624	233.547	298.998	317.919	-304.312	-539.483	339.69	504.713	551.399	790.345	931.795	117.674	117.674	118.781	88.6471	491.365	847.507	919.323	641.958	788.437	277.798	585.054	557.104	758.526	479.559	435.804	358.604	194.355	264.308	-174.492	-566.069	-119.393	241.842	522.564	1476.52	1669.19	1560.8	472.444
		-2882.27	-3128.5	-1457.78	-331.72	907.829	1194.37	450.05	244.902	535.55	695.466	388.937	300.905	264.74	206.11	-289.686	-361.611	86.8467	313.778	326.604	566.744	662.522	-283.767	-470.462	-387.314	-191.101	147.966	448.522	918.48	838.055	1117.03	1097.32	1264.25	1255.75	1513.15	1161.23	1009.91	822.755	641.869	195.675	-307.361	-379.239	443.472	503.336	1057.67	1803.83	1831.91	1805.16	957.204
		-2366.8	-2307.51	-1457.78	153.356	-3.52063	231.737	212.274	437.857	842.551	1350.05	604.837	483.842	149.795	-313.431	-524.266	-277.106	204.284	688.035	693.54	579.742	326.604	-538.114	-930.796	-709.41	-547.563	-12.6059	345.049	1075.77	1057.97	1572.19	1705.8	1715.62	1635.9	2164.71	2024.74	1735.03	1642.79	1302.7	648.738	-23.8814	-136.204	443.472	621.438	963.203	1676.27	1648.23	1534.12	516.882
		-1181.92	-982.161	-487.083	315.262	-551.251	-551.251	-630.711	279.716	613.696	850.259	708.432	675.624	-26.2672	-311.403	-431.612	-358.792	-382.685	457.723	379.11	-50.3526	-169.913	-534.825	-1074.26	-375.846	16.0078	550.479	1081.52	1659.79	1713.01	2175.75	2089.05	2025.01	1956.77	2173.51	2101.78	1769.14	1392.2	833.608	276.469	-399.362	-352.947	465.423	977.956	1505.24	1802.12	1676.27	1262.62	168.741
		-498.462	-314.29	357.87	539.725	-678.968	-642.885	-678.511	-60.1051	27.403	645.675	339.084	89.7136	-498.002	-600.834	-1010.89	-719.023	-430.079	110.661	3.50832	-438.133	-407.152	-645.121	-1240.05	-476.142	-32.7613	617.626	1114.56	1681.75	1874.09	2332.02	1964.72	1466.95	1604.81	1735.03	1685.33	1713.72	1620.31	1058.01	484.985	48.6338	14.5466	574.34	770.27	1208.28	1385.58	460.038	210.048	-422.474
		761.741	756.155	797.194	434.682	-882.843	-907.414	-836.903	76.1357	165.428	573.666	326.335	47.6796	-846.285	-1146.65	-1524.19	-1035.01	-401.266	-185.835	8.53899	-266.529	-606.69	-872.647	-981.79	-410.937	132.915	1197.56	1741.34	2255.4	2057.7	2369.42	1952.52	1059.3	973.57	1419.38	1693.99	1758.43	1708.19	1550.41	1422.36	1137.62	966.867	972.624	788.965	767.419	111.891	-312.937	-400.713	-939.591
		1622.13	1059.79	1048.1	535.297	-750.698	-1109.01	-733.026	85.3907	213.95	464.396	242.882	6.22105	-846.285	-1280.7	-1524.19	-1257.06	-689.274	-613.349	-585.266	-926.451	-1198.67	-1224.39	-1061.52	-136.618	619.336	1643.54	2236.46	2624.1	2599.89	2630.08	2136.73	1121.19	1098.1	1313.75	1888.4	2993.94	2980.14	2049.27	2334.25	1735.32	779.319	703.898	647.666	265.544	-117.731	-347.462	-377.309	-750.724
		1622.13	964.27	819.339	243.485	-649.042	-977.347	-750.076	-355.781	-120.825	-65.092	-57.0958	-122.813	-479.954	-746.835	-1204.99	-1336.74	-1257.06	-1278.86	-1035.01	-869.423	-563.865	-610.85	-138.123	419.479	1120.33	1856.96	2426.26	2730.77	2436.88	2367.15	1652.69	1225.77	1196.95	1384.92	1941.76	3537.82	3080.98	2142.71	2285.06	1902.79	942.134	835.652	703.898	563.853	-205.584	-495.674	-218.874	-759.462
		1272.1	624.084	555.374	13.0879	-733.026	-1189.44	-1132.07	-921.853	-625.225	-504.556	-355.781	-163.645	-139.37	-781.37	-1659.94	-1755.55	-1639.61	-1477.48	-1211.16	-372.263	25.4459	-194.832	102.429	832.562	1150.09	1382.69	2056.73	2247.39	2057.7	2236.46	2220.27	1832	1844.3	2005.71	2822.8	4085.15	3820.28	3046.07	2874.58	2309.55	1144.98	964.471	801.814	835.829	122.042	-290.581	-191.832	-623.811
		837.889	380.336	268.082	-215.989	-746.056	-1404.46	-1404.46	-1051.11	-681.729	-468.775	233.872	860.606	670.8	-121.69	-1120.05	-1486.73	-1524.19	-1486.73	-1035.29	-209.073	36.914	-50.7448	725.375	1360.19	1890.99	2021	2769.83	2613.58	2363.4	2363.4	2652.5	2822.8	2932.61	3153.32	3863.96	4418.32	3456.33	3034.95	2843.78	2052.7	1121.08	1104.39	969.545	840.8	394.272	156.216	-117.731	-611.002
		704.255	296.273	257.556	-232.353	-466.239	-991.337	-1227.85	-1043.17	-581.661	-708.443	-29.363	712.298	511.213	-300.422	-740.458	-1578.38	-1807.98	-1508.28	-999.478	-555.539	-19.8703	102.837	787.951	1566.49	2541.12	2569.93	3080.51	3001.64	2698.24	3183.58	3865.45	4316.75	4339.78	4891.34	4838.3	4881.83	3942.01	3591.59	3023.83	2096.88	1662.06	1827.03	1437.52	1092.4	745.513	-160.631	-817.398	-922.009
		771.253	599.904	520.922	428.598	227.28	-49.3353	-529.889	-484.909	-364.326	-436.06	-196.169	425.537	491.538	-317.973	-629.316	-1392.52	-1705.17	-1510.6	-693.187	-367.453	251.037	497.994	1264.44	1898.02	2874.2	2921.56	3131.53	2831.2	2936.29	3683.8	4723.97	5620.79	5844.08	6155.53	5789.31	5211.16	4338.47	4331.09	3447.08	2997.11	2670.74	2589.56	1748.03	1039.37	241.639	-864.566	-1630.6	-1934.36
		1142.98	913.286	887.873	668.715	236.076	-219.477	-578.844	-786.664	-461.539	-535.776	-467.845	-210.24	142.829	-476.106	-681.874	-879.65	-696.403	-633.735	-268.485	69.7649	321.088	617.805	1269.36	2040.54	3056.2	3244.13	3710.5	3473.66	3724.22	4596.96	5909.07	5997.11	6137.18	6534.63	6330.36	5845.99	5363.58	5364.86	4578.73	4302.71	3379.76	3163.02	2368.06	1094.3	241.639	-871.424	-1790.34	-2648.89
		1143.23	920.558	921.488	758.098	9.17204	-442.792	-460.332	-592.812	-841.162	-678.752	-989.444	-1083.59	-824.994	-1114.86	-871.057	-633.735	-577.6	-542.161	69.7649	-50.3411	-232.502	157.097	714.8	1133.66	2692.59	3477.41	3926.51	3890.58	4519.62	5318.77	5969	6413.5	6849.08	7254.67	7458.53	7183.73	6837.38	6717.43	5918.79	5143.33	3971.56	3139.58	1905.75	592.794	-791.009	-1700.95	-2362.44	-3343.74
		834.413	593.883	783.146	683.893	-117.789	-605.261	-460.332	-981.867	-997.666	-1255.22	-1872.71	-1978.88	-1776.38	-1942.69	-1367.13	-774.604	-1071.74	-774.771	-242.316	-211.317	-242.72	497.994	752.93	767.36	1954.57	2772.06	3458.05	4069.61	4753.3	5923.81	6696.25	7425.73	8026.59	8696.52	8628.44	8501.78	8138.19	7697.28	6661.2	6021.23	4401.89	3412.94	2411.96	984.189	-1205.62	-2657.19	-2917.64	-4612.49
		373.144	271.726	506.441	664.863	-176.885	-898.031	-581.179	-1276.1	-1521.59	-1521.63	-2141.13	-2419.96	-1958.48	-1944.1	-1851.47	-1269.31	-1578.65	-1036.58	-678.362	-198.498	-348.117	191.844	87.2628	361.018	1204	2503	3749.04	4961.87	5919.45	6945.42	7719.13	8705.35	9771.46	10329.6	10304.8	10406.3	10029.7	9435.34	8176.24	7017.22	4805.73	3061.22	1631.65	199.241	-2289.7	-3519.42	-4158.75	-5448.33
		-35.6969	-565.742	-326.344	-591.925	-1076.98	-1423.92	-1103.97	-1561.07	-1550.85	-1503.38	-1980.66	-2530.96	-2310.14	-2112.13	-2088.68	-1696.24	-1891.66	-1180.08	-920.109	-354.322	-598.529	-30.032	-184.101	607.742	1581.3	2940.62	5017.98	6297.49	7310.31	8127.9	9510.25	10039.5	11051.7	11875.1	11994.1	12395.1	11755.7	10645.9	8563.67	7096.13	4827.44	2583.74	790.464	-1043.5	-3240.25	-4488.03	-5204.02	-6508.89
		-257.293	-712.426	-722.076	-1012.32	-1082.95	-1394.16	-981.867	-1274.02	-1535.65	-1504.72	-1855.2	-2460.38	-2525.32	-2268.6	-2407.96	-1969.87	-2276.47	-1581.63	-1259.9	-668.396	-959.342	-52.1932	20.1752	1256.19	2215.71	3644.96	5812.84	7650.7	8748.25	9760.47	10904.1	11621.7	13442.1	14522.6	15120.7	14789.5	13329.3	11845.4	9874.53	8069.47	5669.1	2830.21	242.586	-2386.72	-5081.75	-6319.59	-7173.55	-8746.65
		-426.079	-949.188	-1008.1	-1161.96	-1143.44	-1445.5	-989.452	-1294.49	-1517.34	-1521.59	-1826.19	-2407.69	-2559.71	-2332.52	-2598.6	-2223.7	-2870.53	-1914.08	-1369.82	-867.986	-976.866	258.555	701.309	1904.4	3068.48	4812.85	6969.38	8379.12	9868.11	11424.3	13160.2	15125.8	16792.2	17188.8	16782.2	16184	14490.3	12882.7	10922.4	8702.73	6079.88	3373.24	348.338	-2812.83	-5475.32	-6774.71	-7964.88	-9199.88
		103.64	-675.282	-949.188	-1287.09	-1381.57	-1590.97	-1097.89	-1308.32	-1427.62	-1519.47	-1609.67	-2310.14	-2541.34	-2396.16	-2607.57	-2460.38	-2964.63	-2051.06	-1512.93	-1153.57	-1395.09	-63.5007	678.203	2392.66	4189.29	6223.71	8139.86	9736.86	11437.1	12936.9	14972.7	17022.9	18701.5	19154.8	19151.8	17701.9	15846.3	13935.7	12303.3	9831.72	6658.48	3390.78	-151	-3261.33	-5748.45	-7089.75	-8839.82	-10163.6
		-31.8925	-781.083	-1253.68	-1623.08	-1519.62	-1537.69	-960.81	-1033.41	-1025.58	-1275.07	-1557.49	-1965.16	-2232.38	-2101.43	-2107.43	-1980.88	-2666.15	-2363.86	-1767.93	-1446.49	-1249.43	459.759	1868.51	3260.12	5141.82	7127.24	8725.52	10823.7	12518	14449.5	17697.6	20030.6	21981	22747.1	22024.7	20430.2	18387.8	16452.5	14009.4	11097.7	7761.05	4044.52	186.38	-3084.56	-5920.11	-7683.67	-10155.2	-11881.5
		228.851	-461.607	-982.427	-1403.85	-1287.09	-1613.6	-1041.97	-1262.65	-1428.95	-1770.5	-1969.1	-2276.66	-2787.54	-2758.35	-2747.34	-2131.89	-2573.44	-2280.91	-1455.26	-938.276	-692.569	949.208	1926.17	2956.14	4807.09	7162.78	8947.14	11165.5	13090.5	15548.3	19345.5	21931.4	24301.5	25023.7	23826.4	22024.7	19468.9	17703.5	15776.9	12571.2	9487.68	5969.94	1928.39	-2425.87	-5707.3	-8693.32	-11244.4	-13265.7
		523.755	-200.412	-781.083	-1134.08	-1308.56	-1655.83	-1107.63	-1290.45	-1272.51	-1580.62	-1649.92	-1904.57	-2415.33	-2809.06	-2949.74	-2838.29	-2929.09	-2825.11	-1689.67	-1081.59	-521.626	789.36	1606.82	2492.42	3726.25	6692.63	8622.89	11329.8	13979.9	17517.6	21242.1	24239.6	26667.1	26685.1	25748.8	24616.9	22188.7	19769.2	17130.7	13835.2	10426.2	6218.82	1548.99	-2784.26	-6441.25	-9015.7	-11432.4	-14211.1
		688.811	418.702	-217.788	-636.146	-794.252	-1342.73	-1133.28	-1147.1	-1057.89	-1552.57	-1637.73	-1770.5	-2330	-2920.76	-2797.43	-2429.22	-2606.87	-2393.38	-1467.53	-1009.81	-152.794	610.204	1192.22	2334.85	3670.48	6456.7	9221.87	11897	14337.2	18433.5	21868.2	24722.9	26767.9	27212	26940.9	25808.8	24223.8	20917.8	17803.8	13960.4	10659.7	5973.31	1064.9	-3395.04	-7703.02	-10214.5	-12837.6	-15307.2
		676.378	601.857	64.0806	-304.056	-578.161	-1064.9	-1182.14	-1029.47	-1256.77	-1441.73	-1604.87	-1579.72	-1990.51	-2640.58	-2625.74	-2389.39	-2615.05	-2280.91	-1401.94	-986.101	234.069	797.31	1068.55	2365.42	3337.87	5524.79	8689.34	11803.6	14698	19450.8	23019	26251	27933.2	27958.8	27755.6	26799.6	24906.5	21514.3	18125.3	13873.1	9755.12	5143.42	426.489	-4300.94	-8794.26	-11873	-14569.8	-16867.2
		1002.49	963.561	559.207	136.91	-551.613	-1232.7	-1386.23	-1385.12	-1383.12	-1385.12	-1606.95	-1814.71	-2294.55	-2924.95	-2930.06	-2817.14	-2833.42	-2180.67	-1253.66	-1081.59	212.049	682.702	868.926	2162.43	3166.93	5136.52	7968.37	11029.7	14264.4	19080.7	22481.8	25901.1	28010.1	28359.2	28333.7	27386.5	25382.6	22172.5	18108.2	13279.8	8243.59	4069.2	-751.258	-5405.77	-9805.05	-12851.3	-15052.4	-17132.7
		606.193	557.177	300.406	178.569	-385.883	-1010.85	-1046.13	-954.464	-989.589	-703.861	-1008.6	-1311.7	-1646.66	-2138.6	-2284.75	-2626.16	-2677.76	-2233.69	-1521.53	-1386.66	132.226	797.31	865.973	2319.32	3169.82	4565.23	7171.9	10507.2	13803.4	18113.7	21515.9	24997.9	27809.4	28515.9	28708.8	27981.8	25536.8	21774.3	17488.9	12473.4	6578.48	1725.68	-3206.68	-7190.64	-10894.1	-13357.7	-15386.4	-17168.6
		150.195	241.688	-26.9408	171.903	-385.883	-1102.5	-1277.33	-1102.5	-1254.77	-963.537	-1069.61	-1165.04	-1243.7	-1608.79	-1670.64	-1670.64	-1807.39	-1218.43	-857.536	-857.536	155.652	1031.47	957.222	2309.42	3188.4	4229.12	6190.29	9405.98	12487.2	16686.1	20297.4	23062.6	26474.8	27468.1	27383.1	26807.8	24751.8	21002.8	16183.6	11594.7	5704.43	1210.7	-3273.33	-7451.24	-11309.8	-13696.9	-15063	-16280.1
		-0.368131	-38.4467	-284.09	-141.847	-766.734	-875.153	-1135.95	-902.113	-1183.7	-685.647	-994.401	-1028.54	-1105.85	-1000.28	-1294.8	-1361.56	-1525.33	-1170.22	-875.323	-471.494	505.173	1340.66	2063.01	2558.25	2984.87	3791.13	5691.21	7993.4	10550.6	14650.5	18141	20906.2	24121.9	26093.7	25919.9	25336.6	23485.8	20112.2	15309.1	10802	5198.75	395.182	-3751.31	-7674.31	-10958.4	-13353.5	-14283.7	-15350.9
		-368.764	-368.764	-550.412	-279.496	-913.628	-729.521	-884.367	-680.893	-954.464	-587.454	-906.721	-920.604	-926.452	-814.266	-1088.06	-1176.66	-1198.76	-1082.37	-789.282	-129.531	584.761	1052.4	2059.72	2440.67	2595.54	3466.24	5258.66	7212.72	9350.68	11868.6	15047.4	17177.2	20066.6	22576.1	23074.3	23050	21682.4	18292.9	13339.9	9651.44	4672.64	-178.675	-4423.37	-7988.23	-10242	-11927.1	-12377.2	-12543
		-819.556	-904.491	-688.343	-373.746	-901.046	-628.401	-783.491	-665.027	-1091.82	-543.572	-652.233	-519.639	-410.116	-242.305	-887.014	-602.581	-724.683	-817.198	-648.029	95.854	505.173	818.093	1908.71	2401.23	2222.22	2459.83	3598.05	4775.77	6854.27	8859.61	10703.1	13193.1	15636.5	17828.5	18522.3	18361.1	17043.1	13737.2	10532.3	7752.52	3926.24	-357.963	-4247.51	-7468.03	-9394.83	-10386.1	-10585.4	-9733.91
		-313.053	-444.247	-288.312	-93.9366	-743.15	-687.18	-801.66	-729.521	-1131.52	-533.019	-557.172	-346.769	-406.273	-346.894	-936.424	-522.066	-690.15	-863.569	-626.066	326.11	370.899	727.276	1878.19	1963.25	951.573	1026.82	1340.34	2445.43	4630.42	6902.17	8337.81	10178.5	11602.1	12798	13376.2	12828.4	11800.8	9916.21	7461.33	5580.97	2903.07	-262.004	-3171.55	-6024.23	-7589.96	-8038.42	-7936.38	-7180.53
		-58.5757	-229.703	-186.382	-107.727	-458.411	-278.962	-122.391	-52.1166	-430.158	-43.9984	-547.128	-408.368	-525.336	-634.384	-1278.97	-826.615	-833.92	-1156.17	-741.185	322.61	301.652	640.053	1525.48	1589.59	762.584	406.147	126.227	498.612	2352.74	4089.75	4830.28	6439.52	6934.51	7045.63	7570.29	6753.63	5866.47	4829.06	3656.71	1715.57	125.118	-1279.06	-3160.08	-4798.59	-5457	-5601.95	-5508.6	-4742.84
		111.113	-28.3975	86.3309	274.643	-191.197	-64.8799	223.577	140.951	-22.2707	274.714	-261.398	-253.425	-278.635	-939.701	-1605.76	-917.445	-741.919	-921.507	-620.392	49.4045	79.1336	469.519	1078.56	1147.38	305.333	-372.306	-1283.84	-1357.68	-548.122	325.8	1028.29	2275.79	1692.54	1089.9	874.304	356.635	-163.128	226.004	-54.8072	-1282.77	-2335.8	-2736.07	-3212.07	-3894.3	-3309.35	-2992.99	-3078.4	-2384.55
		175.824	111.113	136.037	202.356	-0.347062	36.3399	614.505	604.337	528.512	731.183	360.393	259.595	159.905	-278.635	-1040.3	-350.859	-204.959	-295.699	-142.584	562.308	543.445	836.626	1140.93	972.126	-100.422	-1088.93	-2803.33	-2907.72	-2530.01	-2472.08	-2437.59	-2270.83	-3960.03	-4951.08	-5619.82	-5908.04	-5592.28	-4337.89	-4186.75	-3964.38	-3943.26	-3818.87	-2819	-2030.39	-938.827	-299.397	-114.385	-167.528
		108.457	108.457	25.0989	16.4924	-114.404	31.2577	468.374	575.228	719.463	931.853	572.568	289.078	35.2497	-138.55	-757.795	-413.085	174.833	378.87	381.776	679.412	636.456	626.167	301.652	-136.266	-1005.53	-2334.72	-3706.24	-3970.75	-4027.46	-4409.91	-5017.98	-6632.04	-8926.15	-9846.99	-10727.2	-11138.9	-10846.2	-9400.81	-8546.96	-7779.91	-6734	-5317.13	-2819	-766.473	959.234	1635.61	2338.96	1625.25
		-141.558	7.44412	-3.22217	-107.383	-222.512	44.9326	559.239	673.093	1082.22	1429.17	859.598	618.893	522.385	522.385	142.31	358.931	837.9	1139.2	1014.27	1025.96	873.958	665.824	123.962	-245.497	-941.005	-2722.37	-4210.95	-5060.09	-5727.92	-7149.35	-8174.31	-10295.4	-12894.8	-14012.3	-14930.4	-15096.9	-15070.3	-13913.6	-12071.6	-10011	-8318.29	-6734	-3616.06	-459.697	1633.07	2770.5	4020.32	2918.57
		-262.426	224.027	85.2951	-26.1927	-306.722	-123.371	46.6005	216.234	761.925	1331.74	930.407	902.114	970.84	1219.65	877.66	841.1	1033.47	1281.05	1210.32	1178.37	1074.76	562.308	93.0314	-318.08	-1525	-3501.04	-4690.52	-5659.34	-7199.05	-8658.35	-10374.5	-13986.9	-16800	-18137.6	-19274.3	-19618.9	-18882.9	-17522	-15276	-12708.1	-10022.6	-7865.71	-4826.49	-455.819	2105.74	4056.15	6131	5089.8
		-445.721	-198.395	40.5449	-60.4969	-377.77	-349.474	-26.1927	70.5561	579.912	1265.26	1380.11	1392.96	1275.52	1417.34	1173.29	840.583	803.881	1225.62	982.312	1194.1	838.261	228.498	-255.146	-850.621	-2758.74	-4891.81	-5955.77	-7349.42	-9623.69	-10966.3	-13138.3	-16850.9	-19662.6	-21417.2	-22106.1	-22058.8	-21420.6	-19371.5	-16578.5	-13568.4	-10802.9	-8504.74	-5047.09	-585.265	1940.27	4737.34	7216.49	7106.19
		-745.189	-282.627	135.315	-40.139	-554.721	-616.941	-359.385	-170.814	237.97	1067.76	1531.44	1737.71	1659.88	2163.97	1721.31	1405.56	865.85	1291.95	864.469	850.762	367.008	-306.59	-1272.17	-2117.36	-3928.28	-6429.84	-7788.51	-9197.55	-11540.8	-13140.8	-15816.5	-19071.8	-22167	-24297.5	-24934.7	-24623.6	-23330.1	-21098.4	-17388.5	-14379.4	-10986.2	-8404.72	-4805.95	-254.914	2643.89	5429.35	8310.17	8720.27
		-290.153	-89.4157	213.305	81.3291	-277.075	-574.658	-157.663	352.375	724.652	1554.07	2033.74	2458.28	2382.07	2651.81	2044.06	1428.87	840.18	1222.89	883.985	1261.79	986.884	201.056	-608.693	-1300.29	-3748.44	-6628.14	-8308.73	-9872.65	-12795.2	-15167.1	-17765.9	-20978.1	-24302.5	-25990.4	-26451.3	-26082.4	-24577	-22116	-17971.4	-14324.6	-11105.6	-8449.85	-4428.27	-222.807	3525.88	5875.41	8568.89	9361.6
		-595.565	-70.2964	406.89	775.917	349.03	229.371	349.03	613.379	795.131	1742.83	2248	2872.25	2811.53	2934.36	2265.2	1792.21	1101.98	1429.72	1167.2	1491.78	1107.49	49.1027	-874.606	-1506.41	-4171.7	-7056.12	-8944.97	-10873.4	-13905.4	-16185.3	-18435.1	-22167	-24904.3	-26493.4	-26937.5	-26366.1	-24575.2	-22024.2	-17524	-13941.1	-11023.7	-8310.67	-4042.5	232.615	3617.81	6296.3	9202.9	10368.4
		-562.027	-379.916	406.89	891.45	843.063	996.212	1227.14	1447.58	1521.17	2427.6	2689.12	3234.82	3151.37	3096.25	2266.09	1928.53	1019.4	1429.72	1107.49	1541.1	980.543	289.367	-1477.79	-2734.76	-5154.04	-7384.41	-9567.04	-11847	-14381.2	-16844.9	-19030.6	-22844.3	-25003.2	-26412.9	-26779.8	-25794.1	-24024.1	-21228.9	-17249.5	-13967.4	-10796.7	-8008.6	-3792.48	148.13	3550.56	5941.83	9020.86	10802.1
		-604.476	-562.199	256.572	626.988	1056.13	1537.62	1867.98	1937.67	1751.66	2507.25	2536.26	3129.48	3140.92	2843.1	2045.68	2018.52	1400.96	1517.06	1448.84	1666.63	991.832	-169.677	-2109.67	-3267.05	-5774.56	-7889.6	-9875.89	-12122.7	-14667.3	-16920.9	-19380.9	-22678.9	-25000.9	-25742.7	-25742.7	-25234.8	-23184.1	-20080.8	-16743.8	-13567.8	-10149.4	-7409.92	-3546.14	500.629	4014.98	6272.07	10030.2	11543.9
		-252.677	-533.154	181.849	673.782	1207.93	1725.27	2167.7	1752.45	1625.29	1973.96	2426.23	2766.83	2895.91	2434.84	1914.5	1923.99	1478.84	1746.52	1902.83	1823.16	1267.46	-0.333566	-2058.25	-3636.77	-5740.34	-7913.09	-9860.04	-12226.5	-14553.8	-16361.5	-18619.5	-21678.4	-23534.6	-24318.1	-24422.7	-23757.3	-21582.6	-18896.3	-15377.2	-12822	-9539.21	-6752.49	-3368.22	132.884	3531.89	6335.38	9867.93	11608.6
		-613.148	-658.426	-56.8833	1055.63	1722.9	2167.7	2235.57	1911.22	1561.67	1926.07	1908.91	2578.97	2712.73	2395.82	1946.92	2280.35	1770.23	1752.19	1750.44	1521.19	439.513	-769.921	-2831.32	-4444.77	-5683.43	-7429.99	-9519.13	-12021.9	-13766.9	-15681	-16996.7	-20018.4	-21428.5	-22598.9	-23150.6	-22082.6	-20306.7	-17386.4	-14332	-12323.3	-8966.81	-6105.76	-3481.42	-1.17836	3429.59	6451.36	9567.86	11278
		-381.502	-464.479	181.849	410.654	1417.11	1619.83	1673.67	1561.67	1131.99	1370.94	1441.68	2276.07	2389.81	2396.1	2285.28	2108.45	2037.98	1845.12	1707.58	1009.4	358.119	-935.756	-2955.91	-4845.7	-6301.51	-8171.11	-9772.14	-11922.3	-13533	-15206.4	-16725	-19152.8	-20132.7	-20600	-21187.1	-20305.8	-18222.1	-15741.8	-13573.1	-11100.8	-8045.94	-5506.25	-2838.98	295.839	3117.57	6015.8	8663.92	10350.5
		-209.628	-289.644	207.895	181.849	789.108	914.547	1195.79	1303.43	1219.23	1482.88	1949.67	2651.43	2383.86	2613.84	2891.6	2601.01	2617.2	2486.67	1819.78	587.022	-227.838	-2042.72	-3091.87	-4806.53	-5944.17	-7688.47	-9438.97	-11758.4	-13432.2	-14621.8	-15885.5	-16833.9	-17157.6	-17713	-18251.1	-17893.4	-16174.6	-13979.5	-11794.7	-9462.54	-6746.75	-4033.93	-1656.24	1006	3544.53	6347.18	8202.07	9889.76
		66.4043	316.905	469.032	626.808	869.151	795.809	881.379	1222.6	1344.83	1892.42	2520.01	2973.83	2655.74	2671.73	2956.67	2851.11	2961.35	2929.9	2446.55	1087.36	150.215	-1677.57	-3007.48	-4500.88	-5605.4	-7127.5	-8966.95	-11062.9	-12083.3	-13321.5	-14722.6	-16087.1	-16116.3	-16628.8	-16903.3	-16541.6	-14509	-12966.1	-10513.2	-8090.83	-5912.3	-3481.04	-1057.4	991.684	3079.17	5436.85	6626.48	8247.08
		-126.515	476.432	789.108	1047.68	1156.15	1339.37	991.189	1567.62	1939.77	2483.23	2837.81	3382.24	2880.67	3149.66	3196.49	3145.69	3215.48	2817.52	1960.07	816.172	-168.612	-1677.37	-2661.21	-3856.99	-5082.16	-6347.59	-7811.94	-9674.51	-10579.3	-12076	-13493.7	-14722.6	-14974.6	-15202	-15150.5	-14581.9	-13067	-11354.5	-9305.46	-7162.67	-5117.62	-3265.5	-958.363	1118.8	2636.27	4147.83	5545.97	7328.4
		174.601	480.38	674.885	757.3	1055.64	1542.6	1436.96	1587.99	2104.11	2492.77	2720.08	3202.72	2911.99	2748.29	2927.64	2823.82	3089.88	2851.95	2198.26	1049.53	223.949	-1067.08	-2109.19	-3020.44	-4852.04	-6362.62	-7683.2	-9107.46	-9710.68	-10512.6	-11897	-12857.4	-13751.2	-13916.7	-13911.9	-13059.1	-11271.6	-9932.65	-7641.93	-5672.8	-3778.25	-1749.23	-185.107	1158.27	2158.21	3145.46	4345.68	5942.06
		-118.151	185.604	417.489	659.468	1357.5	1872.28	1924.88	1800.98	2157.22	2641.96	2812.2	2965.63	2744.23	2355.84	2136.94	2202.22	2378.28	2229.97	1555.42	854.901	-169.471	-1248.71	-2061.37	-2708.34	-4417.53	-5595.3	-7166.49	-7860.34	-9132.98	-9418.65	-10253.9	-10369.8	-10681.4	-11186	-10999.8	-10654.6	-9611.8	-8137.42	-6314.27	-5137.89	-3074.87	-1322.22	-176.99	954.58	1707.19	2712.37	3469.08	5124.69
		-197.012	80.223	407.609	1156.85	1518.9	1984.05	1984.05	1726.37	1935.72	2241.01	2388.91	2388.91	2304.45	1665.39	1215.32	1285.93	1344.05	980.517	825.462	715.95	-51.0935	-1087.15	-1824.84	-2629.44	-4658.5	-5802.09	-6975.28	-7396.84	-7921.06	-7802.83	-8001.19	-8026.62	-8214.2	-9274.56	-8402.88	-8466.67	-7773.32	-6886.82	-5444.24	-5032.98	-2771.56	-1313.77	-564.066	636.432	1508.35	2053	2430.63	3905.7
		-711.759	-489.894	74.5057	844.71	1392.68	1896.16	2093.25	1604.35	1604.05	1910.08	1970.32	1871.93	2093.98	1767.6	1359.73	1278.52	1085.61	768.35	527.674	218.565	-1057.54	-1342.43	-1981.68	-2536.58	-4161.57	-4996.55	-6127.54	-6480.54	-7299.88	-7299.88	-6876.76	-6504.31	-6549.71	-7189.3	-6629.72	-7028.85	-6079.27	-4734.75	-4030.73	-3614.23	-1715.71	-1614.57	-924.738	-363.023	522.896	1303.19	1840.96	3012.19
		-138.752	-240.397	89.6929	697.038	1392.68	1755.62	1951.1	1518.98	1436.55	1412.79	996.897	1143.03	1390.17	1152.13	1253.1	1317.25	888.962	695.86	657.055	-40.7868	-1265.37	-1422.42	-2198.45	-2827.47	-3928.26	-4514.04	-5768.07	-6375.51	-6726.11	-6576.42	-6518.58	-6021.7	-5781.65	-6060.12	-5829.48	-6009.3	-4517.4	-3618.34	-3269.9	-3013.87	-1979.74	-1884.34	-1187.74	-506.25	128.097	998.425	1594.52	1653.9
		-335.819	141.378	578.967	1168.05	1368.09	1637.7	1843.64	1408.61	1161.66	1188.49	1062.31	1155.91	1401.86	1534.15	1764.44	1636.57	817.488	533.288	221.136	-233.936	-1493.74	-1868.4	-2794.99	-3609.54	-4402.07	-4342.86	-5710.28	-6297.16	-6175.58	-6123.93	-6275.51	-5632.16	-5388.57	-5442.45	-4793.08	-4679.77	-3576.69	-3192.67	-3061.52	-2909.3	-2378.98	-2367.65	-1570.01	-670.701	-72.2779	832.661	1602.25	1858.95
		-186.349	410.331	744.358	1203.58	1054.38	1423.14	1416.56	1154.62	1256.04	1399.53	1128.07	1269.1	1698.49	1571.36	1738.25	1776.41	1118.64	690.225	559.182	11.3028	-1354.5	-1909.55	-2780.7	-3729.14	-4146.59	-4047.17	-4459.4	-4842.34	-5067.37	-4999.52	-5120.63	-5316.4	-5186.45	-5101.88	-4863.72	-4577.3	-3178.08	-2800.03	-2570.73	-2432.76	-2271.71	-2378.98	-1514.84	-191.207	273.959	1117.35	1651.05	1769.41
		-786.967	543.648	697.038	969.023	1168.05	1545.88	1260.45	914.631	996.118	1089.07	891.135	1232.4	1767.97	1772.19	1886.92	1807.14	1130.58	722.559	710.028	70.3559	-1166.49	-1825.4	-2278.64	-3487.93	-3543.25	-3056.42	-3552.21	-4406.74	-4519.85	-4292.79	-4602.36	-4643.8	-4522.43	-4424.42	-4649.36	-4254.8	-2673.93	-2323.17	-1571.42	-1242.28	-1482.32	-2037.77	-1185.58	-341.091	-200.081	601.968	1454.7	1892.69
		-636.762	491.368	744.358	845.868	1178.92	1397.76	893.669	727.094	798.359	1007.2	820.72	1113.61	1533.1	1633.71	1328.91	1257.26	993.673	643.877	582.122	179.846	-523.083	-1373.4	-1521.89	-2430.73	-2624.54	-2321.17	-2857.05	-3779.41	-4101.95	-3845.98	-4151.22	-3998.17	-3929.28	-3666.5	-4131.72	-4003.56	-2905.34	-2643.01	-2086.73	-1571.42	-1372.08	-1588.58	-982.685	255.593	423.482	1053.6	2130.01	2367.9
		-2007.88	-233.946	-278.998	159.962	391.742	747.888	243.568	378.56	381.122	732.14	901.934	775.916	1206.82	1273.53	725.5	543.65	592.32	416.019	420.095	588.591	-141.194	-727.366	-1060.38	-1722.21	-2184.52	-2190.96	-2573.44	-3369.66	-3579.67	-2971.25	-3003.99	-2897.52	-2659.39	-2760.33	-3041.56	-3350.98	-2345.11	-1945.33	-1581.21	-798.643	-591.661	-1018.21	-1018.21	-300.051	-296.285	350.659	1217.58	2216.06
		-2457.17	-764.32	-1218.35	-670.513	-263.783	-119.389	-486.107	-191.931	-218.828	326.278	549.029	577.343	971.725	1146.23	458.594	359.163	551.416	305.016	583.444	1214.71	594.42	-36.3947	-412.537	-872.254	-1123.51	-1272.75	-1750.45	-2387.5	-2431.82	-2461.89	-2271.47	-2150.5	-1976.4	-2104.63	-2655.14	-3066.16	-2161.92	-1481.92	-906.601	0.347041	438.299	-486.594	-845.652	-487.613	-487.613	5.04724	565.957	1349.53
		-1110.12	-244.145	-965.72	-842.609	-594.623	-560.837	-972.193	-511.544	-620.443	-112.145	432.618	597.595	1005.92	1456.13	879.81	572.013	363.393	175.234	415.365	382.23	-6.66733	-60.0516	-410.532	-850.239	-946.362	-1087.36	-1487.85	-2099.07	-1970.35	-1906.29	-1689.47	-1420.68	-965.469	-1097.79	-1685.56	-2051.35	-1145.46	-440.09	144.028	785.059	948.342	517.226	-639.597	-659.921	-670.704	-295.135	-195.769	1104.68
		-1094.86	-278.998	-952.886	-1045.78	-1050.51	-1308.32	-1491.68	-871.858	-765.127	-260.185	289.521	375.483	692.336	1203.43	1183.23	915.335	774.656	575.653	80.0661	202.43	-100.108	-233.519	-531.916	-738.108	-1052.24	-1224.71	-1437.33	-1903.63	-1758.79	-1861.88	-1528.83	-1359.57	-720.828	-739.813	-1092.7	-1706.28	-893.028	-393.324	-384.694	85.4508	685.806	422.597	-147.585	-67.0434	219.83	237.72	-87.2074	345.674
		-1047.87	-280.053	-1377.5	-842.609	-439.003	-588.423	-760.916	-287.158	-306.962	-210.081	156.222	373.018	673.051	879.653	1064.97	921.887	521.731	-27.1664	-401.195	-479.546	-390.403	-287.182	-483.812	-1085.2	-1201.37	-1484.56	-1830.06	-1941.1	-1248.05	-1351.34	-1088.4	-1005.46	-328.908	-316.349	-643.3	-1079.42	-234.077	-68.5707	-1.65808	537.234	870.251	711.08	209.21	-126.824	322.19	177.999	-685.698	-431.881
		-222.935	31.3956	-520.945	-22.7537	749.676	724.127	114.605	502.27	499.778	494.268	373.018	817.094	1000.88	971.556	1002.7	742.996	367.516	-258.888	-523.691	-604.794	-182.469	-239.215	-339.223	-1126.34	-1035.36	-1366.35	-1817.74	-1764.15	-619.938	-1218.73	-961.071	-699.247	-654.95	-1114.23	-1181.7	-1366.61	-650.177	-384.694	-46.1058	432.28	624.911	753.623	674.928	383.052	657.428	345.674	-479.591	-392.755
		1665.61	1594.22	99.3622	1106.04	1835.39	1798.13	1296.74	1567.22	1567.22	817.094	499.778	728.809	792.37	619.014	1011.43	687.973	311.135	-215.935	-694.102	-1105.61	-463.269	-382.707	-390.403	-923.966	-715.611	-1366.35	-1710.34	-1455.44	-208.317	-1179.94	-620.018	-585.687	-802.534	-1640.21	-963.329	-691.508	-483.516	-170.953	630.749	875.581	838.543	1299.5	1229.95	854.026	1141.87	879.684	607.217	606.943
		2416.38	2543.55	825.876	2257.46	3007.78	3253.03	2646.97	2776.71	2881.26	874.811	-46.9082	-151.698	134.723	19.2033	351.619	339.491	233.341	-183.146	-334.234	-449.705	285.429	-116.329	-16.7197	-582.618	-470.605	-1401.34	-1276.95	-803	229.366	-613.447	-50.2755	-269.642	-1276.26	-2006.22	-1110.77	-569.715	-446.174	-144.604	447.293	543.401	387.632	778.663	999.057	773.583	797.288	674.928	408.744	333.469
		957.468	868.671	577.637	2375.88	4233.09	4723.37	4634.64	3238.78	3139.81	1095.65	449.041	214.028	738.523	355.306	441.436	291.316	-191.099	-279.111	-266.159	17.9944	776.869	403.516	403.516	-305.21	-318.83	-1214.78	-940.156	-506.892	550.534	-56.7275	341.833	-131.955	-1082.67	-1841.48	-1237.58	-315.063	-294.204	-113.401	558.761	631.703	322.067	248.688	302.921	163.624	240.123	-156.692	363.916	333.469
		1665.61	1104.99	-304.615	2358.54	3193.16	4712.1	2707.25	2381.11	1998.58	815.305	206.317	443.886	1106.83	779.71	515.45	68.8226	-324.345	-220.392	-183.282	17.9944	738.56	525.411	384.213	-429.787	-347.148	-1288.32	-808.441	-595.24	526.954	-138.978	341.833	-302.937	-1107.56	-2142.29	-1388.85	-207.532	-294.204	-46.1058	938.514	714.779	231.559	200.3	234.375	-194.1	-553.507	-989.402	-544.137	-553.507
Figure 5c	Tan	-2388.65	-5075.05	-3930.73	-3160.5	-369.796	294.375	555.502	207.117	187.211	1056.3	816.303	437.248	1474.91	1276.51	261.576	118.598	1054.56	257.224	853.651	897.598	766.677	130.381	665.961	-464.782	-621.231	305.321	-58.8217	-569.592	-805.146	-566.979	-840.416	-745.409	-324.283	-36.4219	-240.803	-943.526	-1141.38	-1250.56	-939.467	-1048.23	-551.297	-112.706	255.469	418.635	602.066	25.3821	6.72395	-936.005
		-1568.75	-3423.48	-3334.97	-3180.47	295.652	953.739	1183.32	662.718	879.102	937.356	240.588	300.905	572.663	333.028	-264.552	-313.431	564.132	320.018	650.005	1000.45	931.357	235.231	534.649	103.838	-221.081	338.2	306.154	250.491	57.7462	206.409	-172.398	181.919	66.35	458.448	203.832	72.3	-288.738	-226.905	161.703	-338.459	-369.191	75.6776	25.3821	84.9208	492.807	414.963	472.444	-173.575
		-1216.19	-2396.51	-2319.88	-2023.08	443.864	1135.85	1098.89	294.856	535.55	812.069	240.624	233.547	298.998	317.919	-304.312	-539.483	339.69	504.713	551.399	790.345	931.795	117.674	117.674	118.781	88.6471	491.365	847.507	919.323	641.958	788.437	277.798	585.054	557.104	758.526	479.559	435.804	358.604	194.355	264.308	-174.492	-566.069	-119.393	241.842	522.564	1476.52	1669.19	1560.8	472.444
		-2882.27	-3128.5	-1457.78	-331.72	907.829	1194.37	450.05	244.902	535.55	695.466	388.937	300.905	264.74	206.11	-289.686	-361.611	86.8467	313.778	326.604	566.744	662.522	-283.767	-470.462	-387.314	-191.101	147.966	448.522	918.48	838.055	1117.03	1097.32	1264.25	1255.75	1513.15	1161.23	1009.91	822.755	641.869	195.675	-307.361	-379.239	443.472	503.336	1057.67	1803.83	1831.91	1805.16	957.204
		-2366.8	-2307.51	-1457.78	153.356	-3.52063	231.737	212.274	437.857	842.551	1350.05	604.837	483.842	149.795	-313.431	-524.266	-277.106	204.284	688.035	693.54	579.742	326.604	-538.114	-930.796	-709.41	-547.563	-12.6059	345.049	1075.77	1057.97	1572.19	1705.8	1715.62	1635.9	2164.71	2024.74	1735.03	1642.79	1302.7	648.738	-23.8814	-136.204	443.472	621.438	963.203	1676.27	1648.23	1534.12	516.882
		-1181.92	-982.161	-487.083	315.262	-551.251	-551.251	-630.711	279.716	613.696	850.259	708.432	675.624	-26.2672	-311.403	-431.612	-358.792	-382.685	457.723	379.11	-50.3526	-169.913	-534.825	-1074.26	-375.846	16.0078	550.479	1081.52	1659.79	1713.01	2175.75	2089.05	2025.01	1956.77	2173.51	2101.78	1769.14	1392.2	833.608	276.469	-399.362	-352.947	465.423	977.956	1505.24	1802.12	1676.27	1262.62	168.741
		-498.462	-314.29	357.87	539.725	-678.968	-642.885	-678.511	-60.1051	27.403	645.675	339.084	89.7136	-498.002	-600.834	-1010.89	-719.023	-430.079	110.661	3.50832	-438.133	-407.152	-645.121	-1240.05	-476.142	-32.7613	617.626	1114.56	1681.75	1874.09	2332.02	1964.72	1466.95	1604.81	1735.03	1685.33	1713.72	1620.31	1058.01	484.985	48.6338	14.5466	574.34	770.27	1208.28	1385.58	460.038	210.048	-422.474
		761.741	756.155	797.194	434.682	-882.843	-907.414	-836.903	76.1357	165.428	573.666	326.335	47.6796	-846.285	-1146.65	-1524.19	-1035.01	-401.266	-185.835	8.53899	-266.529	-606.69	-872.647	-981.79	-410.937	132.915	1197.56	1741.34	2255.4	2057.7	2369.42	1952.52	1059.3	973.57	1419.38	1693.99	1758.43	1708.19	1550.41	1422.36	1137.62	966.867	972.624	788.965	767.419	111.891	-312.937	-400.713	-939.591
		1622.13	1059.79	1048.1	535.297	-750.698	-1109.01	-733.026	85.3907	213.95	464.396	242.882	6.22105	-846.285	-1280.7	-1524.19	-1257.06	-689.274	-613.349	-585.266	-926.451	-1198.67	-1224.39	-1061.52	-136.618	619.336	1643.54	2236.46	2624.1	2599.89	2630.08	2136.73	1121.19	1098.1	1313.75	1888.4	2993.94	2980.14	2049.27	2334.25	1735.32	779.319	703.898	647.666	265.544	-117.731	-347.462	-377.309	-750.724
		1622.13	964.27	819.339	243.485	-649.042	-977.347	-750.076	-355.781	-120.825	-65.092	-57.0958	-122.813	-479.954	-746.835	-1204.99	-1336.74	-1257.06	-1278.86	-1035.01	-869.423	-563.865	-610.85	-138.123	419.479	1120.33	1856.96	2426.26	2730.77	2436.88	2367.15	1652.69	1225.77	1196.95	1384.92	1941.76	3537.82	3080.98	2142.71	2285.06	1902.79	942.134	835.652	703.898	563.853	-205.584	-495.674	-218.874	-759.462
		1272.1	624.084	555.374	13.0879	-733.026	-1189.44	-1132.07	-921.853	-625.225	-504.556	-355.781	-163.645	-139.37	-781.37	-1659.94	-1755.55	-1639.61	-1477.48	-1211.16	-372.263	25.4459	-194.832	102.429	832.562	1150.09	1382.69	2056.73	2247.39	2057.7	2236.46	2220.27	1832	1844.3	2005.71	2822.8	4085.15	3820.28	3046.07	2874.58	2309.55	1144.98	964.471	801.814	835.829	122.042	-290.581	-191.832	-623.811
		837.889	380.336	268.082	-215.989	-746.056	-1404.46	-1404.46	-1051.11	-681.729	-468.775	233.872	860.606	670.8	-121.69	-1120.05	-1486.73	-1524.19	-1486.73	-1035.29	-209.073	36.914	-50.7448	725.375	1360.19	1890.99	2021	2769.83	2613.58	2363.4	2363.4	2652.5	2822.8	2932.61	3153.32	3863.96	4418.32	3456.33	3034.95	2843.78	2052.7	1121.08	1104.39	969.545	840.8	394.272	156.216	-117.731	-611.002
		704.255	296.273	257.556	-232.353	-466.239	-991.337	-1227.85	-1043.17	-581.661	-708.443	-29.363	712.298	511.213	-300.422	-740.458	-1578.38	-1807.98	-1508.28	-999.478	-555.539	-19.8703	102.837	787.951	1566.49	2541.12	2569.93	3080.51	3001.64	2698.24	3183.58	3865.45	4316.75	4339.78	4891.34	4838.3	4881.83	3942.01	3591.59	3023.83	2096.88	1662.06	1827.03	1437.52	1092.4	745.513	-160.631	-817.398	-922.009
		771.253	599.904	520.922	428.598	227.28	-49.3353	-529.889	-484.909	-364.326	-436.06	-196.169	425.537	491.538	-317.973	-629.316	-1392.52	-1705.17	-1510.6	-693.187	-367.453	251.037	497.994	1264.44	1898.02	2874.2	2921.56	3131.53	2831.2	2936.29	3683.8	4723.97	5620.79	5844.08	6155.53	5789.31	5211.16	4338.47	4331.09	3447.08	2997.11	2670.74	2589.56	1748.03	1039.37	241.639	-864.566	-1630.6	-1934.36
		1142.98	913.286	887.873	668.715	236.076	-219.477	-578.844	-786.664	-461.539	-535.776	-467.845	-210.24	142.829	-476.106	-681.874	-879.65	-696.403	-633.735	-268.485	69.7649	321.088	617.805	1269.36	2040.54	3056.2	3244.13	3710.5	3473.66	3724.22	4596.96	5909.07	5997.11	6137.18	6534.63	6330.36	5845.99	5363.58	5364.86	4578.73	4302.71	3379.76	3163.02	2368.06	1094.3	241.639	-871.424	-1790.34	-2648.89
		1143.23	920.558	921.488	758.098	9.17204	-442.792	-460.332	-592.812	-841.162	-678.752	-989.444	-1083.59	-824.994	-1114.86	-871.057	-633.735	-577.6	-542.161	69.7649	-50.3411	-232.502	157.097	714.8	1133.66	2692.59	3477.41	3926.51	3890.58	4519.62	5318.77	5969	6413.5	6849.08	7254.67	7458.53	7183.73	6837.38	6717.43	5918.79	5143.33	3971.56	3139.58	1905.75	592.794	-791.009	-1700.95	-2362.44	-3343.74
		834.413	593.883	783.146	683.893	-117.789	-605.261	-460.332	-981.867	-997.666	-1255.22	-1872.71	-1978.88	-1776.38	-1942.69	-1367.13	-774.604	-1071.74	-774.771	-242.316	-211.317	-242.72	497.994	752.93	767.36	1954.57	2772.06	3458.05	4069.61	4753.3	5923.81	6696.25	7425.73	8026.59	8696.52	8628.44	8501.78	8138.19	7697.28	6661.2	6021.23	4401.89	3412.94	2411.96	984.189	-1205.62	-2657.19	-2917.64	-4612.49
		373.144	271.726	506.441	664.863	-176.885	-898.031	-581.179	-1276.1	-1521.59	-1521.63	-2141.13	-2419.96	-1958.48	-1944.1	-1851.47	-1269.31	-1578.65	-1036.58	-678.362	-198.498	-348.117	191.844	87.2628	361.018	1204	2503	3749.04	4961.87	5919.45	6945.42	7719.13	8705.35	9771.46	10329.6	10304.8	10406.3	10029.7	9435.34	8176.24	7017.22	4805.73	3061.22	1631.65	199.241	-2289.7	-3519.42	-4158.75	-5448.33
		-35.6969	-565.742	-326.344	-591.925	-1076.98	-1423.92	-1103.97	-1561.07	-1550.85	-1503.38	-1980.66	-2530.96	-2310.14	-2112.13	-2088.68	-1696.24	-1891.66	-1180.08	-920.109	-354.322	-598.529	-30.032	-184.101	607.742	1581.3	2940.62	5017.98	6297.49	7310.31	8127.9	9510.25	10039.5	11051.7	11875.1	11994.1	12395.1	11755.7	10645.9	8563.67	7096.13	4827.44	2583.74	790.464	-1043.5	-3240.25	-4488.03	-5204.02	-6508.89
		-257.293	-712.426	-722.076	-1012.32	-1082.95	-1394.16	-981.867	-1274.02	-1535.65	-1504.72	-1855.2	-2460.38	-2525.32	-2268.6	-2407.96	-1969.87	-2276.47	-1581.63	-1259.9	-668.396	-959.342	-52.1932	20.1752	1256.19	2215.71	3644.96	5812.84	7650.7	8748.25	9760.47	10904.1	11621.7	13442.1	14522.6	15120.7	14789.5	13329.3	11845.4	9874.53	8069.47	5669.1	2830.21	242.586	-2386.72	-5081.75	-6319.59	-7173.55	-8746.65
		-426.079	-949.188	-1008.1	-1161.96	-1143.44	-1445.5	-989.452	-1294.49	-1517.34	-1521.59	-1826.19	-2407.69	-2559.71	-2332.52	-2598.6	-2223.7	-2870.53	-1914.08	-1369.82	-867.986	-976.866	258.555	701.309	1904.4	3068.48	4812.85	6969.38	8379.12	9868.11	11424.3	13160.2	15125.8	16792.2	17188.8	16782.2	16184	14490.3	12882.7	10922.4	8702.73	6079.88	3373.24	348.338	-2812.83	-5475.32	-6774.71	-7964.88	-9199.88
		103.64	-675.282	-949.188	-1287.09	-1381.57	-1590.97	-1097.89	-1308.32	-1427.62	-1519.47	-1609.67	-2310.14	-2541.34	-2396.16	-2607.57	-2460.38	-2964.63	-2051.06	-1512.93	-1153.57	-1395.09	-63.5007	678.203	2392.66	4189.29	6223.71	8139.86	9736.86	11437.1	12936.9	14972.7	17022.9	18701.5	19154.8	19151.8	17701.9	15846.3	13935.7	12303.3	9831.72	6658.48	3390.78	-151	-3261.33	-5748.45	-7089.75	-8839.82	-10163.6
		-31.8925	-781.083	-1253.68	-1623.08	-1519.62	-1537.69	-960.81	-1033.41	-1025.58	-1275.07	-1557.49	-1965.16	-2232.38	-2101.43	-2107.43	-1980.88	-2666.15	-2363.86	-1767.93	-1446.49	-1249.43	459.759	1868.51	3260.12	5141.82	7127.24	8725.52	10823.7	12518	14449.5	17697.6	20030.6	21981	22747.1	22024.7	20430.2	18387.8	16452.5	14009.4	11097.7	7761.05	4044.52	186.38	-3084.56	-5920.11	-7683.67	-10155.2	-11881.5
		228.851	-461.607	-982.427	-1403.85	-1287.09	-1613.6	-1041.97	-1262.65	-1428.95	-1770.5	-1969.1	-2276.66	-2787.54	-2758.35	-2747.34	-2131.89	-2573.44	-2280.91	-1455.26	-938.276	-692.569	949.208	1926.17	2956.14	4807.09	7162.78	8947.14	11165.5	13090.5	15548.3	19345.5	21931.4	24301.5	25023.7	23826.4	22024.7	19468.9	17703.5	15776.9	12571.2	9487.68	5969.94	1928.39	-2425.87	-5707.3	-8693.32	-11244.4	-13265.7
		523.755	-200.412	-781.083	-1134.08	-1308.56	-1655.83	-1107.63	-1290.45	-1272.51	-1580.62	-1649.92	-1904.57	-2415.33	-2809.06	-2949.74	-2838.29	-2929.09	-2825.11	-1689.67	-1081.59	-521.626	789.36	1606.82	2492.42	3726.25	6692.63	8622.89	11329.8	13979.9	17517.6	21242.1	24239.6	26667.1	26685.1	25748.8	24616.9	22188.7	19769.2	17130.7	13835.2	10426.2	6218.82	1548.99	-2784.26	-6441.25	-9015.7	-11432.4	-14211.1
		688.811	418.702	-217.788	-636.146	-794.252	-1342.73	-1133.28	-1147.1	-1057.89	-1552.57	-1637.73	-1770.5	-2330	-2920.76	-2797.43	-2429.22	-2606.87	-2393.38	-1467.53	-1009.81	-152.794	610.204	1192.22	2334.85	3670.48	6456.7	9221.87	11897	14337.2	18433.5	21868.2	24722.9	26767.9	27212	26940.9	25808.8	24223.8	20917.8	17803.8	13960.4	10659.7	5973.31	1064.9	-3395.04	-7703.02	-10214.5	-12837.6	-15307.2
		676.378	601.857	64.0806	-304.056	-578.161	-1064.9	-1182.14	-1029.47	-1256.77	-1441.73	-1604.87	-1579.72	-1990.51	-2640.58	-2625.74	-2389.39	-2615.05	-2280.91	-1401.94	-986.101	234.069	797.31	1068.55	2365.42	3337.87	5524.79	8689.34	11803.6	14698	19450.8	23019	26251	27933.2	27958.8	27755.6	26799.6	24906.5	21514.3	18125.3	13873.1	9755.12	5143.42	426.489	-4300.94	-8794.26	-11873	-14569.8	-16867.2
		1002.49	963.561	559.207	136.91	-551.613	-1232.7	-1386.23	-1385.12	-1383.12	-1385.12	-1606.95	-1814.71	-2294.55	-2924.95	-2930.06	-2817.14	-2833.42	-2180.67	-1253.66	-1081.59	212.049	682.702	868.926	2162.43	3166.93	5136.52	7968.37	11029.7	14264.4	19080.7	22481.8	25901.1	28010.1	28359.2	28333.7	27386.5	25382.6	22172.5	18108.2	13279.8	8243.59	4069.2	-751.258	-5405.77	-9805.05	-12851.3	-15052.4	-17132.7
		606.193	557.177	300.406	178.569	-385.883	-1010.85	-1046.13	-954.464	-989.589	-703.861	-1008.6	-1311.7	-1646.66	-2138.6	-2284.75	-2626.16	-2677.76	-2233.69	-1521.53	-1386.66	132.226	797.31	865.973	2319.32	3169.82	4565.23	7171.9	10507.2	13803.4	18113.7	21515.9	24997.9	27809.4	28515.9	28708.8	27981.8	25536.8	21774.3	17488.9	12473.4	6578.48	1725.68	-3206.68	-7190.64	-10894.1	-13357.7	-15386.4	-17168.6
		150.195	241.688	-26.9408	171.903	-385.883	-1102.5	-1277.33	-1102.5	-1254.77	-963.537	-1069.61	-1165.04	-1243.7	-1608.79	-1670.64	-1670.64	-1807.39	-1218.43	-857.536	-857.536	155.652	1031.47	957.222	2309.42	3188.4	4229.12	6190.29	9405.98	12487.2	16686.1	20297.4	23062.6	26474.8	27468.1	27383.1	26807.8	24751.8	21002.8	16183.6	11594.7	5704.43	1210.7	-3273.33	-7451.24	-11309.8	-13696.9	-15063	-16280.1
		-0.368131	-38.4467	-284.09	-141.847	-766.734	-875.153	-1135.95	-902.113	-1183.7	-685.647	-994.401	-1028.54	-1105.85	-1000.28	-1294.8	-1361.56	-1525.33	-1170.22	-875.323	-471.494	505.173	1340.66	2063.01	2558.25	2984.87	3791.13	5691.21	7993.4	10550.6	14650.5	18141	20906.2	24121.9	26093.7	25919.9	25336.6	23485.8	20112.2	15309.1	10802	5198.75	395.182	-3751.31	-7674.31	-10958.4	-13353.5	-14283.7	-15350.9
		-368.764	-368.764	-550.412	-279.496	-913.628	-729.521	-884.367	-680.893	-954.464	-587.454	-906.721	-920.604	-926.452	-814.266	-1088.06	-1176.66	-1198.76	-1082.37	-789.282	-129.531	584.761	1052.4	2059.72	2440.67	2595.54	3466.24	5258.66	7212.72	9350.68	11868.6	15047.4	17177.2	20066.6	22576.1	23074.3	23050	21682.4	18292.9	13339.9	9651.44	4672.64	-178.675	-4423.37	-7988.23	-10242	-11927.1	-12377.2	-12543
		-819.556	-904.491	-688.343	-373.746	-901.046	-628.401	-783.491	-665.027	-1091.82	-543.572	-652.233	-519.639	-410.116	-242.305	-887.014	-602.581	-724.683	-817.198	-648.029	95.854	505.173	818.093	1908.71	2401.23	2222.22	2459.83	3598.05	4775.77	6854.27	8859.61	10703.1	13193.1	15636.5	17828.5	18522.3	18361.1	17043.1	13737.2	10532.3	7752.52	3926.24	-357.963	-4247.51	-7468.03	-9394.83	-10386.1	-10585.4	-9733.91
		-313.053	-444.247	-288.312	-93.9366	-743.15	-687.18	-801.66	-729.521	-1131.52	-533.019	-557.172	-346.769	-406.273	-346.894	-936.424	-522.066	-690.15	-863.569	-626.066	326.11	370.899	727.276	1878.19	1963.25	951.573	1026.82	1340.34	2445.43	4630.42	6902.17	8337.81	10178.5	11602.1	12798	13376.2	12828.4	11800.8	9916.21	7461.33	5580.97	2903.07	-262.004	-3171.55	-6024.23	-7589.96	-8038.42	-7936.38	-7180.53
		-58.5757	-229.703	-186.382	-107.727	-458.411	-278.962	-122.391	-52.1166	-430.158	-43.9984	-547.128	-408.368	-525.336	-634.384	-1278.97	-826.615	-833.92	-1156.17	-741.185	322.61	301.652	640.053	1525.48	1589.59	762.584	406.147	126.227	498.612	2352.74	4089.75	4830.28	6439.52	6934.51	7045.63	7570.29	6753.63	5866.47	4829.06	3656.71	1715.57	125.118	-1279.06	-3160.08	-4798.59	-5457	-5601.95	-5508.6	-4742.84
		111.113	-28.3975	86.3309	274.643	-191.197	-64.8799	223.577	140.951	-22.2707	274.714	-261.398	-253.425	-278.635	-939.701	-1605.76	-917.445	-741.919	-921.507	-620.392	49.4045	79.1336	469.519	1078.56	1147.38	305.333	-372.306	-1283.84	-1357.68	-548.122	325.8	1028.29	2275.79	1692.54	1089.9	874.304	356.635	-163.128	226.004	-54.8072	-1282.77	-2335.8	-2736.07	-3212.07	-3894.3	-3309.35	-2992.99	-3078.4	-2384.55
		175.824	111.113	136.037	202.356	-0.347062	36.3399	614.505	604.337	528.512	731.183	360.393	259.595	159.905	-278.635	-1040.3	-350.859	-204.959	-295.699	-142.584	562.308	543.445	836.626	1140.93	972.126	-100.422	-1088.93	-2803.33	-2907.72	-2530.01	-2472.08	-2437.59	-2270.83	-3960.03	-4951.08	-5619.82	-5908.04	-5592.28	-4337.89	-4186.75	-3964.38	-3943.26	-3818.87	-2819	-2030.39	-938.827	-299.397	-114.385	-167.528
		108.457	108.457	25.0989	16.4924	-114.404	31.2577	468.374	575.228	719.463	931.853	572.568	289.078	35.2497	-138.55	-757.795	-413.085	174.833	378.87	381.776	679.412	636.456	626.167	301.652	-136.266	-1005.53	-2334.72	-3706.24	-3970.75	-4027.46	-4409.91	-5017.98	-6632.04	-8926.15	-9846.99	-10727.2	-11138.9	-10846.2	-9400.81	-8546.96	-7779.91	-6734	-5317.13	-2819	-766.473	959.234	1635.61	2338.96	1625.25
		-141.558	7.44412	-3.22217	-107.383	-222.512	44.9326	559.239	673.093	1082.22	1429.17	859.598	618.893	522.385	522.385	142.31	358.931	837.9	1139.2	1014.27	1025.96	873.958	665.824	123.962	-245.497	-941.005	-2722.37	-4210.95	-5060.09	-5727.92	-7149.35	-8174.31	-10295.4	-12894.8	-14012.3	-14930.4	-15096.9	-15070.3	-13913.6	-12071.6	-10011	-8318.29	-6734	-3616.06	-459.697	1633.07	2770.5	4020.32	2918.57
		-262.426	224.027	85.2951	-26.1927	-306.722	-123.371	46.6005	216.234	761.925	1331.74	930.407	902.114	970.84	1219.65	877.66	841.1	1033.47	1281.05	1210.32	1178.37	1074.76	562.308	93.0314	-318.08	-1525	-3501.04	-4690.52	-5659.34	-7199.05	-8658.35	-10374.5	-13986.9	-16800	-18137.6	-19274.3	-19618.9	-18882.9	-17522	-15276	-12708.1	-10022.6	-7865.71	-4826.49	-455.819	2105.74	4056.15	6131	5089.8
		-445.721	-198.395	40.5449	-60.4969	-377.77	-349.474	-26.1927	70.5561	579.912	1265.26	1380.11	1392.96	1275.52	1417.34	1173.29	840.583	803.881	1225.62	982.312	1194.1	838.261	228.498	-255.146	-850.621	-2758.74	-4891.81	-5955.77	-7349.42	-9623.69	-10966.3	-13138.3	-16850.9	-19662.6	-21417.2	-22106.1	-22058.8	-21420.6	-19371.5	-16578.5	-13568.4	-10802.9	-8504.74	-5047.09	-585.265	1940.27	4737.34	7216.49	7106.19
		-745.189	-282.627	135.315	-40.139	-554.721	-616.941	-359.385	-170.814	237.97	1067.76	1531.44	1737.71	1659.88	2163.97	1721.31	1405.56	865.85	1291.95	864.469	850.762	367.008	-306.59	-1272.17	-2117.36	-3928.28	-6429.84	-7788.51	-9197.55	-11540.8	-13140.8	-15816.5	-19071.8	-22167	-24297.5	-24934.7	-24623.6	-23330.1	-21098.4	-17388.5	-14379.4	-10986.2	-8404.72	-4805.95	-254.914	2643.89	5429.35	8310.17	8720.27
		-290.153	-89.4157	213.305	81.3291	-277.075	-574.658	-157.663	352.375	724.652	1554.07	2033.74	2458.28	2382.07	2651.81	2044.06	1428.87	840.18	1222.89	883.985	1261.79	986.884	201.056	-608.693	-1300.29	-3748.44	-6628.14	-8308.73	-9872.65	-12795.2	-15167.1	-17765.9	-20978.1	-24302.5	-25990.4	-26451.3	-26082.4	-24577	-22116	-17971.4	-14324.6	-11105.6	-8449.85	-4428.27	-222.807	3525.88	5875.41	8568.89	9361.6
		-595.565	-70.2964	406.89	775.917	349.03	229.371	349.03	613.379	795.131	1742.83	2248	2872.25	2811.53	2934.36	2265.2	1792.21	1101.98	1429.72	1167.2	1491.78	1107.49	49.1027	-874.606	-1506.41	-4171.7	-7056.12	-8944.97	-10873.4	-13905.4	-16185.3	-18435.1	-22167	-24904.3	-26493.4	-26937.5	-26366.1	-24575.2	-22024.2	-17524	-13941.1	-11023.7	-8310.67	-4042.5	232.615	3617.81	6296.3	9202.9	10368.4
		-562.027	-379.916	406.89	891.45	843.063	996.212	1227.14	1447.58	1521.17	2427.6	2689.12	3234.82	3151.37	3096.25	2266.09	1928.53	1019.4	1429.72	1107.49	1541.1	980.543	289.367	-1477.79	-2734.76	-5154.04	-7384.41	-9567.04	-11847	-14381.2	-16844.9	-19030.6	-22844.3	-25003.2	-26412.9	-26779.8	-25794.1	-24024.1	-21228.9	-17249.5	-13967.4	-10796.7	-8008.6	-3792.48	148.13	3550.56	5941.83	9020.86	10802.1
		-604.476	-562.199	256.572	626.988	1056.13	1537.62	1867.98	1937.67	1751.66	2507.25	2536.26	3129.48	3140.92	2843.1	2045.68	2018.52	1400.96	1517.06	1448.84	1666.63	991.832	-169.677	-2109.67	-3267.05	-5774.56	-7889.6	-9875.89	-12122.7	-14667.3	-16920.9	-19380.9	-22678.9	-25000.9	-25742.7	-25742.7	-25234.8	-23184.1	-20080.8	-16743.8	-13567.8	-10149.4	-7409.92	-3546.14	500.629	4014.98	6272.07	10030.2	11543.9
		-252.677	-533.154	181.849	673.782	1207.93	1725.27	2167.7	1752.45	1625.29	1973.96	2426.23	2766.83	2895.91	2434.84	1914.5	1923.99	1478.84	1746.52	1902.83	1823.16	1267.46	-0.333566	-2058.25	-3636.77	-5740.34	-7913.09	-9860.04	-12226.5	-14553.8	-16361.5	-18619.5	-21678.4	-23534.6	-24318.1	-24422.7	-23757.3	-21582.6	-18896.3	-15377.2	-12822	-9539.21	-6752.49	-3368.22	132.884	3531.89	6335.38	9867.93	11608.6
		-613.148	-658.426	-56.8833	1055.63	1722.9	2167.7	2235.57	1911.22	1561.67	1926.07	1908.91	2578.97	2712.73	2395.82	1946.92	2280.35	1770.23	1752.19	1750.44	1521.19	439.513	-769.921	-2831.32	-4444.77	-5683.43	-7429.99	-9519.13	-12021.9	-13766.9	-15681	-16996.7	-20018.4	-21428.5	-22598.9	-23150.6	-22082.6	-20306.7	-17386.4	-14332	-12323.3	-8966.81	-6105.76	-3481.42	-1.17836	3429.59	6451.36	9567.86	11278
		-381.502	-464.479	181.849	410.654	1417.11	1619.83	1673.67	1561.67	1131.99	1370.94	1441.68	2276.07	2389.81	2396.1	2285.28	2108.45	2037.98	1845.12	1707.58	1009.4	358.119	-935.756	-2955.91	-4845.7	-6301.51	-8171.11	-9772.14	-11922.3	-13533	-15206.4	-16725	-19152.8	-20132.7	-20600	-21187.1	-20305.8	-18222.1	-15741.8	-13573.1	-11100.8	-8045.94	-5506.25	-2838.98	295.839	3117.57	6015.8	8663.92	10350.5
		-209.628	-289.644	207.895	181.849	789.108	914.547	1195.79	1303.43	1219.23	1482.88	1949.67	2651.43	2383.86	2613.84	2891.6	2601.01	2617.2	2486.67	1819.78	587.022	-227.838	-2042.72	-3091.87	-4806.53	-5944.17	-7688.47	-9438.97	-11758.4	-13432.2	-14621.8	-15885.5	-16833.9	-17157.6	-17713	-18251.1	-17893.4	-16174.6	-13979.5	-11794.7	-9462.54	-6746.75	-4033.93	-1656.24	1006	3544.53	6347.18	8202.07	9889.76
		66.4043	316.905	469.032	626.808	869.151	795.809	881.379	1222.6	1344.83	1892.42	2520.01	2973.83	2655.74	2671.73	2956.67	2851.11	2961.35	2929.9	2446.55	1087.36	150.215	-1677.57	-3007.48	-4500.88	-5605.4	-7127.5	-8966.95	-11062.9	-12083.3	-13321.5	-14722.6	-16087.1	-16116.3	-16628.8	-16903.3	-16541.6	-14509	-12966.1	-10513.2	-8090.83	-5912.3	-3481.04	-1057.4	991.684	3079.17	5436.85	6626.48	8247.08
		-126.515	476.432	789.108	1047.68	1156.15	1339.37	991.189	1567.62	1939.77	2483.23	2837.81	3382.24	2880.67	3149.66	3196.49	3145.69	3215.48	2817.52	1960.07	816.172	-168.612	-1677.37	-2661.21	-3856.99	-5082.16	-6347.59	-7811.94	-9674.51	-10579.3	-12076	-13493.7	-14722.6	-14974.6	-15202	-15150.5	-14581.9	-13067	-11354.5	-9305.46	-7162.67	-5117.62	-3265.5	-958.363	1118.8	2636.27	4147.83	5545.97	7328.4
		174.601	480.38	674.885	757.3	1055.64	1542.6	1436.96	1587.99	2104.11	2492.77	2720.08	3202.72	2911.99	2748.29	2927.64	2823.82	3089.88	2851.95	2198.26	1049.53	223.949	-1067.08	-2109.19	-3020.44	-4852.04	-6362.62	-7683.2	-9107.46	-9710.68	-10512.6	-11897	-12857.4	-13751.2	-13916.7	-13911.9	-13059.1	-11271.6	-9932.65	-7641.93	-5672.8	-3778.25	-1749.23	-185.107	1158.27	2158.21	3145.46	4345.68	5942.06
		-118.151	185.604	417.489	659.468	1357.5	1872.28	1924.88	1800.98	2157.22	2641.96	2812.2	2965.63	2744.23	2355.84	2136.94	2202.22	2378.28	2229.97	1555.42	854.901	-169.471	-1248.71	-2061.37	-2708.34	-4417.53	-5595.3	-7166.49	-7860.34	-9132.98	-9418.65	-10253.9	-10369.8	-10681.4	-11186	-10999.8	-10654.6	-9611.8	-8137.42	-6314.27	-5137.89	-3074.87	-1322.22	-176.99	954.58	1707.19	2712.37	3469.08	5124.69
		-197.012	80.223	407.609	1156.85	1518.9	1984.05	1984.05	1726.37	1935.72	2241.01	2388.91	2388.91	2304.45	1665.39	1215.32	1285.93	1344.05	980.517	825.462	715.95	-51.0935	-1087.15	-1824.84	-2629.44	-4658.5	-5802.09	-6975.28	-7396.84	-7921.06	-7802.83	-8001.19	-8026.62	-8214.2	-9274.56	-8402.88	-8466.67	-7773.32	-6886.82	-5444.24	-5032.98	-2771.56	-1313.77	-564.066	636.432	1508.35	2053	2430.63	3905.7
		-711.759	-489.894	74.5057	844.71	1392.68	1896.16	2093.25	1604.35	1604.05	1910.08	1970.32	1871.93	2093.98	1767.6	1359.73	1278.52	1085.61	768.35	527.674	218.565	-1057.54	-1342.43	-1981.68	-2536.58	-4161.57	-4996.55	-6127.54	-6480.54	-7299.88	-7299.88	-6876.76	-6504.31	-6549.71	-7189.3	-6629.72	-7028.85	-6079.27	-4734.75	-4030.73	-3614.23	-1715.71	-1614.57	-924.738	-363.023	522.896	1303.19	1840.96	3012.19
		-138.752	-240.397	89.6929	697.038	1392.68	1755.62	1951.1	1518.98	1436.55	1412.79	996.897	1143.03	1390.17	1152.13	1253.1	1317.25	888.962	695.86	657.055	-40.7868	-1265.37	-1422.42	-2198.45	-2827.47	-3928.26	-4514.04	-5768.07	-6375.51	-6726.11	-6576.42	-6518.58	-6021.7	-5781.65	-6060.12	-5829.48	-6009.3	-4517.4	-3618.34	-3269.9	-3013.87	-1979.74	-1884.34	-1187.74	-506.25	128.097	998.425	1594.52	1653.9
		-335.819	141.378	578.967	1168.05	1368.09	1637.7	1843.64	1408.61	1161.66	1188.49	1062.31	1155.91	1401.86	1534.15	1764.44	1636.57	817.488	533.288	221.136	-233.936	-1493.74	-1868.4	-2794.99	-3609.54	-4402.07	-4342.86	-5710.28	-6297.16	-6175.58	-6123.93	-6275.51	-5632.16	-5388.57	-5442.45	-4793.08	-4679.77	-3576.69	-3192.67	-3061.52	-2909.3	-2378.98	-2367.65	-1570.01	-670.701	-72.2779	832.661	1602.25	1858.95
		-186.349	410.331	744.358	1203.58	1054.38	1423.14	1416.56	1154.62	1256.04	1399.53	1128.07	1269.1	1698.49	1571.36	1738.25	1776.41	1118.64	690.225	559.182	11.3028	-1354.5	-1909.55	-2780.7	-3729.14	-4146.59	-4047.17	-4459.4	-4842.34	-5067.37	-4999.52	-5120.63	-5316.4	-5186.45	-5101.88	-4863.72	-4577.3	-3178.08	-2800.03	-2570.73	-2432.76	-2271.71	-2378.98	-1514.84	-191.207	273.959	1117.35	1651.05	1769.41
		-786.967	543.648	697.038	969.023	1168.05	1545.88	1260.45	914.631	996.118	1089.07	891.135	1232.4	1767.97	1772.19	1886.92	1807.14	1130.58	722.559	710.028	70.3559	-1166.49	-1825.4	-2278.64	-3487.93	-3543.25	-3056.42	-3552.21	-4406.74	-4519.85	-4292.79	-4602.36	-4643.8	-4522.43	-4424.42	-4649.36	-4254.8	-2673.93	-2323.17	-1571.42	-1242.28	-1482.32	-2037.77	-1185.58	-341.091	-200.081	601.968	1454.7	1892.69
		-636.762	491.368	744.358	845.868	1178.92	1397.76	893.669	727.094	798.359	1007.2	820.72	1113.61	1533.1	1633.71	1328.91	1257.26	993.673	643.877	582.122	179.846	-523.083	-1373.4	-1521.89	-2430.73	-2624.54	-2321.17	-2857.05	-3779.41	-4101.95	-3845.98	-4151.22	-3998.17	-3929.28	-3666.5	-4131.72	-4003.56	-2905.34	-2643.01	-2086.73	-1571.42	-1372.08	-1588.58	-982.685	255.593	423.482	1053.6	2130.01	2367.9
		-2007.88	-233.946	-278.998	159.962	391.742	747.888	243.568	378.56	381.122	732.14	901.934	775.916	1206.82	1273.53	725.5	543.65	592.32	416.019	420.095	588.591	-141.194	-727.366	-1060.38	-1722.21	-2184.52	-2190.96	-2573.44	-3369.66	-3579.67	-2971.25	-3003.99	-2897.52	-2659.39	-2760.33	-3041.56	-3350.98	-2345.11	-1945.33	-1581.21	-798.643	-591.661	-1018.21	-1018.21	-300.051	-296.285	350.659	1217.58	2216.06
		-2457.17	-764.32	-1218.35	-670.513	-263.783	-119.389	-486.107	-191.931	-218.828	326.278	549.029	577.343	971.725	1146.23	458.594	359.163	551.416	305.016	583.444	1214.71	594.42	-36.3947	-412.537	-872.254	-1123.51	-1272.75	-1750.45	-2387.5	-2431.82	-2461.89	-2271.47	-2150.5	-1976.4	-2104.63	-2655.14	-3066.16	-2161.92	-1481.92	-906.601	0.347041	438.299	-486.594	-845.652	-487.613	-487.613	5.04724	565.957	1349.53
		-1110.12	-244.145	-965.72	-842.609	-594.623	-560.837	-972.193	-511.544	-620.443	-112.145	432.618	597.595	1005.92	1456.13	879.81	572.013	363.393	175.234	415.365	382.23	-6.66733	-60.0516	-410.532	-850.239	-946.362	-1087.36	-1487.85	-2099.07	-1970.35	-1906.29	-1689.47	-1420.68	-965.469	-1097.79	-1685.56	-2051.35	-1145.46	-440.09	144.028	785.059	948.342	517.226	-639.597	-659.921	-670.704	-295.135	-195.769	1104.68
		-1094.86	-278.998	-952.886	-1045.78	-1050.51	-1308.32	-1491.68	-871.858	-765.127	-260.185	289.521	375.483	692.336	1203.43	1183.23	915.335	774.656	575.653	80.0661	202.43	-100.108	-233.519	-531.916	-738.108	-1052.24	-1224.71	-1437.33	-1903.63	-1758.79	-1861.88	-1528.83	-1359.57	-720.828	-739.813	-1092.7	-1706.28	-893.028	-393.324	-384.694	85.4508	685.806	422.597	-147.585	-67.0434	219.83	237.72	-87.2074	345.674
		-1047.87	-280.053	-1377.5	-842.609	-439.003	-588.423	-760.916	-287.158	-306.962	-210.081	156.222	373.018	673.051	879.653	1064.97	921.887	521.731	-27.1664	-401.195	-479.546	-390.403	-287.182	-483.812	-1085.2	-1201.37	-1484.56	-1830.06	-1941.1	-1248.05	-1351.34	-1088.4	-1005.46	-328.908	-316.349	-643.3	-1079.42	-234.077	-68.5707	-1.65808	537.234	870.251	711.08	209.21	-126.824	322.19	177.999	-685.698	-431.881
[truncated: 218 more rows]
[truncated: 23 more columns]

## Sheet: Figure 6
Figure 6	parameters
[truncated: 7 more rows]
[truncated: 153 more columns]

## Sheet: Figure 7
Figure 7	parameters
[truncated: 164 more rows]
[truncated: 133 more columns]

[truncated: 4 more sheets: Supplementary Figure 1, Supplementary Figure 2, Supplementary Figure 3, Supplementary Figure 4]
